# Supplementary material for: Site-specific electrodeposition enables self-terminating growth of atomically dispersed metal catalysts
Source: Nat Commun. 2020 Sep 11;11:4558. doi: 10.1038/s41467-020-18430-8 (PMC7486907; doi:10.1038/s41467-020-18430-8)
Supplement: Supplementary file 3 — Source Data [file 41467_2020_18430_MOESM3_ESM.xlsx]

## Sheet: Fig 2a
MoS2		Pt-SAs/MoS2
2 theta	Intensity	2 theta	Intensity
10	234.975	10	111.719
10.0197	235.989	10.0197	117.274
10.0394	247.504	10.0394	120.052
10.0592	241.519	10.0592	109.635
10.0789	253.533	10.0789	101.302
10.0986	252.048	10.0986	111.024
10.1183	238.563	10.1183	113.802
10.138	227.577	10.138	116.58
10.1577	227.092	10.1577	103.385
10.1775	235.607	10.1775	107.552
10.1972	245.621	10.1972	126.302
10.2169	242.136	10.2169	99.9132
10.2366	246.151	10.2366	97.1354
10.2563	243.165	10.2563	108.247
10.276	247.18	10.276	101.997
10.2958	246.695	10.2958	111.719
10.3155	224.709	10.3155	109.635
10.3352	231.724	10.3352	111.024
10.3549	241.239	10.3549	96.441
10.3746	231.753	10.3746	134.635
10.3943	244.768	10.3943	103.385
10.4141	231.783	10.4141	100.608
10.4338	234.798	10.4338	110.33
10.4535	239.312	10.4535	107.552
10.4732	230.327	10.4732	103.385
10.4929	239.342	10.4929	106.858
10.5126	224.856	10.5126	75.6076
10.5324	232.371	10.5324	90.8854
10.5521	252.886	10.5521	105.469
10.5718	243.9	10.5718	87.4132
10.5915	251.415	10.5915	105.469
10.6112	247.93	10.6112	76.9965
10.6309	246.944	10.6309	87.4132
10.6507	251.459	10.6507	99.2188
10.6704	238.474	10.6704	88.8021
10.6901	240.988	10.6901	86.0243
10.7098	233.003	10.7098	83.941
10.7295	232.018	10.7295	94.3576
10.7492	238.032	10.7492	72.1354
10.769	250.047	10.769	92.9688
10.7887	231.062	10.7887	99.2188
10.8084	254.576	10.8084	112.413
10.8281	241.591	10.8281	104.774
10.8478	259.606	10.8478	81.8576
10.8675	232.62	10.8675	97.1354
10.8873	243.135	10.8873	102.691
10.907	241.15	10.907	104.08
10.9267	237.165	10.9267	82.5521
10.9464	259.679	10.9464	88.1076
10.9661	235.694	10.9661	81.8576
10.9858	248.709	10.9858	88.8021
11.0056	241.223	11.0056	108.941
11.0253	233.738	11.0253	97.1354
11.045	268.753	11.045	115.885
11.0647	256.767	11.0647	85.3299
11.0844	243.782	11.0844	104.08
11.1041	252.797	11.1041	89.4965
11.1239	258.811	11.1239	112.413
11.1436	254.326	11.1436	104.774
11.1633	247.841	11.1633	109.635
11.183	247.355	11.183	101.997
11.2027	252.87	11.2027	104.774
11.2224	253.885	11.2224	78.3854
11.2422	251.899	11.2422	88.8021
11.2619	266.914	11.2619	91.5799
11.2816	242.429	11.2816	89.4965
11.3013	257.443	11.3013	101.997
11.321	259.458	11.321	108.247
11.3407	244.473	11.3407	99.9132
11.3605	240.488	11.3605	87.4132
11.3802	262.002	11.3802	117.969
11.3999	244.017	11.3999	111.719
11.4196	260.032	11.4196	95.0521
11.4393	274.546	11.4393	81.8576
11.459	253.561	11.459	95.7465
11.4788	247.576	11.4788	99.2188
11.4985	258.09	11.4985	88.1076
11.5182	265.605	11.5182	106.163
11.5379	261.62	11.5379	103.385
11.5576	256.634	11.5576	86.0243
11.5773	252.649	11.5773	84.6354
11.5971	258.164	11.5971	90.8854
11.6168	239.178	11.6168	103.385
11.6365	259.693	11.6365	97.8299
11.6562	264.208	11.6562	100.608
11.6759	239.222	11.6759	95.0521
11.6956	251.737	11.6956	94.3576
11.7154	252.752	11.7154	97.8299
11.7351	260.266	11.7351	90.191
11.7548	263.781	11.7548	101.997
11.7745	269.796	11.7745	106.163
11.7942	264.81	11.7942	93.6632
11.8139	258.825	11.8139	99.9132
11.8337	264.84	11.8337	101.997
11.8534	260.855	11.8534	93.6632
11.8731	283.369	11.8731	115.191
11.8928	255.884	11.8928	109.635
11.9125	264.399	11.9125	106.163
11.9322	271.913	11.9322	90.8854
11.952	277.928	11.952	94.3576
11.9717	267.943	11.9717	89.4965
11.9914	265.457	11.9914	107.552
12.0111	269.472	12.0111	95.0521
12.0308	267.487	12.0308	90.8854
12.0505	270.001	12.0505	98.5243
12.0703	268.016	12.0703	104.774
12.09	260.031	12.09	101.302
12.1097	274.045	12.1097	101.997
12.1294	275.06	12.1294	90.8854
12.1491	274.075	12.1491	99.2188
12.1688	281.589	12.1688	98.5243
12.1886	275.604	12.1886	111.719
12.2083	288.119	12.2083	117.274
12.228	271.633	12.228	86.7188
12.2477	271.148	12.2477	105.469
12.2674	287.163	12.2674	108.941
12.2871	273.177	12.2871	110.33
12.3069	285.192	12.3069	116.58
12.3266	269.207	12.3266	124.219
12.3463	270.722	12.3463	103.385
12.366	279.736	12.366	104.774
12.3857	301.751	12.3857	123.524
12.4054	283.766	12.4054	118.663
12.4252	283.78	12.4252	129.774
12.4449	300.295	12.4449	127.691
12.4646	285.31	12.4646	145.052
12.4843	288.324	12.4843	109.635
12.504	307.339	12.504	118.663
12.5237	296.354	12.5237	113.108
12.5435	301.868	12.5435	115.191
12.5632	294.383	12.5632	121.441
12.5829	312.898	12.5829	129.774
12.6026	310.412	12.6026	151.302
12.6223	306.927	12.6223	115.191
12.642	293.942	12.642	118.663
12.6618	303.456	12.6618	128.385
12.6815	306.971	12.6815	120.052
12.7012	304.986	12.7012	126.997
12.7209	286.5	12.7209	137.413
12.7406	323.015	12.7406	126.302
12.7603	298.53	12.7603	111.719
12.7801	321.544	12.7801	124.219
12.7998	304.059	12.7998	111.719
12.8195	313.574	12.8195	121.441
12.8392	314.088	12.8392	126.997
12.8589	310.103	12.8589	124.219
12.8786	296.118	12.8786	144.358
12.8984	305.633	12.8984	129.774
12.9181	306.147	12.9181	146.441
12.9378	314.162	12.9378	124.219
12.9575	321.177	12.9575	145.052
12.9772	317.191	12.9772	149.219
12.9969	314.706	12.9969	131.858
13.0167	321.721	13.0167	139.497
13.0364	324.235	13.0364	118.663
13.0561	318.25	13.0561	136.024
13.0758	311.765	13.0758	142.274
13.0955	352.279	13.0955	150.608
13.1152	315.794	13.1152	149.219
13.135	316.809	13.135	151.997
13.1547	334.323	13.1547	163.108
13.1744	323.338	13.1744	156.858
13.1941	349.353	13.1941	143.663
13.2138	336.367	13.2138	140.191
13.2335	353.382	13.2335	177.691
13.2533	340.397	13.2533	149.913
13.273	332.911	13.273	158.941
13.2927	342.926	13.2927	151.997
13.3124	344.441	13.3124	165.191
13.3321	338.955	13.3321	190.191
13.3518	352.47	13.3518	140.191
13.3716	338.985	13.3716	174.219
13.3913	337.5	13.3913	174.913
13.411	340.514	13.411	162.413
13.4307	347.529	13.4307	158.247
13.4504	345.544	13.4504	184.635
13.4701	332.058	13.4701	166.58
13.4899	331.073	13.4899	167.969
13.5096	341.088	13.5096	185.33
13.5293	331.602	13.5293	172.83
13.549	355.617	13.549	172.83
13.5687	359.632	13.5687	165.885
13.5884	358.146	13.5884	196.441
13.6082	371.661	13.6082	189.497
13.6279	331.676	13.6279	210.33
13.6476	344.69	13.6476	174.913
13.6673	371.205	13.6673	183.247
13.687	365.22	13.687	193.663
13.7067	357.734	13.7067	174.913
13.7265	366.749	13.7265	203.385
13.7462	362.264	13.7462	152.691
13.7659	361.778	13.7659	178.385
13.7856	356.293	13.7856	181.858
13.8053	369.308	13.8053	168.663
13.825	369.822	13.825	180.469
13.8448	383.337	13.8448	184.635
13.8645	338.852	13.8645	181.163
13.8842	352.867	13.8842	166.58
13.9039	362.381	13.9039	195.747
13.9236	340.396	13.9236	176.997
13.9433	360.411	13.9433	172.83
13.9631	377.425	13.9631	188.108
13.9828	389.94	13.9828	188.108
14.0025	377.455	14.0025	195.747
14.0222	362.969	14.0222	161.024
14.0419	362.484	14.0419	214.497
14.0616	363.499	14.0616	183.247
14.0814	370.513	14.0814	199.913
14.1011	349.528	14.1011	193.663
14.1208	368.543	14.1208	161.024
14.1405	372.557	14.1405	198.524
14.1602	351.572	14.1602	203.385
14.1799	372.587	14.1799	163.108
14.1997	364.601	14.1997	189.497
14.2194	355.116	14.2194	172.83
14.2391	361.631	14.2391	181.163
14.2588	351.645	14.2588	172.83
14.2785	377.16	14.2785	149.913
14.2982	361.675	14.2982	170.052
14.318	352.69	14.318	188.802
14.3377	344.204	14.3377	173.524
14.3574	351.219	14.3574	175.608
14.3771	345.234	14.3771	147.135
14.3968	359.248	14.3968	151.997
14.4165	353.263	14.4165	180.469
14.4363	330.778	14.4363	167.969
14.456	340.292	14.456	178.385
14.4757	347.807	14.4757	144.358
14.4954	357.322	14.4954	156.858
14.5151	354.836	14.5151	133.247
14.5348	333.851	14.5348	151.302
14.5546	325.366	14.5546	150.608
14.5743	340.88	14.5743	151.997
14.594	329.895	14.594	152.691
14.6137	325.91	14.6137	148.524
14.6334	349.424	14.6334	133.941
14.6531	349.939	14.6531	123.524
14.6729	340.454	14.6729	146.441
14.6926	328.968	14.6926	133.247
14.7123	310.983	14.7123	145.052
14.732	322.998	14.732	127.691
14.7517	314.012	14.7517	136.024
14.7714	304.027	14.7714	127.691
14.7912	301.542	14.7912	154.08
14.8109	300.557	14.8109	129.08
14.8306	306.571	14.8306	134.635
14.8503	314.086	14.8503	122.83
14.87	318.101	14.87	129.08
14.8897	298.115	14.8897	124.219
14.9095	303.13	14.9095	127.691
14.9292	312.145	14.9292	113.108
14.9489	299.659	14.9489	122.83
14.9686	318.674	14.9686	107.552
14.9883	301.189	14.9883	105.469
15.008	302.703	15.008	99.9132
15.0278	303.218	15.0278	130.469
15.0475	291.233	15.0475	105.469
15.0672	304.247	15.0672	122.83
15.0869	302.262	15.0869	88.8021
15.1066	303.777	15.1066	104.08
15.1263	295.291	15.1263	93.6632
15.1461	291.806	15.1461	100.608
15.1658	304.321	15.1658	108.941
15.1855	288.335	15.1855	94.3576
15.2052	290.35	15.2052	103.385
15.2249	277.365	15.2249	95.0521
15.2446	298.379	15.2446	111.719
15.2644	277.394	15.2644	88.1076
15.2841	268.909	15.2841	93.6632
15.3038	269.423	15.3038	92.9688
15.3235	282.938	15.3235	84.6354
15.3432	273.453	15.3432	82.5521
15.3629	283.967	15.3629	76.9965
15.3827	266.482	15.3827	79.7743
15.4024	270.497	15.4024	83.941
15.4221	275.012	15.4221	90.8854
15.4418	262.026	15.4418	81.8576
15.4615	268.541	15.4615	95.0521
15.4812	267.056	15.4812	83.2465
15.501	255.07	15.501	81.1632
15.5207	259.085	15.5207	63.1076
15.5404	256.1	15.5404	73.5243
15.5601	284.114	15.5601	74.9132
15.5798	271.629	15.5798	74.2188
15.5995	267.644	15.5995	81.8576
15.6193	267.158	15.6193	79.0799
15.639	262.173	15.639	62.4132
15.6587	245.688	15.6587	88.1076
15.6784	253.202	15.6784	72.1354
15.6981	266.717	15.6981	62.4132
15.7178	251.732	15.7178	68.6632
15.7376	255.246	15.7376	71.441
15.7573	262.761	15.7573	70.0521
15.777	255.276	15.777	64.4965
15.7967	254.29	15.7967	79.0799
15.8164	249.305	15.8164	71.441
15.8361	246.32	15.8361	62.4132
15.8559	244.335	15.8559	51.3021
15.8756	237.849	15.8756	61.0243
15.8953	248.864	15.8953	63.8021
15.915	251.379	15.915	65.191
15.9347	231.393	15.9347	40.191
15.9544	242.408	15.9544	61.0243
15.9742	236.923	15.9742	45.7465
15.9939	239.437	15.9939	57.5521
16.0136	233.952	16.0136	55.4688
16.0333	238.467	16.0333	58.2465
16.053	241.981	16.053	44.3576
16.0727	238.496	16.0727	42.2743
16.0925	240.011	16.0925	43.6632
16.1122	230.525	16.1122	58.2465
16.1319	230.54	16.1319	51.3021
16.1516	235.055	16.1516	52.691
16.1713	232.069	16.1713	47.8299
16.191	239.084	16.191	47.8299
16.2108	230.599	16.2108	39.4965
16.2305	225.113	16.2305	48.5243
16.2502	214.128	16.2502	63.1076
16.2699	236.643	16.2699	46.441
16.2896	231.157	16.2896	39.4965
16.3093	214.672	16.3093	69.3576
16.3291	226.187	16.3291	50.6076
16.3488	216.702	16.3488	47.8299
16.3685	209.216	16.3685	47.8299
16.3882	217.731	16.3882	37.4132
16.4079	224.746	16.4079	45.7465
16.4276	230.76	16.4276	55.4688
16.4474	222.775	16.4474	31.8576
16.4671	228.29	16.4671	42.2743
16.4868	216.804	16.4868	31.8576
16.5065	235.819	16.5065	49.2188
16.5262	229.334	16.5262	33.2465
16.5459	212.848	16.5459	41.5799
16.5657	212.863	16.5657	45.7465
16.5854	227.378	16.5854	37.4132
16.6051	228.392	16.6051	40.8854
16.6248	223.407	16.6248	39.4965
16.6445	232.422	16.6445	33.941
16.6642	223.436	16.6642	27.691
16.684	221.451	16.684	38.1076
16.7037	216.466	16.7037	42.9688
16.7234	211.98	16.7234	30.4688
16.7431	220.495	16.7431	26.3021
16.7628	210.51	16.7628	38.1076
16.7825	217.524	16.7825	22.1354
16.8023	207.039	16.8023	17.9688
16.822	212.054	16.822	50.6076
16.8417	214.069	16.8417	35.3299
16.8614	203.083	16.8614	35.3299
16.8811	215.598	16.8811	32.5521
16.9008	210.613	16.9008	21.441
16.9206	212.127	16.9206	35.3299
16.9403	215.642	16.9403	24.2188
16.96	219.657	16.96	28.3854
16.9797	215.171	16.9797	24.2188
16.9994	209.186	16.9994	30.4688
17.0191	213.701	17.0191	28.3854
17.0389	203.715	17.0389	27.691
17.0586	202.23	17.0586	28.3854
17.0783	223.745	17.0783	22.1354
17.098	212.259	17.098	31.8576
17.1177	216.274	17.1177	26.9965
17.1374	208.289	17.1374	31.8576
17.1572	209.803	17.1572	29.7743
17.1769	213.318	17.1769	15.8854
17.1966	202.833	17.1966	19.3576
17.2163	214.347	17.2163	20.7465
17.236	210.362	17.236	26.3021
17.2557	235.377	17.2557	17.2743
17.2755	223.392	17.2755	29.7743
17.2952	226.406	17.2952	19.3576
17.3149	213.921	17.3149	25.6076
17.3346	213.436	17.3346	28.3854
17.3543	211.45	17.3543	46.441
17.374	210.965	17.374	35.3299
17.3938	213.98	17.3938	27.691
17.4135	205.494	17.4135	25.6076
17.4332	199.009	17.4332	25.6076
17.4529	211.524	17.4529	26.3021
17.4726	203.038	17.4726	23.5243
17.4923	202.553	17.4923	26.9965
17.5121	205.568	17.5121	35.3299
17.5318	208.082	17.5318	15.8854
17.5515	199.597	17.5515	17.9688
17.5712	211.112	17.5712	30.4688
17.5909	204.626	17.5909	26.9965
17.6106	202.141	17.6106	36.0243
17.6304	196.156	17.6304	32.5521
17.6501	198.67	17.6501	36.0243
17.6698	196.685	17.6698	24.2188
17.6895	195.7	17.6895	40.8854
17.7092	203.714	17.7092	17.2743
17.7289	202.229	17.7289	26.3021
17.7487	197.744	17.7487	31.1632
17.7684	213.258	17.7684	29.7743
17.7881	206.273	17.7881	41.5799
17.8078	194.288	17.8078	21.441
17.8275	203.303	17.8275	20.7465
17.8472	192.317	17.8472	14.4965
17.867	188.832	17.867	11.0243
17.8867	195.847	17.8867	12.4132
17.9064	190.861	17.9064	25.6076
17.9261	187.376	17.9261	15.191
17.9458	191.391	17.9458	30.4688
17.9655	200.405	17.9655	18.6632
17.9853	193.42	17.9853	28.3854
18.005	198.435	18.005	11.7188
18.0247	195.949	18.0247	17.9688
18.0444	201.964	18.0444	11.7188
18.0641	201.479	18.0641	25.6076
18.0838	200.993	18.0838	17.2743
18.1036	195.008	18.1036	16.5799
18.1233	198.023	18.1233	15.8854
18.143	194.037	18.143	13.1076
18.1627	200.052	18.1627	26.3021
18.1824	196.567	18.1824	12.4132
18.2021	193.081	18.2021	11.0243
18.2219	190.096	18.2219	2.69097
18.2416	195.111	18.2416	13.8021
18.2613	188.625	18.2613	20.0521
18.281	186.14	18.281	14.4965
18.3007	186.155	18.3007	18.6632
18.3204	190.169	18.3204	5.46875
18.3402	192.184	18.3402	10.3299
18.3599	193.699	18.3599	20.7465
18.3796	193.714	18.3796	23.5243
18.3993	203.728	18.3993	7.55208
18.419	197.743	18.419	12.4132
18.4387	201.258	18.4387	11.7188
18.4585	187.272	18.4585	10.3299
18.4782	191.287	18.4782	16.5799
18.4979	201.802	18.4979	8.94097
18.5176	191.316	18.5176	8.24653
18.5373	198.831	18.5373	15.8854
18.557	210.846	18.557	17.2743
18.5768	195.86	18.5768	8.24653
18.5965	185.375	18.5965	11.7188
18.6162	202.89	18.6162	8.24653
18.6359	190.904	18.6359	11.7188
18.6556	208.419	18.6556	-1.47569
18.6753	196.434	18.6753	20.0521
18.6951	189.948	18.6951	10.3299
18.7148	189.963	18.7148	16.5799
18.7345	192.978	18.7345	13.8021
18.7542	182.992	18.7542	12.4132
18.7739	203.507	18.7739	13.8021
18.7936	180.522	18.7936	14.4965
18.8134	203.037	18.8134	11.0243
18.8331	178.551	18.8331	7.55208
18.8528	187.066	18.8528	7.55208
18.8725	192.081	18.8725	20.0521
18.8922	199.095	18.8922	11.0243
18.9119	184.61	18.9119	11.0243
18.9317	189.625	18.9317	1.99653
18.9514	186.639	18.9514	6.16319
18.9711	193.654	18.9711	16.5799
18.9908	184.169	18.9908	13.1076
19.0105	181.183	19.0105	10.3299
19.0302	190.698	19.0302	12.4132
19.05	190.213	19.05	10.3299
19.0697	182.727	19.0697	13.1076
19.0894	184.742	19.0894	11.0243
19.1091	191.757	19.1091	5.46875
19.1288	185.771	19.1288	12.4132
19.1485	182.786	19.1485	15.8854
19.1683	189.801	19.1683	16.5799
19.188	200.315	19.188	21.441
19.2077	186.83	19.2077	-3.55903
19.2274	182.845	19.2274	13.1076
19.2471	183.359	19.2471	13.1076
19.2668	185.874	19.2668	1.99653
19.2866	178.889	19.2866	8.24653
19.3063	188.404	19.3063	11.0243
19.326	187.418	19.326	13.1076
19.3457	203.433	19.3457	8.94097
19.3654	191.448	19.3654	-3.55903
19.3851	174.962	19.3851	8.94097
19.4049	185.477	19.4049	-1.47569
19.4246	195.992	19.4246	16.5799
19.4443	197.006	19.4443	6.85764
19.464	191.521	19.464	4.07986
19.4837	191.036	19.4837	18.6632
19.5034	199.05	19.5034	4.07986
19.5232	187.065	19.5232	15.8854
19.5429	189.58	19.5429	11.0243
19.5626	185.594	19.5626	6.85764
19.5823	186.109	19.5823	17.9688
19.602	184.124	19.602	4.07986
19.6217	180.638	19.6217	17.9688
19.6415	201.153	19.6415	8.24653
19.6612	190.168	19.6612	6.16319
19.6809	191.682	19.6809	6.85764
19.7006	188.197	19.7006	10.3299
19.7203	184.712	19.7203	-2.17014
19.74	184.226	19.74	1.99653
19.7598	179.241	19.7598	-2.17014
19.7795	193.756	19.7795	-2.86458
19.7992	185.771	19.7992	1.99653
19.8189	188.285	19.8189	6.85764
19.8386	178.3	19.8386	13.1076
19.8584	189.815	19.8584	3.38542
19.8781	186.829	19.8781	4.77431
19.8978	185.344	19.8978	4.77431
19.9175	188.359	19.9175	0.60764
19.9372	192.373	19.9372	9.63542
19.9569	187.388	19.9569	4.07986
19.9767	182.403	19.9767	-1.47569
19.9964	197.417	19.9964	4.77431
20.0161	187.932	20.0161	6.85764
20.0358	185.447	20.0358	-0.08681
20.0555	192.961	20.0555	7.55208
20.0752	179.976	20.0752	2.69097
20.095	188.991	20.095	3.38542
20.1147	181.505	20.1147	2.69097
20.1344	192.52	20.1344	5.46875
20.1541	182.535	20.1541	2.69097
20.1738	194.049	20.1738	8.24653
20.1935	190.564	20.1935	8.24653
20.2133	191.579	20.2133	7.55208
20.233	193.093	20.233	20.7465
20.2527	196.608	20.2527	6.16319
20.2724	191.123	20.2724	6.16319
20.2921	187.637	20.2921	6.16319
20.3118	188.652	20.3118	3.38542
20.3316	183.667	20.3316	14.4965
20.3513	183.682	20.3513	4.77431
20.371	186.196	20.371	11.0243
20.3907	182.711	20.3907	0.60764
20.4104	179.226	20.4104	8.24653
20.4301	185.74	20.4301	6.16319
20.4499	187.255	20.4499	4.07986
20.4696	185.77	20.4696	14.4965
20.4893	181.284	20.4893	6.16319
20.509	180.799	20.509	5.46875
20.5287	184.814	20.5287	3.38542
20.5484	191.328	20.5484	7.55208
20.5682	183.843	20.5682	1.99653
20.5879	186.358	20.5879	2.69097
20.6076	180.372	20.6076	0.60764
20.6273	187.887	20.6273	3.38542
20.647	188.902	20.647	-5.64236
20.6667	192.416	20.6667	11.0243
20.6865	186.931	20.6865	3.38542
20.7062	177.446	20.7062	8.94097
20.7259	192.96	20.7259	2.69097
20.7456	179.975	20.7456	-4.94792
20.7653	184.99	20.7653	1.99653
20.785	184.004	20.785	1.99653
20.8048	187.019	20.8048	8.94097
20.8245	194.034	20.8245	2.69097
20.8442	177.549	20.8442	1.99653
20.8639	182.563	20.8639	1.99653
20.8836	184.078	20.8836	6.16319
20.9033	169.093	20.9033	1.99653
20.9231	184.107	20.9231	0.60764
20.9428	184.622	20.9428	13.8021
20.9625	180.637	20.9625	2.69097
20.9822	175.651	20.9822	8.24653
21.0019	193.166	21.0019	6.85764
21.0216	195.181	21.0216	1.30208
21.0414	177.695	21.0414	4.07986
21.0611	182.21	21.0611	6.85764
21.0808	176.725	21.0808	-2.17014
21.1005	178.739	21.1005	3.38542
21.1202	188.754	21.1202	4.07986
21.1399	183.269	21.1399	5.46875
21.1597	174.283	21.1597	0.60764
21.1794	181.298	21.1794	-5.64236
21.1991	176.813	21.1991	8.94097
21.2188	178.827	21.2188	8.94097
21.2385	188.342	21.2385	-0.08681
21.2582	192.357	21.2582	7.55208
21.278	176.872	21.278	3.38542
21.2977	195.886	21.2977	1.30208
21.3174	192.401	21.3174	8.24653
21.3371	187.416	21.3371	29.0799
21.3568	184.43	21.3568	17.2743
21.3765	185.945	21.3765	11.0243
21.3963	185.46	21.3963	6.16319
21.416	183.974	21.416	4.77431
21.4357	186.489	21.4357	16.5799
21.4554	183.504	21.4554	7.55208
21.4751	180.018	21.4751	4.77431
21.4948	183.533	21.4948	-0.78125
21.5146	189.048	21.5146	18.6632
21.5343	184.062	21.5343	-7.03125
21.554	181.077	21.554	2.69097
21.5737	185.092	21.5737	0.60764
21.5934	187.106	21.5934	-0.08681
21.6131	184.121	21.6131	-0.08681
21.6329	189.636	21.6329	7.55208
21.6526	185.15	21.6526	-1.47569
21.6723	181.165	21.6723	0.60764
21.692	182.18	21.692	-7.72569
21.7117	180.194	21.7117	0.60764
21.7314	178.209	21.7314	-3.55903
21.7512	184.224	21.7512	-3.55903
21.7709	184.239	21.7709	10.3299
21.7906	186.253	21.7906	3.38542
21.8103	187.268	21.8103	1.30208
21.83	191.283	21.83	1.99653
21.8497	186.797	21.8497	5.46875
21.8695	183.312	21.8695	11.0243
21.8892	194.827	21.8892	-1.47569
21.9089	190.341	21.9089	12.4132
21.9286	182.356	21.9286	8.24653
21.9483	174.871	21.9483	-2.86458
21.968	187.885	21.968	3.38542
21.9878	188.9	21.9878	0.60764
22.0075	185.415	22.0075	3.38542
22.0272	180.929	22.0272	-2.86458
22.0469	188.444	22.0469	2.69097
22.0666	170.959	22.0666	0.60764
22.0863	189.973	22.0863	-3.55903
22.1061	183.488	22.1061	-7.03125
22.1258	185.503	22.1258	6.85764
22.1455	197.517	22.1455	1.99653
22.1652	180.032	22.1652	1.30208
22.1849	180.047	22.1849	3.38542
22.2046	198.061	22.2046	2.69097
22.2244	181.576	22.2244	-5.64236
22.2441	176.591	22.2441	-4.94792
22.2638	190.606	22.2638	1.99653
22.2835	190.62	22.2835	1.30208
22.3032	189.635	22.3032	-8.42014
22.3229	189.65	22.3229	-0.78125
22.3427	194.164	22.3427	-0.78125
22.3624	185.179	22.3624	6.16319
22.3821	182.194	22.3821	7.55208
22.4018	184.708	22.4018	4.77431
22.4215	170.723	22.4215	-1.47569
22.4412	183.238	22.4412	1.30208
22.461	190.752	22.461	-0.78125
22.4807	184.267	22.4807	4.77431
22.5004	190.282	22.5004	8.24653
22.5201	185.796	22.5201	14.4965
22.5398	189.811	22.5398	-4.25347
22.5595	197.326	22.5595	1.30208
22.5793	196.84	22.5793	0.60764
22.599	194.355	22.599	9.63542
22.6187	191.87	22.6187	11.7188
22.6384	192.884	22.6384	18.6632
22.6581	179.899	22.6581	8.94097
22.6778	184.914	22.6778	-3.55903
22.6976	175.428	22.6976	10.3299
22.7173	182.943	22.7173	6.16319
22.737	185.958	22.737	1.99653
22.7567	181.472	22.7567	12.4132
22.7764	185.487	22.7764	6.85764
22.7961	181.502	22.7961	7.55208
22.8159	194.017	22.8159	4.77431
22.8356	181.531	22.8356	0.60764
22.8553	190.546	22.8553	-4.94792
22.875	183.561	22.875	-14.6701
22.8947	182.575	22.8947	8.94097
22.9144	185.59	22.9144	2.69097
22.9342	187.605	22.9342	3.38542
22.9539	190.619	22.9539	10.3299
22.9736	187.634	22.9736	0.60764
22.9933	185.149	22.9933	0.60764
23.013	194.663	23.013	-3.55903
23.0327	191.178	23.0327	-2.86458
23.0525	188.193	23.0525	1.30208
23.0722	198.707	23.0722	5.46875
23.0919	176.222	23.0919	0.60764
23.1116	178.237	23.1116	0.60764
23.1313	190.751	23.1313	-4.94792
23.151	187.266	23.151	0.60764
23.1708	194.281	23.1708	4.77431
23.1905	184.795	23.1905	2.69097
23.2102	179.81	23.2102	12.4132
23.2299	183.825	23.2299	11.0243
23.2496	186.339	23.2496	9.63542
23.2693	181.354	23.2693	17.2743
23.2891	186.869	23.2891	15.191
23.3088	182.384	23.3088	4.07986
23.3285	190.398	23.3285	5.46875
23.3482	188.413	23.3482	16.5799
23.3679	195.428	23.3679	-0.78125
23.3876	200.942	23.3876	12.4132
23.4074	180.957	23.4074	13.1076
23.4271	188.472	23.4271	-4.25347
23.4468	195.986	23.4468	8.94097
23.4665	185.001	23.4665	-4.25347
23.4862	194.516	23.4862	-2.17014
23.5059	188.03	23.5059	9.63542
23.5257	181.045	23.5257	1.99653
23.5454	187.06	23.5454	2.69097
23.5651	192.574	23.5651	-1.47569
23.5848	179.089	23.5848	2.69097
23.6045	178.604	23.6045	-4.94792
23.6242	184.118	23.6242	-6.33681
23.644	192.133	23.644	-6.33681
23.6637	189.648	23.6637	-0.08681
23.6834	191.662	23.6834	-5.64236
23.7031	180.677	23.7031	-2.86458
23.7228	179.192	23.7228	-9.11458
23.7425	186.706	23.7425	-5.64236
23.7623	186.721	23.7623	-6.33681
23.782	179.236	23.782	-1.47569
23.8017	190.751	23.8017	-6.33681
23.8214	190.765	23.8214	-0.78125
23.8411	184.78	23.8411	1.30208
23.8608	180.295	23.8608	-2.17014
23.8806	194.309	23.8806	3.38542
23.9003	187.324	23.9003	-0.78125
23.92	189.339	23.92	-0.08681
23.9397	191.853	23.9397	-11.1979
23.9594	187.368	23.9594	-8.42014
23.9791	198.383	23.9791	-9.11458
23.9989	177.897	23.9989	-2.17014
24.0186	193.412	24.0186	-2.17014
24.0383	185.927	24.0383	10.3299
24.058	189.441	24.058	-4.94792
24.0777	194.456	24.0777	7.55208
24.0974	186.971	24.0974	2.69097
24.1172	172.485	24.1172	4.77431
24.1369	180	24.1369	7.55208
24.1566	186.515	24.1566	-1.47569
24.1763	201.529	24.1763	-3.55903
24.196	180.544	24.196	-2.17014
24.2157	186.559	24.2157	1.99653
24.2355	182.574	24.2355	1.99653
24.2552	172.588	24.2552	2.69097
24.2749	180.603	24.2749	4.07986
24.2946	184.618	24.2946	11.7188
24.3143	188.632	24.3143	-0.78125
24.334	186.147	24.334	-2.86458
24.3538	187.662	24.3538	8.94097
24.3735	183.176	24.3735	-6.33681
24.3932	196.691	24.3932	-5.64236
24.4129	189.206	24.4129	-4.94792
24.4326	191.22	24.4326	-5.64236
24.4523	189.735	24.4523	-1.47569
24.4721	182.75	24.4721	-5.64236
24.4918	189.764	24.4918	-1.47569
24.5115	195.779	24.5115	-4.94792
24.5312	186.794	24.5312	7.55208
24.5509	199.308	24.5509	3.38542
24.5706	198.823	24.5706	0.60764
24.5904	196.338	24.5904	-2.17014
24.6101	183.852	24.6101	1.99653
24.6298	197.367	24.6298	4.77431
24.6495	192.882	24.6495	-8.42014
24.6692	190.896	24.6692	5.46875
24.6889	194.911	24.6889	2.69097
24.7087	185.426	24.7087	-7.72569
24.7284	187.941	24.7284	-0.08681
24.7481	198.455	24.7481	-7.03125
24.7678	182.97	24.7678	-0.08681
24.7875	190.985	24.7875	-8.42014
24.8072	189.999	24.8072	-11.8924
24.827	187.514	24.827	-2.86458
24.8467	197.029	24.8467	-4.25347
24.8664	187.543	24.8664	-1.47569
24.8861	185.558	24.8861	-3.55903
24.9058	191.573	24.9058	5.46875
24.9255	180.587	24.9255	-0.78125
24.9453	195.102	24.9453	1.99653
24.965	180.117	24.965	-2.86458
24.9847	188.631	24.9847	0.60764
25.0044	194.646	25.0044	1.30208
25.0241	189.661	25.0241	16.5799
25.0438	188.175	25.0438	7.55208
25.0636	176.69	25.0636	11.7188
25.0833	188.205	25.0833	14.4965
25.103	190.719	25.103	4.07986
25.1227	204.234	25.1227	6.16319
25.1424	196.249	25.1424	12.4132
25.1621	195.763	25.1621	13.8021
25.1819	192.778	25.1819	8.24653
25.2016	193.793	25.2016	1.30208
25.2213	199.308	25.2213	11.0243
25.241	176.822	25.241	2.69097
25.2607	192.337	25.2607	4.77431
25.2804	192.351	25.2804	6.85764
25.3002	202.366	25.3002	-6.33681
25.3199	175.881	25.3199	0.60764
25.3396	193.896	25.3396	1.99653
25.3593	191.91	25.3593	0.60764
25.379	190.425	25.379	-7.72569
25.3987	192.44	25.3987	1.99653
25.4185	185.954	25.4185	-2.86458
25.4382	190.969	25.4382	-0.78125
25.4579	190.484	25.4579	4.77431
25.4776	182.998	25.4776	-0.08681
25.4973	189.013	25.4973	-9.11458
25.517	190.528	25.517	-9.80903
25.5368	192.042	25.5368	-3.55903
25.5565	189.557	25.5565	-6.33681
25.5762	197.572	25.5762	11.0243
25.5959	185.586	25.5959	1.99653
25.6156	196.101	25.6156	-4.94792
25.6353	173.616	25.6353	3.38542
25.6551	184.13	25.6551	1.30208
25.6748	191.145	25.6748	0.60764
25.6945	194.66	25.6945	-4.94792
25.7142	190.674	25.7142	0.60764
25.7339	190.689	25.7339	1.99653
25.7536	186.704	25.7536	-8.42014
25.7734	187.219	25.7734	1.99653
25.7931	194.233	25.7931	1.99653
25.8128	191.248	25.8128	-0.78125
25.8325	196.263	25.8325	-0.08681
25.8522	188.777	25.8522	-1.47569
25.8719	187.792	25.8719	-2.17014
25.8917	184.307	25.8917	-7.72569
25.9114	188.821	25.9114	-0.78125
25.9311	192.336	25.9311	3.38542
25.9508	193.351	25.9508	-3.55903
25.9705	196.365	25.9705	0.60764
25.9902	179.38	25.9902	-7.03125
26.01	189.895	26.01	2.69097
26.0297	189.909	26.0297	3.38542
26.0494	185.924	26.0494	-5.64236
26.0691	183.939	26.0691	5.46875
26.0888	186.953	26.0888	4.07986
26.1085	180.968	26.1085	2.69097
26.1283	193.983	26.1283	-0.08681
26.148	195.497	26.148	-8.42014
26.1677	187.512	26.1677	-3.55903
26.1874	205.027	26.1874	4.77431
26.2071	187.041	26.2071	-3.55903
26.2268	187.056	26.2268	-9.11458
26.2466	180.071	26.2466	1.30208
26.2663	191.586	26.2663	-5.64236
26.286	192.1	26.286	-0.08681
26.3057	188.615	26.3057	-2.17014
26.3254	203.63	26.3254	6.16319
26.3451	190.644	26.3451	-1.47569
26.3649	185.659	26.3649	8.94097
26.3846	184.674	26.3846	-7.72569
26.4043	187.188	26.4043	-7.72569
26.424	185.203	26.424	6.85764
26.4437	179.718	26.4437	1.30208
26.4634	197.232	26.4634	-2.86458
26.4832	192.747	26.4832	-4.25347
26.5029	191.262	26.5029	0.60764
26.5226	191.276	26.5226	-6.33681
26.5423	180.791	26.5423	-2.17014
26.562	196.806	26.562	-2.17014
26.5817	186.32	26.5817	-0.78125
26.6015	198.335	26.6015	-4.25347
26.6212	200.35	26.6212	4.07986
26.6409	198.864	26.6409	-2.86458
26.6606	185.879	26.6606	-6.33681
26.6803	197.394	26.6803	-2.17014
26.7	189.908	26.7	1.99653
26.7198	193.423	26.7198	-2.86458
26.7395	178.438	26.7395	5.46875
26.7592	188.953	26.7592	1.30208
26.7789	190.467	26.7789	-11.1979
26.7986	183.982	26.7986	1.30208
26.8183	191.997	26.8183	2.69097
26.8381	190.011	26.8381	1.30208
26.8578	199.026	26.8578	-2.86458
26.8775	188.041	26.8775	-1.47569
26.8972	191.555	26.8972	0.60764
26.9169	198.07	26.9169	-3.55903
26.9366	187.085	26.9366	1.30208
26.9564	192.599	26.9564	-1.47569
26.9761	198.614	26.9761	3.38542
26.9958	193.629	26.9958	-12.5868
27.0155	193.643	27.0155	-11.8924
27.0352	186.658	27.0352	-2.17014
27.0549	196.673	27.0549	-6.33681
27.0747	176.687	27.0747	-4.25347
27.0944	185.202	27.0944	-2.86458
27.1141	184.217	27.1141	1.99653
27.1338	197.231	27.1338	-7.72569
27.1535	192.246	27.1535	-7.72569
27.1732	199.261	27.1732	-4.94792
27.193	192.776	27.193	-2.86458
27.2127	192.79	27.2127	-8.42014
27.2324	191.805	27.2324	-0.78125
27.2521	186.82	27.2521	-9.80903
27.2718	191.334	27.2718	5.46875
27.2915	191.849	27.2915	-2.17014
27.3113	188.864	27.3113	-0.78125
27.331	189.378	27.331	-0.78125
27.3507	183.893	27.3507	7.55208
27.3704	186.408	27.3704	-0.08681
27.3901	193.422	27.3901	-3.55903
27.4098	186.937	27.4098	-4.94792
27.4296	182.452	27.4296	-1.47569
27.4493	184.466	27.4493	-9.11458
27.469	200.481	27.469	-7.72569
27.4887	186.996	27.4887	-2.17014
27.5084	194.51	27.5084	-4.25347
27.5281	195.525	27.5281	-9.11458
27.5479	190.54	27.5479	-3.55903
27.5676	193.054	27.5676	-4.94792
27.5873	191.069	27.5873	-2.86458
27.607	186.584	27.607	-0.08681
27.6267	191.098	27.6267	-4.94792
27.6464	196.613	27.6464	-7.03125
27.6662	188.628	27.6662	4.07986
27.6859	196.143	27.6859	-4.94792
27.7056	184.657	27.7056	-4.25347
27.7253	193.172	27.7253	4.07986
27.745	189.686	27.745	5.46875
27.7647	185.201	27.7647	-0.78125
27.7845	196.716	27.7845	-9.11458
27.8042	190.231	27.8042	-10.5035
27.8239	196.245	27.8239	0.60764
27.8436	200.26	27.8436	2.69097
27.8633	200.275	27.8633	-7.72569
27.883	199.789	27.883	8.24653
27.9028	197.304	27.9028	-4.25347
27.9225	185.819	27.9225	1.30208
27.9422	189.333	27.9422	4.07986
27.9619	188.348	27.9619	0.60764
27.9816	204.363	27.9816	-5.64236
28.0013	181.877	28.0013	4.77431
28.0211	187.892	28.0211	1.30208
28.0408	197.407	28.0408	1.30208
28.0605	194.921	28.0605	2.69097
28.0802	181.436	28.0802	-3.55903
28.0999	187.951	28.0999	3.38542
28.1196	186.465	28.1196	-7.03125
28.1394	192.48	28.1394	-10.5035
28.1591	190.495	28.1591	4.07986
28.1788	196.009	28.1788	4.07986
28.1985	186.524	28.1985	-10.5035
28.2182	190.539	28.2182	-4.25347
28.2379	194.053	28.2379	-10.5035
28.2577	194.068	28.2577	-10.5035
28.2774	190.083	28.2774	-3.55903
28.2971	195.098	28.2971	-3.55903
28.3168	186.612	28.3168	-7.72569
28.3365	188.127	28.3365	4.77431
28.3562	191.642	28.3562	-5.64236
28.376	191.656	28.376	-4.94792
28.3957	189.671	28.3957	-9.80903
28.4154	202.186	28.4154	-3.55903
28.4351	190.7	28.4351	-1.47569
28.4548	191.715	28.4548	6.85764
28.4745	193.73	28.4745	-8.42014
28.4943	191.244	28.4943	-0.78125
28.514	191.259	28.514	-1.47569
28.5337	201.274	28.5337	1.30208
28.5534	197.288	28.5534	1.30208
28.5731	195.803	28.5731	8.94097
28.5928	196.318	28.5928	3.38542
28.6126	193.332	28.6126	-2.86458
28.6323	191.847	28.6323	-0.08681
28.652	190.862	28.652	-0.08681
28.6717	184.376	28.6717	1.99653
28.6914	189.391	28.6914	-3.55903
28.7111	186.406	28.7111	-4.94792
28.7309	196.921	28.7309	-0.78125
28.7506	189.935	28.7506	-8.42014
28.7703	182.95	28.7703	1.30208
28.79	177.965	28.79	-1.47569
28.8097	192.479	28.8097	-8.42014
28.8294	193.494	28.8294	-5.64236
28.8492	186.509	28.8492	-6.33681
28.8689	196.023	28.8689	-0.78125
28.8886	199.038	28.8886	1.99653
28.9083	186.553	28.9083	-8.42014
28.928	204.567	28.928	-1.47569
28.9477	193.582	28.9477	0.60764
28.9675	193.097	28.9675	-1.47569
28.9872	193.611	28.9872	-0.78125
29.0069	199.126	29.0069	2.69097
29.0266	200.141	29.0266	-2.17014
29.0463	199.655	29.0463	-4.94792
29.066	189.17	29.066	7.55208
29.0858	188.685	29.0858	6.85764
29.1055	183.699	29.1055	-5.64236
29.1252	188.714	29.1252	-2.86458
29.1449	187.229	29.1449	-0.78125
29.1646	189.743	29.1646	6.16319
29.1843	190.758	29.1843	1.30208
29.2041	192.273	29.2041	-2.17014
29.2238	185.288	29.2238	0.60764
29.2435	188.302	29.2435	5.46875
29.2632	185.817	29.2632	-7.72569
29.2829	185.332	29.2829	1.30208
29.3026	189.346	29.3026	-4.25347
29.3224	196.861	29.3224	-7.03125
29.3421	188.876	29.3421	-4.94792
29.3618	189.89	29.3618	-0.78125
29.3815	187.905	29.3815	-2.86458
29.4012	188.92	29.4012	12.4132
29.4209	188.434	29.4209	-2.17014
29.4407	194.949	29.4407	-8.42014
29.4604	197.464	29.4604	-2.86458
29.4801	191.478	29.4801	-1.47569
29.4998	185.493	29.4998	-2.86458
29.5195	189.508	29.5195	-2.17014
29.5392	184.522	29.5392	-10.5035
29.559	195.537	29.559	-12.5868
29.5787	195.552	29.5787	-2.86458
29.5984	180.066	29.5984	4.07986
29.6181	183.581	29.6181	-2.17014
29.6378	191.596	29.6378	-12.5868
29.6575	191.11	29.6575	-7.72569
29.6773	186.625	29.6773	-2.17014
29.697	190.14	29.697	1.99653
29.7167	185.155	29.7167	-7.03125
29.7364	185.169	29.7364	-5.64236
29.7561	183.184	29.7561	5.46875
29.7759	178.699	29.7759	-3.55903
29.7956	194.713	29.7956	-9.80903
29.8153	186.228	29.8153	-1.47569
29.835	179.243	29.835	-7.03125
29.8547	185.757	29.8547	-9.11458
29.8744	190.772	29.8744	-4.25347
29.8942	186.787	29.8942	-13.2812
29.9139	178.801	29.9139	-2.86458
29.9336	183.816	29.9336	-4.94792
29.9533	190.331	29.9533	-2.86458
29.973	192.845	29.973	5.46875
29.9927	189.36	29.9927	-5.64236
30.0125	182.375	30.0125	-6.33681
30.0322	187.889	30.0322	-0.08681
30.0519	194.404	30.0519	-6.33681
30.0716	190.419	30.0716	-5.64236
30.0913	194.933	30.0913	1.99653
30.111	174.948	30.111	-5.64236
30.1308	183.963	30.1308	-9.80903
30.1505	191.977	30.1505	-3.55903
30.1702	188.992	30.1702	-8.42014
30.1899	190.507	30.1899	-2.86458
30.2096	195.522	30.2096	-0.78125
30.2293	183.036	30.2293	3.38542
30.2491	189.551	30.2491	3.38542
30.2688	191.566	30.2688	-5.64236
30.2885	182.58	30.2885	1.99653
30.3082	188.095	30.3082	8.24653
30.3279	194.61	30.3279	-2.86458
30.3476	180.624	30.3476	-4.25347
30.3674	182.639	30.3674	-1.47569
30.3871	191.654	30.3871	-0.08681
30.4068	187.168	30.4068	1.99653
30.4265	196.183	30.4265	1.99653
30.4462	192.698	30.4462	2.69097
30.4659	172.712	30.4659	0.60764
30.4857	190.727	30.4857	1.30208
30.5054	179.742	30.5054	-2.17014
30.5251	178.256	30.5251	-2.17014
30.5448	176.771	30.5448	-0.78125
30.5645	182.286	30.5645	-1.47569
30.5842	178.8	30.5842	-2.86458
30.604	193.315	30.604	-5.64236
30.6237	184.83	30.6237	-7.72569
30.6434	194.844	30.6434	-9.80903
30.6631	192.859	30.6631	1.30208
30.6828	197.874	30.6828	-3.55903
30.7025	195.388	30.7025	-2.86458
30.7223	178.403	30.7223	-3.55903
30.742	188.418	30.742	-8.42014
30.7617	180.433	30.7617	-0.78125
30.7814	177.947	30.7814	-14.6701
30.8011	189.462	30.8011	-0.08681
30.8208	184.977	30.8208	-7.72569
30.8406	191.991	30.8406	-2.17014
30.8603	189.506	30.8603	-7.03125
30.88	192.521	30.88	-3.55903
30.8997	189.035	30.8997	-2.17014
30.9194	194.05	30.9194	0.60764
30.9391	198.565	30.9391	-2.17014
30.9589	183.579	30.9589	-0.08681
30.9786	197.094	30.9786	-13.2812
30.9983	175.109	30.9983	4.07986
31.018	182.623	31.018	-8.42014
31.0377	197.138	31.0377	6.85764
31.0574	187.153	31.0574	-2.86458
31.0772	185.167	31.0772	4.77431
31.0969	188.182	31.0969	-9.11458
31.1166	182.697	31.1166	-5.64236
31.1363	183.211	31.1363	-7.03125
31.156	187.726	31.156	-10.5035
31.1757	191.241	31.1757	-4.25347
31.1955	186.756	31.1955	-4.94792
31.2152	186.77	31.2152	-3.55903
31.2349	189.785	31.2349	-11.8924
31.2546	192.8	31.2546	-2.17014
31.2743	186.814	31.2743	-6.33681
31.294	188.329	31.294	-2.17014
31.3138	188.344	31.3138	-4.94792
31.3335	181.358	31.3335	-7.72569
31.3532	187.373	31.3532	-2.86458
31.3729	195.388	31.3729	-4.25347
31.3926	198.902	31.3926	-7.03125
31.4123	200.917	31.4123	6.85764
31.4321	177.432	31.4321	-11.1979
31.4518	188.446	31.4518	-5.64236
31.4715	199.461	31.4715	-4.94792
31.4912	187.476	31.4912	6.16319
31.5109	195.99	31.5109	-1.47569
31.5306	187.005	31.5306	1.30208
31.5504	185.52	31.5504	-5.64236
31.5701	195.534	31.5701	5.46875
31.5898	203.549	31.5898	-3.55903
31.6095	188.564	31.6095	2.69097
31.6292	198.078	31.6292	-4.94792
31.6489	202.593	31.6489	1.99653
31.6687	191.108	31.6687	-3.55903
31.6884	201.123	31.6884	10.3299
31.7081	200.637	31.7081	-0.78125
31.7278	186.652	31.7278	1.30208
31.7475	195.167	31.7475	0.60764
31.7672	190.181	31.7672	8.94097
31.787	199.696	31.787	-0.08681
31.8067	196.711	31.8067	5.46875
31.8264	197.225	31.8264	0.60764
31.8461	200.24	31.8461	-3.55903
31.8658	195.755	31.8658	-0.08681
31.8855	206.769	31.8855	-4.94792
31.9053	201.284	31.9053	17.9688
31.925	195.799	31.925	-2.86458
31.9447	201.813	31.9447	1.99653
31.9644	210.328	31.9644	13.1076
31.9841	189.843	31.9841	-0.08681
32.0038	210.857	32.0038	7.55208
32.0236	213.872	32.0236	13.1076
32.0433	201.387	32.0433	4.77431
32.063	197.901	32.063	-4.25347
32.0827	209.416	32.0827	9.63542
32.1024	203.931	32.1024	14.4965
32.1221	209.445	32.1221	6.85764
32.1419	200.46	32.1419	8.94097
32.1616	202.975	32.1616	15.191
32.1813	213.99	32.1813	7.55208
32.201	205.504	32.201	6.85764
32.2207	207.019	32.2207	6.85764
32.2404	207.034	32.2404	-0.78125
32.2602	208.548	32.2602	13.8021
32.2799	218.063	32.2799	19.3576
32.2996	216.578	32.2996	13.8021
32.3193	211.092	32.3193	11.0243
32.339	214.107	32.339	14.4965
32.3587	211.622	32.3587	26.3021
32.3785	212.636	32.3785	22.8299
32.3982	226.151	32.3982	19.3576
32.4179	214.166	32.4179	22.8299
32.4376	215.18	32.4376	15.191
32.4573	218.195	32.4573	20.7465
32.477	212.21	32.477	20.7465
32.4968	215.224	32.4968	24.2188
32.5165	209.239	32.5165	18.6632
32.5362	223.754	32.5362	16.5799
32.5559	232.768	32.5559	29.0799
32.5756	214.783	32.5756	24.2188
32.5953	240.798	32.5953	23.5243
32.6151	215.312	32.6151	21.441
32.6348	229.827	32.6348	27.691
32.6545	229.842	32.6545	26.9965
32.6742	232.357	32.6742	20.0521
32.6939	219.871	32.6939	17.2743
32.7136	222.386	32.7136	22.8299
32.7334	234.401	32.7334	23.5243
32.7531	217.915	32.7531	40.191
32.7728	231.93	32.7728	35.3299
32.7925	217.945	32.7925	33.941
32.8122	217.959	32.8122	41.5799
32.8319	229.474	32.8319	30.4688
32.8517	220.489	32.8517	29.0799
32.8714	221.503	32.8714	32.5521
32.8911	238.518	32.8911	45.0521
32.9108	230.533	32.9108	25.6076
32.9305	223.547	32.9305	30.4688
32.9502	231.562	32.9502	36.7188
32.97	221.077	32.97	22.8299
32.9897	223.091	32.9897	29.7743
33.0094	224.106	33.0094	40.191
33.0291	225.621	33.0291	33.941
33.0488	233.635	33.0488	31.8576
33.0685	228.15	33.0685	31.8576
33.0883	222.665	33.0883	14.4965
33.108	230.179	33.108	29.7743
33.1277	210.194	33.1277	27.691
33.1474	212.209	33.1474	19.3576
33.1671	220.723	33.1671	26.3021
33.1868	218.738	33.1868	31.1632
33.2066	220.753	33.2066	29.7743
33.2263	224.268	33.2263	40.8854
33.246	227.782	33.246	32.5521
33.2657	220.797	33.2657	33.2465
33.2854	217.812	33.2854	26.9965
33.3051	212.826	33.3051	27.691
33.3249	223.841	33.3249	29.7743
33.3446	225.356	33.3446	38.8021
33.3643	210.87	33.3643	21.441
33.384	211.885	33.384	29.0799
33.4037	211.9	33.4037	19.3576
33.4234	212.914	33.4234	29.0799
33.4432	227.429	33.4432	24.2188
33.4629	211.444	33.4629	31.8576
33.4826	232.958	33.4826	28.3854
33.5023	209.473	33.5023	28.3854
33.522	218.988	33.522	28.3854
33.5417	223.502	33.5417	40.191
33.5615	216.517	33.5615	26.3021
33.5812	215.532	33.5812	26.3021
33.6009	224.546	33.6009	33.2465
33.6206	223.061	33.6206	26.9965
33.6403	215.576	33.6403	27.691
33.66	228.09	33.66	22.8299
33.6798	208.605	33.6798	27.691
33.6995	217.12	33.6995	35.3299
33.7192	218.635	33.7192	30.4688
33.7389	211.149	33.7389	33.941
33.7586	234.664	33.7586	16.5799
33.7783	211.179	33.7783	20.0521
33.7981	215.693	33.7981	33.2465
33.8178	213.708	33.8178	24.2188
33.8375	211.223	33.8375	29.7743
33.8572	204.737	33.8572	11.0243
33.8769	213.252	33.8769	33.2465
33.8966	211.767	33.8966	30.4688
33.9164	211.781	33.9164	24.9132
33.9361	212.796	33.9361	27.691
33.9558	206.811	33.9558	18.6632
33.9755	203.825	33.9755	21.441
33.9952	203.84	33.9952	26.9965
34.0149	200.355	34.0149	26.3021
34.0347	208.369	34.0347	26.9965
34.0544	220.884	34.0544	23.5243
34.0741	206.399	34.0741	26.9965
34.0938	197.413	34.0938	22.8299
34.1135	206.928	34.1135	14.4965
34.1332	205.443	34.1332	17.2743
34.153	212.458	34.153	15.8854
34.1727	211.472	34.1727	22.1354
34.1924	204.987	34.1924	14.4965
34.2121	214.002	34.2121	24.2188
34.2318	207.016	34.2318	20.0521
34.2515	212.031	34.2515	19.3576
34.2713	198.546	34.2713	21.441
34.291	211.56	34.291	29.7743
34.3107	204.575	34.3107	8.94097
34.3304	205.09	34.3304	22.8299
34.3501	223.104	34.3501	21.441
34.3698	209.619	34.3698	22.1354
34.3896	200.134	34.3896	27.691
34.4093	204.648	34.4093	20.7465
34.429	209.663	34.429	17.2743
34.4487	205.178	34.4487	15.8854
34.4684	215.192	34.4684	15.191
34.4881	213.707	34.4881	21.441
34.5079	214.722	34.5079	27.691
34.5276	198.236	34.5276	16.5799
34.5473	212.751	34.5473	16.5799
34.567	211.766	34.567	20.7465
34.5867	204.78	34.5867	-2.17014
34.6064	192.295	34.6064	17.2743
34.6262	218.81	34.6262	17.9688
34.6459	209.325	34.6459	24.9132
34.6656	195.839	34.6656	22.1354
34.6853	198.354	34.6853	19.3576
34.705	198.369	34.705	18.6632
34.7247	206.883	34.7247	14.4965
34.7445	202.898	34.7445	14.4965
34.7642	204.413	34.7642	11.7188
34.7839	195.427	34.7839	6.85764
34.8036	210.442	34.8036	14.4965
34.8233	203.957	34.8233	14.4965
34.843	205.471	34.843	14.4965
34.8628	199.986	34.8628	19.3576
34.8825	208.501	34.8825	6.16319
34.9022	211.015	34.9022	11.7188
34.9219	212.03	34.9219	-0.08681
34.9416	205.045	34.9416	9.63542
34.9613	205.559	34.9613	16.5799
34.9811	199.074	34.9811	15.8854
35.0008	209.589	35.0008	20.0521
35.0205	207.603	35.0205	19.3576
35.0402	212.118	35.0402	11.7188
35.0599	211.133	35.0599	15.191
35.0796	197.647	35.0796	10.3299
35.0994	205.162	35.0994	11.0243
35.1191	219.677	35.1191	11.7188
35.1388	202.691	35.1388	33.941
35.1585	213.706	35.1585	17.2743
35.1782	202.221	35.1782	9.63542
35.1979	208.736	35.1979	15.191
35.2177	200.25	35.2177	16.5799
35.2374	202.765	35.2374	17.2743
35.2571	193.78	35.2571	8.94097
35.2768	209.794	35.2768	11.0243
35.2965	197.309	35.2965	16.5799
35.3162	197.824	35.3162	15.191
35.336	207.838	35.336	6.16319
35.3557	203.853	35.3557	15.8854
35.3754	199.868	35.3754	7.55208
35.3951	202.882	35.3951	9.63542
35.4148	196.897	35.4148	19.3576
35.4345	202.412	35.4345	15.8854
35.4543	201.926	35.4543	26.3021
35.474	201.941	35.474	18.6632
35.4937	200.956	35.4937	20.7465
35.5134	200.47	35.5134	19.3576
35.5331	207.985	35.5331	17.2743
35.5528	209	35.5528	6.16319
35.5726	207.514	35.5726	15.8854
35.5923	200.029	35.5923	7.55208
35.612	188.044	35.612	11.7188
35.6317	204.558	35.6317	7.55208
35.6514	207.073	35.6514	17.9688
35.6711	204.588	35.6711	20.7465
35.6909	199.603	35.6909	20.0521
35.7106	203.617	35.7106	10.3299
35.7303	203.632	35.7303	8.94097
35.75	201.647	35.75	11.0243
35.7697	209.161	35.7697	18.6632
35.7894	219.176	35.7894	8.94097
35.8092	198.691	35.8092	13.8021
35.8289	202.705	35.8289	7.55208
35.8486	204.72	35.8486	7.55208
35.8683	182.235	35.8683	7.55208
35.888	193.249	35.888	2.69097
35.9077	208.264	35.9077	23.5243
35.9275	194.279	35.9275	13.8021
35.9472	191.293	35.9472	24.9132
35.9669	199.808	35.9669	19.3576
35.9866	203.823	35.9866	15.8854
36.0063	198.337	36.0063	15.8854
36.026	210.352	36.026	10.3299
36.0458	195.367	36.0458	5.46875
36.0655	215.381	36.0655	13.8021
36.0852	202.896	36.0852	7.55208
36.1049	204.911	36.1049	11.0243
36.1246	192.425	36.1246	7.55208
36.1443	201.44	36.1443	1.99653
36.1641	209.955	36.1641	14.4965
36.1838	193.97	36.1838	17.9688
36.2035	199.984	36.2035	22.8299
36.2232	207.999	36.2232	18.6632
36.2429	192.514	36.2429	16.5799
36.2626	202.028	36.2626	10.3299
36.2824	207.543	36.2824	11.7188
36.3021	193.058	36.3021	18.6632
36.3218	210.072	36.3218	12.4132
36.3415	205.587	36.3415	5.46875
36.3612	198.102	36.3612	10.3299
36.3809	201.116	36.3809	5.46875
36.4007	199.131	36.4007	13.8021
36.4204	206.646	36.4204	10.3299
36.4401	201.16	36.4401	20.7465
36.4598	202.175	36.4598	17.2743
36.4795	202.69	36.4795	18.6632
36.4992	195.704	36.4992	14.4965
36.519	200.219	36.519	18.6632
36.5387	205.734	36.5387	7.55208
36.5584	204.748	36.5584	19.3576
36.5781	199.763	36.5781	8.24653
36.5978	193.278	36.5978	24.2188
36.6175	190.292	36.6175	33.941
36.6373	199.807	36.6373	17.9688
36.657	201.822	36.657	19.3576
36.6767	196.337	36.6767	14.4965
36.6964	203.851	36.6964	6.16319
36.7161	189.366	36.7161	13.8021
36.7358	199.381	36.7358	22.8299
36.7556	192.395	36.7556	21.441
36.7753	203.41	36.7753	9.63542
36.795	195.425	36.795	9.63542
36.8147	200.439	36.8147	18.6632
36.8344	197.954	36.8344	13.8021
36.8541	204.469	36.8541	9.63542
36.8739	197.483	36.8739	9.63542
36.8936	195.998	36.8936	15.191
36.9133	201.013	36.9133	3.38542
36.933	201.027	36.933	31.8576
36.9527	206.042	36.9527	6.16319
36.9724	198.057	36.9724	13.1076
36.9922	206.571	36.9922	18.6632
37.0119	202.586	37.0119	9.63542
37.0316	185.101	37.0316	14.4965
37.0513	203.115	37.0513	8.24653
37.071	203.63	37.071	13.8021
37.0907	201.145	37.0907	11.7188
37.1105	206.16	37.1105	13.8021
37.1302	204.174	37.1302	6.85764
37.1499	197.689	37.1499	25.6076
37.1696	188.704	37.1696	8.24653
37.1893	193.218	37.1893	16.5799
37.209	201.733	37.209	8.24653
37.2288	195.248	37.2288	2.69097
37.2485	194.762	37.2485	12.4132
37.2682	215.777	37.2682	12.4132
37.2879	209.292	37.2879	30.4688
37.3076	197.806	37.3076	19.3576
37.3273	196.321	37.3273	3.38542
37.3471	201.836	37.3471	17.9688
37.3668	196.35	37.3668	11.7188
37.3865	200.865	37.3865	20.7465
37.4062	196.38	37.4062	16.5799
37.4259	204.394	37.4259	-1.47569
37.4456	197.909	37.4456	13.1076
37.4654	199.424	37.4654	11.7188
37.4851	209.938	37.4851	8.94097
37.5048	192.453	37.5048	13.1076
37.5245	198.968	37.5245	11.7188
37.5442	208.482	37.5442	20.7465
37.5639	193.997	37.5639	21.441
37.5837	198.012	37.5837	18.6632
37.6034	199.026	37.6034	23.5243
37.6231	200.541	37.6231	17.9688
37.6428	195.556	37.6428	18.6632
37.6625	193.571	37.6625	17.2743
37.6822	205.085	37.6822	8.94097
37.702	201.6	37.702	14.4965
37.7217	209.115	37.7217	17.2743
37.7414	204.129	37.7414	16.5799
37.7611	203.644	37.7611	13.8021
37.7808	193.659	37.7808	20.7465
37.8005	209.173	37.8005	22.1354
37.8203	189.688	37.8203	7.55208
37.84	198.203	37.84	17.9688
37.8597	195.217	37.8597	14.4965
37.8794	199.232	37.8794	13.8021
37.8991	200.747	37.8991	19.3576
37.9188	204.261	37.9188	13.1076
37.9386	199.776	37.9386	24.9132
37.9583	202.291	37.9583	34.6354
37.978	212.305	37.978	7.55208
37.9977	197.32	37.9977	17.9688
38.0174	208.835	38.0174	14.4965
38.0371	207.849	38.0371	12.4132
38.0569	203.364	38.0569	8.94097
38.0766	210.879	38.0766	20.0521
38.0963	192.893	38.0963	8.94097
38.116	203.408	38.116	8.24653
38.1357	210.423	38.1357	4.07986
38.1554	201.937	38.1554	8.94097
38.1752	192.452	38.1752	14.4965
38.1949	203.967	38.1949	14.4965
38.2146	196.982	38.2146	22.8299
38.2343	201.996	38.2343	20.0521
38.254	206.011	38.254	10.3299
38.2737	199.526	38.2737	15.8854
38.2935	201.04	38.2935	28.3854
38.3132	211.555	38.3132	20.0521
38.3329	192.57	38.3329	28.3854
38.3526	207.584	38.3526	22.1354
38.3723	205.599	38.3723	18.6632
38.392	209.614	38.392	23.5243
38.4118	199.628	38.4118	18.6632
38.4315	208.143	38.4315	10.3299
38.4512	209.158	38.4512	31.8576
38.4709	198.672	38.4709	24.2188
38.4906	204.187	38.4906	21.441
38.5103	196.202	38.5103	17.2743
38.5301	192.716	38.5301	13.8021
38.5498	214.231	38.5498	15.191
38.5695	201.246	38.5695	16.5799
38.5892	200.76	38.5892	17.9688
38.6089	198.275	38.6089	16.5799
38.6286	199.29	38.6286	27.691
38.6484	191.805	38.6484	20.0521
38.6681	188.319	38.6681	8.94097
38.6878	200.834	38.6878	24.2188
38.7075	204.849	38.7075	16.5799
38.7272	212.363	38.7272	7.55208
38.7469	202.878	38.7469	20.0521
38.7667	208.393	38.7667	16.5799
38.7864	199.407	38.7864	13.8021
38.8061	203.422	38.8061	24.2188
38.8258	197.437	38.8258	17.2743
38.8455	201.451	38.8455	16.5799
38.8652	209.966	38.8652	6.85764
38.885	209.981	38.885	15.8854
38.9047	215.495	38.9047	20.0521
38.9244	206.51	38.9244	15.8854
38.9441	198.525	38.9441	20.7465
38.9638	206.539	38.9638	14.4965
38.9835	202.554	38.9835	20.0521
39.0033	209.069	39.0033	11.7188
39.023	212.083	39.023	18.6632
39.0427	206.598	39.0427	13.8021
39.0624	189.113	39.0624	22.1354
39.0821	196.627	39.0821	16.5799
39.1018	203.642	39.1018	22.1354
39.1216	201.157	39.1216	17.9688
39.1413	207.672	39.1413	15.191
39.161	208.186	39.161	21.441
39.1807	196.201	39.1807	5.46875
39.2004	202.216	39.2004	32.5521
39.2201	206.73	39.2201	8.94097
39.2399	210.745	39.2399	14.4965
39.2596	199.26	39.2596	24.9132
39.2793	196.274	39.2793	20.0521
39.299	204.289	39.299	19.3576
39.3187	205.804	39.3187	11.7188
39.3384	217.318	39.3384	15.191
39.3582	196.833	39.3582	10.3299
39.3779	193.348	39.3779	26.3021
39.3976	206.362	39.3976	9.63542
39.4173	201.377	39.4173	16.5799
39.437	199.392	39.437	18.6632
39.4567	202.906	39.4567	16.5799
39.4765	212.921	39.4765	19.3576
39.4962	196.936	39.4962	19.3576
39.5159	191.45	39.5159	16.5799
39.5356	196.465	39.5356	17.2743
39.5553	201.48	39.5553	16.5799
39.575	211.994	39.575	20.7465
39.5948	207.509	39.5948	13.8021
39.6145	208.524	39.6145	16.5799
39.6342	193.539	39.6342	-0.78125
39.6539	191.053	39.6539	17.2743
39.6736	209.568	39.6736	13.8021
39.6934	191.083	39.6934	6.16319
39.7131	204.597	39.7131	13.1076
39.7328	199.612	39.7328	11.7188
39.7525	200.127	39.7525	19.3576
39.7722	214.641	39.7722	15.191
39.7919	200.156	39.7919	15.8854
39.8117	198.171	39.8117	18.6632
39.8314	198.185	39.8314	18.6632
39.8511	201.2	39.8511	13.1076
39.8708	206.215	39.8708	13.1076
39.8905	198.229	39.8905	4.77431
39.9102	201.744	39.9102	15.8854
39.93	213.759	39.93	16.5799
39.9497	202.273	39.9497	11.7188
39.9694	203.788	39.9694	9.63542
39.9891	208.803	39.9891	22.8299
40.0088	197.817	40.0088	7.55208
40.0285	189.332	40.0285	16.5799
40.0483	202.847	40.0483	16.5799
40.068	203.362	40.068	14.4965
40.0877	197.376	40.0877	17.2743
40.1074	195.891	40.1074	16.5799
40.1271	201.405	40.1271	18.6632
40.1468	200.92	40.1468	19.3576
40.1666	206.935	40.1666	2.69097
40.1863	192.45	40.1863	13.8021
40.206	199.464	40.206	15.191
40.2257	208.479	40.2257	19.3576
40.2454	205.994	40.2454	12.4132
40.2651	200.008	40.2651	12.4132
40.2849	212.523	40.2849	12.4132
40.3046	203.038	40.3046	20.7465
40.3243	206.052	40.3243	22.8299
40.344	200.067	40.344	1.30208
40.3637	207.082	40.3637	13.1076
40.3834	194.096	40.3834	6.85764
40.4032	207.611	40.4032	15.191
40.4229	195.126	40.4229	13.8021
40.4426	203.64	40.4426	14.4965
40.4623	196.655	40.4623	4.07986
40.482	191.67	40.482	16.5799
40.5017	202.684	40.5017	13.1076
40.5215	199.699	40.5215	6.85764
40.5412	197.214	40.5412	2.69097
40.5609	188.228	40.5609	15.191
40.5806	194.243	40.5806	15.8854
40.6003	195.258	40.6003	13.1076
40.62	202.772	40.62	12.4132
40.6398	189.287	40.6398	11.0243
40.6595	200.802	40.6595	10.3299
40.6792	194.317	40.6792	25.6076
40.6989	193.831	40.6989	6.16319
40.7186	210.846	40.7186	24.9132
40.7383	191.861	40.7383	13.8021
40.7581	194.375	40.7581	15.8854
40.7778	190.89	40.7778	12.4132
40.7975	199.405	40.7975	1.99653
40.8172	198.419	40.8172	17.2743
40.8369	195.934	40.8369	15.8854
40.8566	199.949	40.8566	8.94097
40.8764	203.463	40.8764	15.8854
40.8961	195.978	40.8961	4.07986
40.9158	197.993	40.9158	3.38542
40.9355	201.007	40.9355	5.46875
40.9552	197.022	40.9552	17.9688
40.9749	202.037	40.9749	32.5521
40.9947	201.551	40.9947	16.5799
41.0144	197.066	41.0144	18.6632
41.0341	196.081	41.0341	11.7188
41.0538	199.595	41.0538	4.77431
41.0735	189.11	41.0735	17.9688
41.0932	201.625	41.0932	11.0243
41.113	196.64	41.113	17.9688
41.1327	194.154	41.1327	20.0521
41.1524	193.669	41.1524	11.0243
41.1721	190.684	41.1721	5.46875
41.1918	196.698	41.1918	8.94097
41.2115	187.213	41.2115	8.24653
41.2313	186.728	41.2313	6.16319
41.251	196.242	41.251	11.0243
41.2707	201.757	41.2707	9.63542
41.2904	204.272	41.2904	25.6076
41.3101	197.786	41.3101	2.69097
41.3298	185.801	41.3298	4.07986
41.3496	201.316	41.3496	13.1076
41.3693	191.33	41.3693	7.55208
41.389	201.345	41.389	17.9688
41.4087	193.36	41.4087	8.94097
41.4284	192.374	41.4284	11.7188
41.4481	205.389	41.4481	3.38542
41.4679	193.904	41.4679	8.94097
41.4876	191.918	41.4876	15.191
41.5073	194.933	41.5073	11.0243
41.527	188.948	41.527	11.0243
41.5467	187.962	41.5467	12.4132
41.5664	195.477	41.5664	4.07986
41.5862	188.992	41.5862	8.94097
41.6059	196.507	41.6059	6.85764
41.6256	199.021	41.6256	11.7188
41.6453	194.036	41.6453	6.85764
41.665	192.051	41.665	6.16319
41.6847	199.565	41.6847	10.3299
41.7045	201.58	41.7045	7.55208
41.7242	197.095	41.7242	13.8021
41.7439	197.109	41.7439	13.1076
41.7636	194.624	41.7636	8.94097
41.7833	198.639	41.7833	13.8021
41.803	197.153	41.803	13.8021
41.8228	194.168	41.8228	4.77431
41.8425	199.683	41.8425	20.0521
41.8622	195.697	41.8622	8.24653
41.8819	187.212	41.8819	11.7188
41.9016	201.727	41.9016	4.07986
41.9213	195.741	41.9213	9.63542
41.9411	205.256	41.9411	16.5799
41.9608	201.271	41.9608	10.3299
41.9805	200.285	41.9805	8.24653
42.0002	199.8	42.0002	17.2743
42.0199	202.815	42.0199	13.8021
42.0396	195.329	42.0396	19.3576
42.0594	194.344	42.0594	11.0243
42.0791	189.859	42.0791	1.30208
42.0988	200.374	42.0988	13.1076
42.1185	197.888	42.1185	8.94097
42.1382	196.403	42.1382	7.55208
42.1579	195.918	42.1579	15.191
42.1777	194.932	42.1777	9.63542
42.1974	198.447	42.1974	14.4965
42.2171	200.962	42.2171	1.30208
42.2368	186.476	42.2368	15.8854
42.2565	202.991	42.2565	-0.08681
42.2762	196.506	42.2762	11.7188
42.296	191.52	42.296	6.85764
42.3157	200.035	42.3157	4.07986
42.3354	192.55	42.3354	8.94097
42.3551	198.564	42.3551	10.3299
42.3748	196.579	42.3748	4.07986
42.3945	192.594	42.3945	6.85764
42.4143	191.608	42.4143	17.2743
42.434	204.623	42.434	6.85764
42.4537	186.138	42.4537	11.0243
42.4734	190.152	42.4734	1.99653
42.4931	188.667	42.4931	13.1076
42.5128	191.682	42.5128	9.63542
42.5326	195.696	42.5326	7.55208
42.5523	187.711	42.5523	15.8854
42.572	207.226	42.572	12.4132
42.5917	199.24	42.5917	13.1076
42.6114	204.755	42.6114	4.07986
42.6311	191.77	42.6311	10.3299
42.6509	192.785	42.6509	1.30208
42.6706	193.799	42.6706	6.85764
42.6903	194.314	42.6903	7.55208
42.71	194.829	42.71	15.191
42.7297	206.343	42.7297	6.85764
42.7494	196.358	42.7494	2.69097
42.7692	188.873	42.7692	13.8021
42.7889	191.387	42.7889	15.191
42.8086	195.902	42.8086	8.24653
42.8283	199.417	42.8283	17.2743
42.848	197.431	42.848	11.7188
42.8677	204.946	42.8677	14.4965
42.8875	192.461	42.8875	7.55208
42.9072	192.475	42.9072	11.7188
42.9269	211.49	42.9269	13.1076
42.9466	197.505	42.9466	7.55208
42.9663	200.019	42.9663	17.9688
42.986	195.534	42.986	12.4132
43.0058	191.549	43.0058	5.46875
43.0255	202.063	43.0255	4.77431
43.0452	211.078	43.0452	8.24653
43.0649	198.093	43.0649	1.99653
43.0846	192.607	43.0846	1.30208
43.1043	204.622	43.1043	9.63542
43.1241	198.637	43.1241	11.7188
43.1438	198.152	43.1438	13.8021
43.1635	198.166	43.1635	6.16319
43.1832	195.181	43.1832	8.94097
43.2029	196.696	43.2029	4.77431
43.2226	189.21	43.2226	1.30208
43.2424	209.725	43.2424	17.9688
43.2621	184.74	43.2621	19.3576
43.2818	204.754	43.2818	9.63542
43.3015	185.269	43.3015	15.191
43.3212	193.284	43.3212	6.85764
43.3409	196.798	43.3409	3.38542
43.3607	197.813	43.3607	9.63542
43.3804	192.828	43.3804	1.30208
43.4001	196.342	43.4001	13.1076
43.4198	197.357	43.4198	8.94097
43.4395	192.372	43.4395	4.07986
43.4592	195.886	43.4592	4.07986
43.479	177.901	43.479	-0.08681
43.4987	187.916	43.4987	4.07986
43.5184	186.43	43.5184	8.94097
43.5381	192.445	43.5381	4.77431
43.5578	186.46	43.5578	24.9132
43.5775	198.474	43.5775	11.7188
43.5973	200.489	43.5973	16.5799
43.617	198.004	43.617	0.60764
43.6367	188.519	43.6367	8.94097
43.6564	192.533	43.6564	22.8299
43.6761	200.048	43.6761	-0.08681
43.6958	202.563	43.6958	6.85764
43.7156	192.577	43.7156	6.85764
43.7353	198.592	43.7353	-0.08681
43.755	190.607	43.755	14.4965
43.7747	198.121	43.7747	4.07986
43.7944	201.636	43.7944	10.3299
43.8141	206.151	43.8141	9.63542
43.8339	193.165	43.8339	2.69097
43.8536	195.68	43.8536	9.63542
43.8733	184.695	43.8733	4.77431
43.893	195.709	43.893	1.30208
43.9127	197.224	43.9127	1.99653
43.9324	207.239	43.9324	16.5799
43.9522	190.753	43.9522	14.4965
43.9719	199.768	43.9719	-0.78125
43.9916	200.283	43.9916	14.4965
44.0113	187.797	44.0113	1.30208
44.031	192.812	44.031	10.3299
44.0507	198.827	44.0507	-6.33681
44.0705	203.342	44.0705	22.1354
44.0902	202.856	44.0902	11.7188
44.1099	193.871	44.1099	14.4965
44.1296	186.886	44.1296	-0.78125
44.1493	191.9	44.1493	8.94097
44.169	189.415	44.169	11.0243
44.1888	200.43	44.1888	12.4132
44.2085	183.444	44.2085	8.94097
44.2282	191.459	44.2282	9.63542
44.2479	192.474	44.2479	0.60764
44.2676	187.988	44.2676	13.1076
44.2873	190.503	44.2873	15.191
44.3071	192.518	44.3071	16.5799
44.3268	193.532	44.3268	18.6632
44.3465	189.547	44.3465	4.07986
44.3662	190.562	44.3662	17.9688
44.3859	202.076	44.3859	6.85764
44.4056	192.591	44.4056	4.07986
44.4254	200.106	44.4254	7.55208
44.4451	189.12	44.4451	3.38542
44.4648	200.135	44.4648	17.9688
44.4845	194.15	44.4845	6.16319
44.5042	186.664	44.5042	1.99653
44.5239	192.679	44.5239	9.63542
44.5437	201.194	44.5437	6.16319
44.5634	200.709	44.5634	6.85764
44.5831	192.723	44.5831	6.85764
44.6028	197.238	44.6028	9.63542
44.6225	195.753	44.6225	1.30208
44.6422	190.767	44.6422	4.07986
44.662	190.782	44.662	-5.64236
44.6817	186.797	44.6817	4.77431
44.7014	198.311	44.7014	-0.08681
44.7211	186.326	44.7211	4.07986
44.7408	193.841	44.7408	4.77431
44.7605	193.855	44.7605	1.99653
44.7803	186.87	44.7803	16.5799
44.8	188.885	44.8	8.24653
44.8197	187.899	44.8197	-3.55903
44.8394	184.914	44.8394	6.16319
44.8591	190.929	44.8591	4.77431
44.8788	198.443	44.8788	3.38542
44.8986	193.458	44.8986	-0.78125
44.9183	188.473	44.9183	6.85764
44.938	183.487	44.938	6.85764
44.9577	192.002	44.9577	7.55208
44.9774	188.517	44.9774	-1.47569
44.9971	192.531	44.9971	-4.94792
45.0169	184.546	45.0169	-2.17014
45.0366	188.561	45.0366	-3.55903
45.0563	194.576	45.0563	-5.64236
45.076	193.59	45.076	1.99653
45.0957	185.605	45.0957	8.24653
45.1154	183.62	45.1154	-9.11458
45.1352	188.634	45.1352	6.16319
45.1549	191.149	45.1549	-2.17014
45.1746	199.664	45.1746	9.63542
45.1943	188.678	45.1943	1.99653
45.214	198.193	45.214	22.1354
45.2337	186.708	45.2337	7.55208
45.2535	185.722	45.2535	1.30208
45.2732	187.237	45.2732	-7.72569
45.2929	190.252	45.2929	6.16319
45.3126	196.266	45.3126	-2.17014
45.3323	189.281	45.3323	1.30208
45.352	195.296	45.352	1.99653
45.3718	187.31	45.3718	-3.55903
45.3915	195.325	45.3915	7.55208
45.4112	189.84	45.4112	9.63542
45.4309	191.354	45.4309	17.9688
45.4506	192.869	45.4506	-0.78125
45.4703	184.384	45.4703	5.46875
45.4901	191.398	45.4901	-4.94792
45.5098	189.413	45.5098	-3.55903
45.5295	187.928	45.5295	-3.55903
45.5492	191.442	45.5492	6.16319
45.5689	191.457	45.5689	-6.33681
45.5886	197.472	45.5886	1.99653
45.6084	186.487	45.6084	10.3299
45.6281	190.501	45.6281	4.77431
45.6478	186.516	45.6478	5.46875
45.6675	185.031	45.6675	2.69097
45.6872	202.045	45.6872	4.77431
45.7069	191.06	45.7069	6.16319
45.7267	189.575	45.7267	5.46875
45.7464	184.589	45.7464	1.99653
45.7661	187.604	45.7661	-2.17014
45.7858	192.119	45.7858	-0.78125
45.8055	173.633	45.8055	6.16319
45.8252	194.148	45.8252	0.60764
45.845	190.663	45.845	8.24653
45.8647	187.177	45.8647	3.38542
45.8844	183.192	45.8844	4.07986
45.9041	183.207	45.9041	-0.78125
45.9238	193.721	45.9238	0.60764
45.9435	184.736	45.9435	0.60764
45.9633	196.251	45.9633	-2.17014
45.983	190.765	45.983	2.69097
46.0027	178.28	46.0027	0.60764
46.0224	184.795	46.0224	3.38542
46.0421	189.809	46.0421	6.16319
46.0618	187.824	46.0618	3.38542
46.0816	189.339	46.0816	-4.94792
46.1013	188.854	46.1013	9.63542
46.121	194.368	46.121	-7.03125
46.1407	199.883	46.1407	-1.47569
46.1604	188.898	46.1604	8.94097
46.1801	188.912	46.1801	4.07986
46.1999	184.927	46.1999	10.3299
46.2196	185.442	46.2196	12.4132
46.2393	176.956	46.2393	5.46875
46.259	194.471	46.259	-4.94792
46.2787	184.986	46.2787	3.38542
46.2984	189.5	46.2984	2.69097
46.3182	191.015	46.3182	1.30208
46.3379	199.53	46.3379	8.24653
46.3576	191.044	46.3576	-4.25347
46.3773	189.559	46.3773	-2.86458
46.397	190.574	46.397	4.77431
46.4167	201.588	46.4167	3.38542
46.4365	181.603	46.4365	4.07986
46.4562	196.118	46.4562	1.30208
46.4759	189.132	46.4759	8.94097
46.4956	185.647	46.4956	-0.78125
46.5153	193.162	46.5153	3.38542
46.535	191.176	46.535	11.7188
46.5548	190.191	46.5548	1.99653
46.5745	197.206	46.5745	-3.55903
46.5942	187.221	46.5942	-2.17014
46.6139	188.735	46.6139	1.99653
46.6336	188.75	46.6336	-7.03125
46.6533	186.765	46.6533	4.77431
46.6731	197.779	46.6731	-5.64236
46.6928	186.794	46.6928	-0.08681
46.7125	186.309	46.7125	-0.78125
46.7322	186.323	46.7322	1.99653
46.7519	197.838	46.7519	-2.86458
46.7716	197.353	46.7716	-0.08681
46.7914	187.867	46.7914	-0.78125
46.8111	195.382	46.8111	-2.17014
46.8308	189.397	46.8308	-2.17014
46.8505	180.411	46.8505	9.63542
46.8702	185.926	46.8702	0.60764
46.8899	192.441	46.8899	-1.47569
46.9097	185.955	46.9097	3.38542
46.9294	190.47	46.9294	3.38542
46.9491	186.985	46.9491	-4.94792
46.9688	184.999	46.9688	6.16319
46.9885	187.014	46.9885	1.99653
47.0082	183.529	47.0082	-3.55903
47.028	185.044	47.028	1.99653
47.0477	181.558	47.0477	-2.86458
47.0674	194.073	47.0674	-0.78125
47.0871	188.088	47.0871	8.24653
47.1068	190.102	47.1068	-5.64236
47.1265	192.117	47.1265	0.60764
47.1463	181.132	47.1463	-4.94792
47.166	184.646	47.166	0.60764
47.1857	185.661	47.1857	-4.25347
47.2054	193.176	47.2054	-6.33681
47.2251	188.19	47.2251	4.77431
47.2448	185.205	47.2448	-1.47569
47.2646	186.22	47.2646	5.46875
47.2843	183.734	47.2843	3.38542
47.304	189.249	47.304	4.07986
47.3237	192.264	47.3237	-7.03125
47.3434	192.778	47.3434	-7.03125
47.3631	193.293	47.3631	-4.25347
47.3829	188.808	47.3829	-9.11458
47.4026	183.322	47.4026	-3.55903
47.4223	192.837	47.4223	3.38542
47.442	194.852	47.442	-9.11458
47.4617	185.366	47.4617	-8.42014
47.4814	188.381	47.4814	-3.55903
47.5012	181.396	47.5012	3.38542
47.5209	185.911	47.5209	15.8854
47.5406	188.925	47.5406	3.38542
47.5603	193.44	47.5603	6.16319
47.58	191.955	47.58	-3.55903
47.5997	191.469	47.5997	-3.55903
47.6195	187.984	47.6195	-6.33681
47.6392	189.499	47.6392	-1.47569
47.6589	190.513	47.6589	-1.47569
47.6786	185.528	47.6786	-2.86458
47.6983	194.543	47.6983	-4.94792
47.718	185.057	47.718	-0.08681
47.7378	182.072	47.7378	4.77431
47.7575	184.587	47.7575	-2.17014
47.7772	179.601	47.7772	-4.94792
47.7969	190.116	47.7969	-0.78125
47.8166	187.131	47.8166	0.60764
47.8363	181.145	47.8363	-3.55903
47.8561	187.66	47.8561	-2.17014
47.8758	186.675	47.8758	-0.08681
47.8955	182.189	47.8955	15.8854
47.9152	191.704	47.9152	-3.55903
47.9349	186.719	47.9349	-7.72569
47.9546	186.733	47.9546	2.69097
47.9744	195.748	47.9744	-0.08681
47.9941	190.263	47.9941	-3.55903
48.0138	175.777	48.0138	-3.55903
48.0335	183.292	48.0335	-2.86458
48.0532	182.307	48.0532	-0.08681
48.0729	185.321	48.0729	5.46875
48.0927	189.336	48.0927	1.99653
48.1124	186.851	48.1124	-3.55903
48.1321	183.366	48.1321	-0.08681
48.1518	180.38	48.1518	-3.55903
48.1715	187.395	48.1715	3.38542
48.1912	187.41	48.1912	-5.64236
48.211	176.924	48.211	-4.25347
48.2307	195.439	48.2307	4.07986
48.2504	184.954	48.2504	7.55208
48.2701	186.468	48.2701	-2.17014
48.2898	188.983	48.2898	1.30208
48.3095	186.498	48.3095	-4.94792
48.3293	187.512	48.3293	0.60764
48.349	190.027	48.349	-4.25347
48.3687	190.042	48.3687	-7.72569
48.3884	185.056	48.3884	4.77431
48.4081	193.071	48.4081	-1.47569
48.4278	194.086	48.4278	4.07986
48.4476	191.1	48.4476	-5.64236
48.4673	188.615	48.4673	8.94097
48.487	190.63	48.487	-0.08681
48.5067	185.644	48.5067	-0.08681
48.5264	191.159	48.5264	-2.86458
48.5461	192.174	48.5461	-0.08681
48.5659	185.189	48.5659	-7.03125
48.5856	185.703	48.5856	1.99653
48.6053	185.718	48.6053	11.0243
48.625	188.733	48.625	11.7188
48.6447	183.747	48.6447	1.30208
48.6644	189.262	48.6644	1.30208
48.6842	187.277	48.6842	-5.64236
48.7039	193.291	48.7039	3.38542
48.7236	189.806	48.7236	-9.80903
48.7433	190.821	48.7433	-1.47569
48.763	193.335	48.763	-0.08681
48.7827	184.85	48.7827	7.55208
48.8025	193.865	48.8025	-7.72569
48.8222	183.379	48.8222	-5.64236
48.8419	183.894	48.8419	-9.80903
48.8616	188.409	48.8616	0.60764
48.8813	171.923	48.8813	8.94097
48.901	179.438	48.901	-7.03125
48.9208	187.453	48.9208	5.46875
48.9405	189.967	48.9405	-4.25347
48.9602	185.482	48.9602	6.16319
48.9799	184.497	48.9799	-2.86458
48.9996	194.011	48.9996	-3.55903
49.0193	193.026	49.0193	-0.08681
49.0391	193.541	49.0391	-9.80903
49.0588	184.556	49.0588	-7.03125
49.0785	189.57	49.0785	11.0243
49.0982	189.585	49.0982	6.16319
49.1179	181.6	49.1179	6.16319
49.1376	184.614	49.1376	-5.64236
49.1574	179.629	49.1574	1.99653
49.1771	191.644	49.1771	1.99653
49.1968	190.658	49.1968	0.60764
49.2165	189.673	49.2165	4.07986
49.2362	187.188	49.2362	-9.11458
49.2559	182.702	49.2559	-2.17014
49.2757	185.717	49.2757	-7.03125
49.2954	185.232	49.2954	-1.47569
49.3151	186.746	49.3151	-9.80903
49.3348	192.761	49.3348	-8.42014
49.3545	186.776	49.3545	-3.55903
49.3742	182.29	49.3742	-4.25347
[truncated: 2,060 more rows]

## Sheet: Fig 2g
	Pt-C		Pt-SAs/MoS2
BE	Intensity	BE	Intensity
82.38	1164.67	82.63	4605.12
82.28	1183.57	82.53	4680.1
82.18	1152.57	82.43	4679.69
82.08	1168.84	82.33	4622.72
81.98	1088.64	82.23	4684.32
81.88	1131.13	82.13	4700.13
81.78	1187.26	82.03	4638.31
81.68	1206.66	81.93	4632.94
81.58	1194.04	81.83	4706.45
81.48	1204.56	81.73	4734.53
81.38	1141.75	81.63	4672.09
81.28	1199.81	81.53	4603.52
81.18	1196.65	81.43	4669.42
81.08	1191.2	81.33	4735.79
80.98	1264.96	81.23	4709.51
80.88	1218.03	81.13	4649.5
80.78	1271.33	81.03	4545.97
80.68	1215.45	80.93	4677.61
80.58	1276.22	80.83	4742.4
80.48	1113.37	80.73	4787.19
80.38	1121.36	80.63	4689.23
80.28	1186.42	80.53	4660.43
80.18	1210.06	80.43	4670.49
80.08	1200.22	80.33	4765.98
79.98	1169.46	80.23	4537.97
79.88	1246.13	80.13	4681.11
79.78	1219.43	80.03	4780.15
79.68	1194.16	79.93	4663.76
79.58	1135.44	79.83	4728.25
79.48	1197.88	79.73	4661.14
79.38	1203.49	79.63	4621.77
79.28	1180.62	79.53	4541.74
79.18	1231.18	79.43	4758.85
79.08	1189.96	79.33	4734.67
78.98	1219.75	79.23	4684.5
78.88	1195.94	79.13	4489.09
78.78	1200.7	79.03	4620.84
78.68	1170.04	78.93	4646.76
78.58	1238.96	78.83	4805.51
78.48	1217.74	78.73	4717.27
78.38	1225.38	78.63	4629.85
78.28	1206.09	78.53	4460.78
78.18	1141.22	78.43	4689.56
78.08	1190.64	78.33	4763.49
77.98	1173.1	78.23	4686.25
77.88	1227.17	78.13	4590.85
77.78	1228.83	78.03	4647.61
77.68	1227.78	77.93	4670.06
77.58	1267	77.83	4736.07
77.48	1179.94	77.73	4674.43
77.38	1216.03	77.63	4790.07
77.28	1233.74	77.53	4728.66
77.18	1223.28	77.43	4781.24
77.08	1246.16	77.33	4720.89
76.98	1297.33	77.23	4828.43
76.88	1313.14	77.13	4866.27
76.78	1266.57	77.03	4909.31
76.68	1372.65	76.93	4911.88
76.58	1330.56	76.83	4820.41
76.48	1399.83	76.73	4871.02
76.38	1423.74	76.63	5024.61
76.28	1483.26	76.53	4980.64
76.18	1459	76.43	5011.42
76.08	1499.19	76.33	5016.93
75.98	1608.67	76.23	5261.85
75.88	1676.36	76.13	5244.02
75.78	1714.92	76.03	5328.09
75.68	1777.82	75.93	5254.02
75.58	1945.17	75.83	5452.01
75.48	1961.28	75.73	5544.42
75.38	2098.21	75.63	5519.66
75.28	2237.47	75.53	5897.91
75.18	2256.37	75.43	5868.13
75.08	2368.61	75.33	5976.29
74.98	2664.97	75.23	5891.71
74.88	2744.26	75.13	5778.67
74.78	2958.91	75.03	5703.61
74.68	3179.58	74.93	5663.27
74.58	3427.17	74.83	5464.97
74.48	3524.53	74.73	5381.83
74.38	3512.63	74.63	5335.17
74.28	3475.6	74.53	5093.93
74.18	3217.83	74.43	5013.52
74.08	3201.49	74.33	4953.61
73.98	3020.14	74.23	4962.51
73.88	2762.69	74.13	4907.2
73.78	2557.05	74.03	4848.32
73.68	2333.96	73.93	4769.61
73.58	2178.37	73.83	4848.1
73.48	2021.07	73.73	4835.6
73.38	1822.25	73.63	4903.58
73.28	1766.59	73.53	4950.29
73.18	1705.89	73.43	5022.92
73.08	1747.19	73.33	4907.95
72.98	1715.19	73.23	4991.42
72.88	1682.25	73.13	5022.47
72.78	1673.46	73.03	5114.95
72.68	1826.39	72.93	5154.21
72.58	1767.74	72.83	5181.63
72.48	1860.87	72.73	5452.52
72.38	1976.21	72.63	5591.28
72.28	2039.54	72.53	5733.18
72.18	2146.26	72.43	5732.05
72.08	2221.57	72.33	5904.56
71.98	2232.31	72.23	6089.53
71.88	2469.45	72.13	6100.53
71.78	2627.21	72.03	6130.93
71.68	2818.93	71.93	6417.47
71.58	3060.4	71.83	6073.97
71.48	3297.06	71.73	6140.37
71.38	3571.67	71.63	5798.74
71.28	3814.33	71.53	5755.07
71.18	3996.6	71.43	5540.41
71.08	3973.07	71.33	5444.01
70.98	3961.43	71.23	5194.26
70.88	3981.37	71.13	5053.57
70.78	3683.4	71.03	4937.57
70.68	3390.47	70.93	4865.57
70.58	3034.38	70.83	4773.09
70.48	2762.05	70.73	4651.34
70.38	2532.21	70.63	4589.04
70.28	2129.32	70.53	4587.42
70.18	1953.73	70.43	4579.67
70.08	1660.91	70.33	4502.27
69.98	1537.79	70.23	4589.67
69.88	1437.07	70.13	4562.71
69.78	1288.34	70.03	4583.68
69.68	1218.09	69.93	4560.41
69.58	1148.88	69.83	4560.6
69.48	1069.8	69.73	4551.43
69.38	1061.93	69.63	4571.46
69.28	1088.69	69.53	4479.95
69.18	962.933	69.43	4658.13
69.08	1019.75	69.33	4443.19
68.98	1015.83	69.23	4439.8
68.88	974.02	69.13	4525.22
68.78	966	69.03	4570.11
68.68	937.32	68.93	4510.19
68.58	974.733	68.83	4584.15
68.48	923.51	68.73	4598.63
68.38	974.233	68.63	4572.07
68.28	960.87	68.53	4483.49
68.18	868.713	68.43	4549.69
68.08	1004.5	68.33	4616.81
67.98	937.07	68.23	4610.65
67.88	901.093	68.13	4627.36
67.78	914.657	68.03	4611.21
67.68	920.28	67.93	4535.22
67.58	986.043
67.48	965.893
67.38	955.293
67.28	927.957
67.18	961.747
67.08	954.37
66.98	883.887
66.88	940.05
66.78	915.98
66.68	959.563
66.58	956.843
66.48	950.647
66.38	927.52
66.28	916.887
66.18	936.59
66.08	902.04
65.98	967.57
65.88	856.89
65.78	870.28
65.68	946.883
65.58	908.173
65.48	920.003
65.38	939.4
65.28	949.973
65.18	898.55
65.08	954.803
64.98	977.763
64.88	915.703
64.78	923.753
64.68	916.163
64.58	958.673
64.48	940.58
64.38	919.51
64.28	918.783
64.18	971.26
64.08	970.85

## Sheet: Fig 2h
Ptfoil		Pt-SAs/MoS2		PtO2				Inset
Energy	Intensity	Energy	Intensity	Energy	Intensity			oxidation state	area
11368.6	0.00685	11367.7	0.01139	11488.3	-0.00357			0	0
11373.6	0.0063	11371.6	0.012	11493.4	-0.00378			1.66	1.4
11378.6	0.00588	11375.6	0.01099	11498.4	-0.00398			4	3.4
11383.5	0.0052	11379.5	0.0102	11503.3	-0.00413
11388.5	0.00487	11383.2	0.01019	11508.5	-0.00406
11393.7	0.00453	11387.2	0.00891	11513.5	-0.00382
11398.7	0.00399	11391.1	0.00881	11518.8	-0.00333
11403.7	0.00356	11394.9	0.00745	11523.5	-0.00249
11408.8	0.00324	11399	0.0082	11528.6	-0.00109
11413.7	0.00282	11402.9	0.00604	11533.4	0.0009757
11418.7	0.00241	11406.9	0.00652	11538.5	0.00449
11423.6	0.00211	11411	0.00478	11543.1	0.00913
11428.3	0.00155	11415	0.00473	11543.9	0.00994
11433.5	0.0012	11419.3	0.00369	11544.3	0.01064
11438.3	0.000733784	11423.3	0.00391	11544.9	0.01134
11443.3	0.000453077	11427.2	0.00305	11545.4	0.01202
11448.6	0.000100112	11431.3	0.0016	11545.9	0.01278
11453.6	-0.000227373	11435.3	0.00211	11546.4	0.01352
11458.5	-0.000613823	11439.2	0.0011	11546.9	0.0144
11463.7	-0.000992404	11443.1	0.00108	11547.3	0.01533
11468.6	-0.00118	11447.1	0.000157439	11547.8	0.01637
11473.4	-0.00152	11450.7	0.000303841	11548.4	0.01747
11478.6	-0.00173	11454.8	-0.000834169	11548.8	0.01862
11483.4	-0.00193	11458.9	-0.000384196	11549.5	0.01987
11488.6	-0.00202	11462.9	-0.00166	11549.9	0.02109
11493.4	-0.00206	11466.9	-0.00122	11550.4	0.02223
11498.4	-0.00218	11471	-0.0027	11550.9	0.0237
11503.3	-0.00205	11475.2	-0.00208	11551.3	0.02508
11508.4	-0.00173	11479.1	-0.00314	11551.8	0.02663
11513.6	-0.00145	11483.1	-0.00285	11552.4	0.02835
11518.5	-0.000784926	11487.3	-0.00363	11552.8	0.03018
11523.7	0.000318355	11491.2	-0.00314	11553.3	0.03198
11528.6	0.00159	11495.1	-0.00346	11553.8	0.03407
11533.5	0.00348	11499	-0.00306	11554.3	0.03628
11538.6	0.00653	11502.8	-0.00337	11554.8	0.03859
11543.3	0.01082	11506.8	-0.00322	11555.3	0.04127
11543.8	0.0114	11510.8	-0.00281	11555.8	0.04396
11544.3	0.01196	11514.8	-0.00229	11556.4	0.04657
11544.9	0.0126	11518.8	-0.000616255	11556.8	0.04973
11545.4	0.01324	11522.8	-0.000444913	11557.4	0.05317
11545.9	0.01391	11527	0.0023	11557.9	0.05699
11546.3	0.01456	11531	0.00381	11558.3	0.06084
11546.9	0.01532	11534.9	0.00786	11558.8	0.06533
11547.3	0.01609	11539	0.00993	11559.4	0.07005
11547.8	0.01693	11543.1	0.01665	11559.8	0.07544
11548.3	0.01786	11544.2	0.02066	11560.4	0.08113
11548.9	0.01885	11545.2	0.02224	11560.9	0.0875
11549.4	0.01988	11546.3	0.02507	11561.3	0.09462
11549.8	0.02097	11547.2	0.02729	11561.8	0.10153
11550.3	0.02194	11548.3	0.02953	11562.4	0.1108
11550.9	0.02324	11549.2	0.03261	11562.9	0.1206
11551.4	0.02451	11550.3	0.0357	11563.4	0.13165
11551.9	0.02585	11550.7	0.03958	11563.9	0.14397
11552.4	0.02725	11551.4	0.04213	11564.5	0.15808
11552.8	0.0289	11552.1	0.04488	11564.9	0.17445
11553.3	0.03055	11552.8	0.0486	11565.4	0.19247
11553.8	0.03227	11553.5	0.0521	11565.9	0.21414
11554.3	0.03416	11554.2	0.05609	11566.4	0.23785
11554.8	0.0362	11554.9	0.06043	11566.9	0.26325
11555.3	0.03835	11555.7	0.0655	11567.5	0.29708
11555.8	0.0407	11556.3	0.07057	11567.9	0.33614
11556.3	0.04299	11557	0.07719	11568.5	0.38299
11556.8	0.04578	11557.6	0.08407	11569	0.43738
11557.5	0.04877	11558.3	0.09235	11569.5	0.50539
11557.8	0.05208	11559	0.10103	11570	0.58356
11558.4	0.05554	11559.6	0.11188	11570.5	0.68367
11558.8	0.05947	11560.3	0.12395	11571	0.78349
11559.3	0.06371	11561	0.13877	11571.5	0.92799
11559.9	0.06848	11561.7	0.15631	11572	1.09849
11560.4	0.07366	11562.3	0.17673	11572.6	1.29288
11560.9	0.07967	11563	0.2024	11573	1.52048
11561.5	0.08624	11563.7	0.23353	11573.6	1.7547
11561.9	0.09262	11564.3	0.27431	11574.1	1.99606
11562.4	0.10112	11565	0.3239	11574.5	2.18976
11562.9	0.11041	11565.8	0.38495	11575	2.3064
11563.5	0.12113	11566.5	0.46715	11575.6	2.34269
11563.9	0.13361	11567.2	0.56995	11576.1	2.2746
11564.4	0.14772	11567.9	0.70211	11576.5	2.12653
11564.9	0.16427	11568.6	0.86443	11576.9	1.94596
11565.3	0.18312	11569.2	1.04147	11577.6	1.74383
11565.9	0.2058	11570	1.2213	11578	1.56116
11566.4	0.23182	11570.6	1.35402	11578.5	1.39001
11566.9	0.26036	11571.3	1.42218	11579.1	1.25976
11567.5	0.2995	11572.1	1.42031	11579.7	1.13454
11568	0.34582	11572.8	1.36895	11580.1	1.03282
11568.5	0.40197	11573.5	1.29483	11580.5	0.95501
11569	0.46872	11574.2	1.22601	11581.1	0.89119
11569.5	0.55227	11574.9	1.16429	11581.6	0.84464
11570.1	0.64617	11575.5	1.11676	11582	0.80861
11570.5	0.75797	11576.2	1.07699	11582.6	0.78471
11571	0.85932	11576.8	1.04669	11583	0.76525
11571.5	0.98302	11577.6	1.0268	11583.6	0.75182
11572	1.09249	11578.4	1.01295	11584	0.74325
11572.5	1.17577	11579.1	1.0073	11584.5	0.73741
11573.2	1.23132	11579.8	1.00239	11585	0.73424
11573.6	1.25485	11580.5	0.99863	11585.5	0.73278
11574.1	1.2538	11581.2	0.99443	11586.1	0.73278
11574.5	1.23593	11581.9	0.98712	11586.6	0.73432
11575	1.21184	11582.6	0.97873	11587	0.73743
11575.6	1.17917	11583.4	0.96662	11587.6	0.74175
11576.1	1.14792	11584.1	0.95373	11588	0.74717
11576.5	1.11762	11584.8	0.94151	11588.5	0.75253
11577	1.09237	11585.5	0.93157	11588.9	0.75701
11577.5	1.06881	11586.2	0.92326	11589.4	0.76153
11578	1.05004	11586.8	0.91603	11589.9	0.76475
11578.5	1.0327	11587.5	0.91196	11590.4	0.76715
11579.1	1.0193	11588.2	0.90987	11590.9	0.7689
11579.6	1.00478	11589	0.90864	11591.4	0.77074
11580.2	0.99216	11589.8	0.91178	11592	0.77293
11580.5	0.98154	11590.4	0.91307	11592.5	0.77675
11581.1	0.97231	11591.2	0.91463	11592.9	0.78222
11581.6	0.96559	11591.9	0.91857	11593.4	0.78941
11582	0.96125	11592.6	0.92176	11593.9	0.79877
11582.6	0.95961	11593.4	0.92799	11594.4	0.80943
11583.1	0.95975	11594.1	0.93163	11594.9	0.82049
11583.6	0.96236	11594.8	0.93585	11595.3	0.83395
11584.1	0.96651	11595.5	0.94091	11595.9	0.84734
11584.6	0.97241	11596.2	0.94619	11596.3	0.86036
11585.1	0.97898	11596.9	0.95326	11596.8	0.87222
11585.5	0.98504	11597.6	0.95834	11597.2	0.88208
11586.1	0.99178	11598.2	0.96379	11597.8	0.89141
11586.6	0.99729	11598.9	0.97016	11598.3	0.89888
11587.1	1.00119	11599.5	0.97616	11598.9	0.90429
11587.6	1.00278	11600.3	0.98219	11599.2	0.90818
11588	1.00174	11601.1	0.98759	11599.8	0.91074
11588.5	0.99837	11601.8	0.99373	11600.2	0.91207
11588.9	0.99334	11602.5	0.99844	11600.7	0.91323
11589.5	0.98576	11603.2	1.00433	11601.2	0.91409
11590	0.97745	11603.9	1.00873	11601.6	0.91515
11590.5	0.96911	11604.6	1.01235	11602.2	0.91667
11591	0.96183	11605.3	1.01639	11602.7	0.91859
11591.5	0.9558	11606	1.01992	11603.2	0.92157
11592	0.95225	11606.8	1.02317	11603.7	0.92529
11592.5	0.94949	11607.4	1.02744	11604.3	0.92972
11593	0.94811	11608.1	1.02854	11604.7	0.93453
11593.5	0.94772	11608.8	1.0317	11605.2	0.93935
11593.9	0.9479	11609.5	1.03358	11605.6	0.94499
11594.4	0.94899	11610.1	1.03559	11606.3	0.95088
11594.9	0.95056	11610.8	1.03827	11606.7	0.95682
11595.4	0.95322	11611.4	1.04052	11607.2	0.96237
11595.9	0.95715	11612.2	1.04401	11607.7	0.9674
11596.4	0.96264	11612.9	1.04646	11608.2	0.97297
11596.9	0.96944	11613.7	1.05077	11608.7	0.97851
11597.4	0.97682	11614.5	1.05586	11609.3	0.98393
11597.9	0.98634	11615.9	1.05981	11609.7	0.98958
11598.3	0.99673	11616.5	1.064	11610.2	0.99462
11598.8	1.00766	11617.8	1.06798	11610.7	1.00066
11599.3	1.01909	11618.4	1.07126	11611.2	1.00699
11599.8	1.02962	11619.8	1.07369	11611.7	1.01348
11600.2	1.03728	11620.3	1.07533	11612.2	1.02059
11600.7	1.04469	11621.7	1.07456	11612.7	1.02703
11601.2	1.04919	11622.2	1.07331	11613.1	1.03521
11601.7	1.05107	11623.6	1.07087	11614.3	1.05466
11602.4	1.05028	11624.6	1.06711	11615.3	1.07518
11602.7	1.04786	11625.6	1.06194	11616.3	1.09714
11603.3	1.04283	11626.6	1.05616	11617.3	1.12056
11603.8	1.03681	11627.6	1.05045	11618.3	1.14315
11604.3	1.02965	11628.6	1.04369	11619.4	1.16265
11604.8	1.02273	11629.6	1.03679	11620.4	1.1779
11605.3	1.01634	11630.6	1.02948	11621.3	1.18733
11605.8	1.00949	11631.6	1.02255	11622.5	1.1886
11606.3	1.00315	11632.7	1.01541	11623.4	1.18197
11606.8	0.9975	11633.6	1.00942	11624.3	1.16892
11607.3	0.99291	11634.6	1.00282	11625.4	1.15187
11607.8	0.98965	11635.5	0.99674	11626.4	1.13254
11608.3	0.98658	11636.6	0.99169	11627.5	1.1121
11608.8	0.98422	11637.7	0.98636	11628.4	1.09148
11609.4	0.98229	11638.7	0.9823	11629.5	1.07185
11609.8	0.98041	11639.7	0.97902	11630.6	1.05271
11610.2	0.97873	11640.6	0.97582	11631.5	1.03448
11610.8	0.97663	11641.7	0.97294	11632.5	1.01769
11611.3	0.97412	11642.7	0.97122	11633.5	1.00197
11611.8	0.97143	11643.7	0.96989	11634.5	0.98725
11612.2	0.9683	11644.8	0.96882	11635.6	0.97471
11612.7	0.96539	11645.7	0.96762	11636.6	0.96394
11613.2	0.96219	11646.7	0.96839	11637.5	0.955
11614.3	0.95766	11647.7	0.96792	11638.5	0.94822
11615.4	0.95537	11648.8	0.96843	11639.6	0.94366
11616.4	0.95636	11649.9	0.96855	11640.6	0.94051
11617.3	0.96053	11650.8	0.96967	11641.5	0.93899
11618.4	0.96747	11651.9	0.97082	11642.6	0.93882
11619.4	0.97566	11652.9	0.9714	11643.6	0.93996
11620.4	0.98476	11654	0.9723	11644.5	0.94168
11621.5	0.99471	11654.9	0.9733	11645.6	0.94395
11622.4	1.00445	11656	0.97407	11646.3	0.94641
11623.5	1.01442	11656.5	0.97552	11647.6	0.9495
11624.4	1.02309	11657.4	0.97566	11648.4	0.95233
11625.4	1.03031	11658.9	0.97707	11649.5	0.95492
11626.6	1.03521	11659.9	0.97833	11650.5	0.95739
11627.5	1.0375	11660.9	0.97959	11651.4	0.95955
11628.6	1.03716	11661.9	0.98193	11652.4	0.96153
11629.6	1.03468	11663	0.9833	11653.3	0.96319
11630.6	1.03138	11663.9	0.9856	11654.3	0.96487
11631.6	1.0276	11664.9	0.98694	11655.3	0.96642
11632.6	1.02356	11666	0.98891	11656.3	0.96736
11633.6	1.01968	11667	0.99124	11657.3	0.96799
11634.6	1.01582	11667.6	0.99371	11658.2	0.96834
11635.6	1.0122	11668.4	0.99637	11659.1	0.96887
11636.6	1.0085	11669.4	0.99911	11660.1	0.96888
11637.7	1.00552	11670.8	1.00146	11661.2	0.96888
11638.6	1.00271	11671.8	1.0046	11662.3	0.9688
11639.6	1.00057	11672.8	1.00726	11663.3	0.96899
11640.7	0.99866	11673.4	1.01081	11664.2	0.96924
11641.6	0.99633	11674.7	1.0135	11665.2	0.96957
11642.7	0.99364	11675.3	1.01643	11666.2	0.97047
11643.7	0.9901	11676.2	1.01926	11667.2	0.97131
11644.7	0.98626	11677.2	1.02194	11668.3	0.97259
11645.7	0.98165	11678.6	1.02421	11669.2	0.97412
11646.6	0.97687	11679.6	1.02739	11670.2	0.9761
11647.6	0.97191	11680.1	1.02962	11671.2	0.97817
11648.5	0.96722	11681.5	1.03147	11672.1	0.98086
11649.5	0.96271	11682.3	1.03305	11673.2	0.98373
11650.6	0.95885	11683.4	1.03365	11674.3	0.98669
11651.5	0.95594	11684.4	1.03452	11675.2	0.98985
11652.5	0.9533	11685.4	1.03573	11676.2	0.99371
11653.4	0.95136	11686.3	1.03528	11677.1	0.99722
11654.3	0.94996	11687.4	1.03509	11678.1	1.00101
11655.4	0.94897	11688.5	1.03432	11679.3	1.0051
11656.4	0.94857	11689.4	1.03318	11680.2	1.00938
11657.4	0.9486	11690.4	1.0318	11681.3	1.0137
11658.3	0.94986	11691.5	1.03065	11682.3	1.01862
11659.2	0.9515	11692	1.02782	11683.2	1.02313
11660.2	0.95425	11693.4	1.02607	11684.3	1.02743
11661.2	0.95802	11693.9	1.02409	11685.3	1.03177
11662.3	0.96244	11695.4	1.02117	11686.3	1.03591
11663.3	0.96712	11696.5	1.01895	11687.3	1.03976
11664.3	0.97207	11697.5	1.01644	11688.4	1.04327
11665.3	0.97662	11698.5	1.01467	11689.4	1.04585
11666.2	0.98105	11699.4	1.01167	11690.3	1.04764
11667.3	0.98503	11700.5	1.00893	11691.4	1.04869
11668.3	0.98837	11701.5	1.00819	11692.4	1.04934
11669.3	0.9909	11702.5	1.00584	11693.4	1.04918
11670.2	0.99265	11703.5	1.00426	11694.4	1.04838
11671.2	0.99382	11704.1	1.00228	11695.4	1.04688
11672.1	0.99434	11705.5	1.00069	11696.4	1.04513
11673.3	0.99441	11706.5	0.99817	11697.5	1.04318
11674.2	0.99398	11707.6	0.99567	11698.5	1.04074
11675.3	0.99349	11708.6	0.99458	11699.5	1.03816
11676.4	0.99275	11709.6	0.99317	11700.4	1.03555
11677.3	0.99187	11710.6	0.99144	11701.5	1.03266
11678.3	0.99099	11711.7	0.99036	11702.4	1.02982
11679.3	0.99007	11712.7	0.98864	11703.5	1.02725
11680.4	0.989	11714.7	0.98663	11704.4	1.02438
11681.4	0.988	11716.2	0.98563	11705.4	1.02152
11682.4	0.98677	11718.7	0.9847	11706.4	1.01894
11683.3	0.98583	11720.8	0.98464	11707.2	1.0162
11684.4	0.98519	11722.7	0.98379	11708.3	1.0138
11685.3	0.98477	11724.4	0.98395	11709.2	1.01163
11686.4	0.98468	11726.6	0.98478	11710.2	1.0095
11687.5	0.98523	11728.2	0.98486	11711.3	1.00723
11688.5	0.98584	11730.7	0.98601	11712.3	1.00518
11689.4	0.98684	11732.7	0.98726	11713.2	1.00349
11690.5	0.98824	11734.3	0.98836	11715.1	1.00005
11691.5	0.98972	11736.5	0.98918	11716.9	0.99695
11692.5	0.99118	11738.4	0.99149	11718.8	0.99457
11693.4	0.99272	11740.3	0.99254	11720.7	0.99207
11694.5	0.99396	11742.3	0.99519	11722.9	0.99007
11695.5	0.99471	11744.3	0.9975	11724.9	0.9878
11696.4	0.99499	11746.3	0.99903	11726.9	0.9854
11697.4	0.9952	11748.3	1.0017	11729	0.98249
11698.5	0.99462	11750.3	1.00479	11730.7	0.97968
11699.5	0.9935	11752.3	1.00645	11732.8	0.97727
11700.5	0.99184	11754.3	1.00959	11734.9	0.97585
11701.5	0.98984	11756.3	1.01156	11736.7	0.97497
11702.4	0.98733	11758.4	1.01255	11739	0.97555
11703.5	0.98432	11760.4	1.01343	11741	0.97648
11704.5	0.9811	11762.6	1.01557	11742.9	0.9783
11705.6	0.97753	11764.2	1.01649	11745	0.98028
11706.5	0.97367	11766.4	1.01678	11747	0.98241
11707.3	0.96968	11768.5	1.0168	11749	0.9845
11708.3	0.96575	11770.6	1.01635	11751	0.987
11709.4	0.96215	11772.6	1.01658	11753.2	0.9894
11710.3	0.95879	11774.5	1.01627	11755	0.99205
11711.3	0.9557	11776.6	1.01432	11757.2	0.99525
11712.4	0.95309	11778.7	1.01356	11759	0.99869
11713.2	0.95099	11780.7	1.0126	11761.1	1.00248
11715	0.94833	11782.7	1.0103	11763.1	1.00613
11717.1	0.94812	11784.7	1.0096	11765.1	1.01008
11718.9	0.94963	11786.8	1.00699	11767.1	1.01391
11720.9	0.95252	11788.6	1.00563	11769	1.01766
11723.1	0.95683	11790.5	1.00404	11770.9	1.02061
11725	0.96107	11792.1	1.00268	11772.9	1.02351
11726.9	0.96564	11794.4	1.00093	11774.9	1.02564
11729.1	0.96988	11796.4	0.99974	11776.9	1.02735
11730.9	0.97352	11798.4	0.99869	11778.7	1.0281
11733.1	0.97653	11800.3	0.99684	11780.8	1.02858
11735	0.97926	11802.2	0.99655	11782.7	1.02782
11737	0.98139	11803.8	0.99499	11784.7	1.02635
11739	0.98334	11806.3	0.99422	11786.9	1.02395
11741.1	0.98469	11808.2	0.99285	11789	1.02121
11743	0.98505	11810.3	0.99191	11790.6	1.01776
11745.2	0.98455	11812.3	0.99192	11792.7	1.01477
11747.1	0.98375	11814.2	0.99236	11794.9	1.01182
11749.2	0.98282	11816.2	0.99068	11796.6	1.00914
11751.2	0.98239	11818.4	0.9924	11798.8	1.007
11753.2	0.98311	11820.3	0.99295	11800.9	1.00526
11755	0.98478	11822.4	0.99221	11802.8	1.00373
11757.3	0.98727	11824.5	0.99111	11805	1.00271
11759.2	0.98988	11825.9	0.98969	11806.9	1.00146
11761.3	0.99216	11828.5	0.99036	11809.1	1.00086
11763.2	0.99295	11830.6	0.99261	11811	0.99992
11765.1	0.99194	11832.4	0.99279	11813	0.99911
11767	0.98842	11834.2	0.9937	11815	0.99854
11769	0.98305	11836.7	0.99521	11817.1	0.99826
11771.1	0.97669	11838.6	0.99422	11819.2	0.99809
11773	0.97051	11840.7	0.99548	11821	0.99843
11774.9	0.96473	11842.7	0.99624	11823	0.99882
11776.9	0.96027	11844.7	0.99698	11825.1	0.99966
11778.9	0.95694	11846.8	0.99808	11826.8	1.00031
11780.8	0.95455	11848.8	0.99847	11828.9	1.00132
11783	0.95258	11850.5	0.99825	11831	1.00205
11784.9	0.95138	11852.3	1.00048	11832.8	1.00286
11786.7	0.95015	11854.5	0.99975	11834.9	1.00352
11788.8	0.94959	11856	1.00041	11836.7	1.00388
11790.8	0.94933	11858.4	1.00092	11838.6	1.00375
11792.8	0.94947	11860.3	0.99982	11840.7	1.0035
11794.8	0.94956	11862.3	1.00147	11842.8	1.00277
11797	0.94994	11865.3	1.00126	11844.7	1.00176
11799	0.95042	11868.4	1.00055	11846.6	1.0002
11801	0.95138	11871.3	1.0005	11848.7	0.99863
11802.8	0.95288	11874.3	1.00042	11850.6	0.9964
11804.9	0.95512	11877.4	0.99929	11852.5	0.99442
11807.1	0.95798	11880.4	0.99856	11854.6	0.99249
11809	0.96162	11883.4	0.99775	11856.7	0.9909
11811	0.96581	11886.3	0.99795	11858.7	0.98955
11813.1	0.9702	11889.6	0.99631	11860.8	0.98912
11815	0.97453	11892.4	0.99649	11862.9	0.98884
11817	0.9786	11895.6	0.99432	11865.7	0.98952
11819.1	0.9824	11898.6	0.99352	11868.7	0.99109
11821.1	0.98495	11901.7	0.9927	11871.9	0.99329
11823.1	0.98659	11904.8	0.99206	11874.8	0.99539
11825.1	0.98678	11907.8	0.99151	11877.7	0.99755
11826.9	0.98619	11910.6	0.98999	11880.8	0.99957
11828.9	0.98444	11913.5	0.9902	11883.9	1.00115
11831	0.98238	11916.5	0.98874	11886.6	1.00258
11832.8	0.97932	11919.4	0.98861	11889.7	1.00415
11834.9	0.976	11922.3	0.98766	11892.8	1.00579
11836.9	0.97169	11925.1	0.98706	11895.7	1.00746
11838.8	0.96708	11928	0.98733	11898.6	1.0089
11840.7	0.96174	11931.3	0.98641	11901.3	1.01053
11842.8	0.95654	11934.2	0.98691	11904.6	1.01209
11844.8	0.95204	11937.3	0.98595	11907.6	1.01322
11846.8	0.94827	11940.3	0.98623	11910.6	1.01405
11848.9	0.94538	11943.3	0.98641	11913.4	1.01385
11850.8	0.94363	11946.4	0.98587	11916.5	1.01256
11852.7	0.94272	11949.4	0.98698	11919.6	1.01071
11854.8	0.94245	11952.5	0.98702	11922.7	1.00819
11856.8	0.94313	11955.6	0.9873	11925.6	1.00489
11858.9	0.94421	11958.7	0.98726	11928.8	1.00187
11860.8	0.94571	11961.6	0.98745	11931.9	0.99864
11862.9	0.94705	11964.6	0.98779	11935	0.99623
11865.7	0.94777	11967.7	0.98794	11937.7	0.9941
11868.9	0.94677	11970.6	0.98846	11941	0.99336
11871.9	0.94431	11973.6	0.98862	11943.9	0.99268
11874.9	0.9423	11976.5	0.98845	11946.8	0.99275
11877.8	0.94165	11979.5	0.98863	11949.8	0.99267
11880.8	0.94292	11982.4	0.98807	11952.8	0.99313
11883.9	0.94547	11985.1	0.98951	11955.7	0.99372
11886.9	0.94877	11988.1	0.98767	11958.6	0.9942
11889.8	0.95222	11991.1	0.9874	11961.6	0.9947
11892.7	0.95558	11994.2	0.98734	11964.5	0.9955
11895.7	0.95884	11997.3	0.98675	11967.6	0.99618
11898.4	0.96181	12000	0.98733	11970.6	0.99707
11901.5	0.96406	12003.3	0.98597	11973.6	0.99769
11904.7	0.96467	12006.3	0.98595	11976.6	0.99859
11907.7	0.9638	12009.3	0.98579	11979.7	0.99959
11910.6	0.96124	12012.4	0.9848	11982.7	1.00021
11913.4	0.9568	12015.3	0.98405	11985.7	1.00082
11916.6	0.95123	12018.6	0.98317	11988.7	1.00099
11919.5	0.94518	12021.7	0.98293	11991.9	1.00118
11922.7	0.93994	12024.7	0.98285	11994.9	1.00062
11925.7	0.93587	12027.8	0.98107	11998	0.99997
11928.8	0.93342	12030.7	0.98124	12001	0.99901
11931.9	0.93236	12033.8	0.98067	12004	0.99783
11934.9	0.93241	12036.6	0.98048	12007	0.99681
11937.7	0.93303	12039.6	0.98054	12010.1	0.99573
11940.9	0.93391	12042.5	0.97953	12012.9	0.99477
11943.9	0.93481	12045.4	0.97866	12015.8	0.99434
11946.8	0.93539	12048.3	0.97921	12018.7	0.99397
11949.8	0.93576	12051.2	0.97772	12021.7	0.99401
11952.9	0.93575	12054.2	0.97805	12024.6	0.9945
11955.7	0.93495	12057.3	0.97753	12027.6	0.99506
11958.7	0.93345	12060.4	0.97696	12030.7	0.99606
11961.7	0.93167	12063.3	0.97727	12033.7	0.99697
11964.3	0.93044	12066.4	0.97581	12036.6	0.9978
11967.6	0.93033	12069.5	0.97589	12039.6	0.99903
11970.6	0.93144	12072.5	0.97601	12042.7	1.00002
11973.7	0.93339	12075.6	0.97494	12045.7	1.00095
11976.7	0.93544	12078.7	0.97497	12048.7	1.00188
11979.6	0.93723	12081.6	0.97489	12051.8	1.00278
11982.6	0.9384	12084.9	0.97438	12054.9	1.0039
11985.8	0.93919	12087.8	0.97407	12057.9	1.00424
11988.7	0.93933	12090.8	0.97416	12060.9	1.00469
11991.9	0.93982	12093.9	0.97347	12063.9	1.00508
11994.9	0.93995	12096.9	0.97354	12067	1.00512
11998.1	0.94023	12099.8	0.97342	12070	1.00525
12000.9	0.94012	12102.8	0.97288	12073.1	1.00492
12003.9	0.93912	12105.5	0.97353	12075.9	1.00423
12006.9	0.93732	12108.6	0.97295	12078.8	1.00335
12010	0.9348	12111.5	0.97249	12081.9	1.00243
12012.9	0.93141	12114.4	0.97331	12084.8	1.00105
12015.8	0.9275	12117.4	0.97176	12087.7	0.99975
12018.8	0.9232	12120.4	0.97165	12090.6	0.99815
12021.9	0.91908	12123.3	0.97219	12093.8	0.99669
12024.7	0.91532	12126.4	0.97135	12096.7	0.99538
12027.7	0.91272	12129.6	0.97099	12099.6	0.99434
12030.7	0.91121	12132.5	0.9716	12102.6	0.99345
12033.7	0.91073	12135.6	0.97084	12105.8	0.99288
12036.6	0.91068	12138.7	0.97054	12108.8	0.99237
12039.7	0.91132	12141.7	0.97021	12111.9	0.99233
12042.7	0.91251	12144.8	0.96961	12114.7	0.99207
12045.7	0.91348	12148	0.96889	12117.9	0.99225
12048.8	0.91453	12150.8	0.96935	12121.1	0.99236
12051.9	0.91528	12153.9	0.96802	12124.1	0.99248
12054.8	0.91614	12156.9	0.96803	12127	0.99256
12057.9	0.91695	12159.9	0.96757	12130.2	0.99287
12061	0.91786	12162.9	0.96673	12133.1	0.99328
12064	0.91859	12166.7	0.96449	12136.2	0.99404
12067.1	0.91918	12170.7	0.96451	12138.9	0.99479
12070	0.91979	12174.6	0.96425	12142	0.99598
12073.1	0.91984	12178.3	0.96357	12144.9	0.99696
12075.9	0.91978	12182.2	0.96332	12147.9	0.99823
12078.8	0.91968	12186.3	0.9627	12150.9	0.99955
12081.9	0.9196	12190.5	0.96131	12153.6	1.00072
12084.8	0.91965	12194.5	0.96082	12156.7	1.00187
12087.5	0.91939	12198.7	0.9599	12159.4	1.00266
12090.6	0.91913	12202.5	0.95997	12162.8	1.0037
12093.8	0.91825	12206.8	0.95932	12166.9	1.00432
12096.7	0.91685	12211	0.95864	12171	1.00433
12099.7	0.91528	12214.7	0.95879	12175	1.00386
12102.7	0.91338	12219	0.95917	12178.9	1.00292
12105.6	0.91142	12223	0.95843	12183.2	1.00184
12108.8	0.90968	12227	0.95835	12187.3	1.00049
12111.9	0.90796	12230.8	0.9577	12191.1	0.99911
12114.7	0.90638	12234.7	0.95747	12195.3	0.99795
12118	0.90504	12238.7	0.95682	12199.3	0.99727
12120.9	0.90344	12242.4	0.9556	12203.2	0.99675
12124	0.90208	12246.5	0.95487	12207.2	0.99676
12127	0.90049	12250.3	0.95513	12211.1	0.99684
12130.1	0.89888	12254.6	0.95407	12215.1	0.99735
12133.1	0.89741	12258.6	0.95391	12218.8	0.99778
12136.2	0.89589	12262.6	0.95363	12222.9	0.99817
12138.9	0.89474	12266.7	0.95359	12227.1	0.99871
12142.1	0.89379	12270.9	0.9525	12230.9	0.99897
12144.9	0.89324	12274.8	0.9526	12234.9	0.99918
12147.9	0.89303	12279.1	0.95176	12238.9	0.99973
12150.9	0.89313	12283	0.95213	12243	1.00052
12153.5	0.89331	12287.1	0.95155	12247.1	1.00139
12156.7	0.89361	12290.9	0.95133	12251.1	1.00246
12159.7	0.89385	12294.8	0.95042	12255.1	1.00339
12162.8	0.89413	12298.8	0.95014	12259.1	1.00445
12166.9	0.8945	12302.7	0.95039	12263.3	1.00522
12171.2	0.89556	12306.7	0.94979	12267.1	1.00571
12175.4	0.8964	12310.6	0.94928	12271.1	1.00616
12179.1	0.89694	12314.5	0.94862	12275.1	1.00668
12183.2	0.89744	12318.6	0.94729	12278.9	1.00615
		12322.5	0.94685	12282.9	1.00534
		12326.5	0.94614	12286.9	1.00462
		12330.7	0.94566	12290.8	1.00344
		12334.6	0.9459	12295	1.00267
		12338.7	0.94482	12298.8	1.0014
		12342.9	0.94431	12302.9	1.00058
		12346.8	0.94307	12307	0.99993
		12351	0.94261	12310.9	0.99944
		12354.9	0.94235	12315.3	0.9996
		12359	0.94189	12319.2	0.99959
		12362.9	0.94053	12323.3	1.00002
				12327.2	1.00029
				12331.1	1.001
				12335.1	1.00176
				12339	1.00256
				12342.9	1.00349
				12346.9	1.00453
				12350.6	1.00547
				12355	1.00683
				12358.9	1.00798
				12362.7	1.00887
				12367.5	1.01023
				12372.5	1.01149
				12377.8	1.01272
				12382.7	1.01345
				12387.9	1.01408
				12392.8	1.01405
				12398.1	1.01388
				12402.9	1.01324
				12407.7	1.01231
				12412.6	1.01176
				12417.6	1.01096
				12422.6	1.0106

## Sheet: Fig 2i
Pt-SAs/MoS2		PtO2
R		R
0	0.29728	0	0.21464
0.03068	0.19113	0.03068	0.21432
0.06136	0.10769	0.06136	0.21341
0.09204	0.12696	0.09204	0.21203
0.12272	0.21265	0.12272	0.21055
0.1534	0.29729	0.1534	0.20968
0.18408	0.36393	0.18408	0.21041
0.21476	0.40623	0.21476	0.21375
0.24544	0.42129	0.24544	0.22018
0.27612	0.40856	0.27612	0.22925
0.3068	0.36948	0.3068	0.23956
0.33748	0.30741	0.33748	0.24913
0.36816	0.2279	0.36816	0.25606
0.39884	0.14072	0.39884	0.25927
0.42951	0.07911	0.42951	0.25932
0.46019	0.1209	0.46019	0.25914
0.49087	0.20623	0.49087	0.26432
0.52155	0.28744	0.52155	0.28182
0.55223	0.35259	0.55223	0.31649
0.58291	0.39567	0.58291	0.36823
0.61359	0.41303	0.61359	0.43249
0.64427	0.40294	0.64427	0.50272
0.67495	0.36554	0.67495	0.57201
0.70563	0.30281	0.70563	0.63391
0.73631	0.21851	0.73631	0.68276
0.76699	0.11817	0.76699	0.71411
0.79767	0.01853	0.79767	0.72503
0.82835	0.109	0.82835	0.71459
0.85903	0.21659	0.85903	0.68438
0.88971	0.31169	0.88971	0.63927
0.92039	0.38672	0.92039	0.5882
0.95107	0.43545	0.95107	0.54464
0.98175	0.45319	0.98175	0.52458
1.01243	0.43717	1.01243	0.53934
1.04311	0.38681	1.04311	0.58745
1.07379	0.30388	1.07379	0.65614
1.10447	0.19253	1.10447	0.72985
1.13515	0.05917	1.13515	0.7959
1.16583	0.08801	1.16583	0.84626
1.1965	0.23892	1.1965	0.87805
1.22718	0.38284	1.22718	0.89405
1.25786	0.50862	1.25786	0.9034
1.28854	0.60555	1.28854	0.92126
1.31922	0.66411	1.31922	0.96576
1.3499	0.67674	1.3499	1.05104
1.38058	0.63847	1.38058	1.18063
1.41126	0.54763	1.41126	1.34676
1.44194	0.40642	1.44194	1.53487
1.47262	0.22281	1.47262	1.72838
1.5033	0.06871	1.5033	1.9114
1.53398	0.26997	1.53398	2.06983
1.56466	0.52255	1.56466	2.19198
1.59534	0.76792	1.59534	2.26885
1.62602	0.98472	1.62602	2.29439
1.6567	1.15313	1.6567	2.26564
1.68738	1.25509	1.68738	2.18281
1.71806	1.27627	1.71806	2.04916
1.74874	1.2097	1.74874	1.87079
1.77942	1.06449	1.77942	1.65632
1.8101	0.89183	1.8101	1.41643
1.84078	0.84537	1.84078	1.16342
1.87146	1.11617	1.87146	0.91088
1.90214	1.67149	1.90214	0.6739
1.93282	2.39891	1.93282	0.47066
1.9635	3.23182	1.9635	0.32678
1.99418	4.12667	1.99418	0.27065
2.02485	5.04644	2.02485	0.28616
2.05553	5.95583	2.05553	0.31569
2.08621	6.82062	2.08621	0.32436
2.11689	7.6082	2.11689	0.30164
2.14757	8.28879	2.14757	0.24828
2.17825	8.83657	2.17825	0.17219
2.20893	9.23088	2.20893	0.09731
2.23961	9.45711	2.23961	0.10979
2.27029	9.50738	2.27029	0.20261
2.30097	9.38092	2.30097	0.30285
2.33165	9.08401	2.33165	0.39065
2.36233	8.6297	2.36233	0.45763
2.39301	8.0371	2.39301	0.49987
2.42369	7.33042	2.42369	0.51764
2.45437	6.5378	2.45437	0.51621
2.48505	5.68999	2.48505	0.50693
2.51573	4.81893	2.51573	0.50693
2.54641	3.95652	2.54641	0.53398
2.57709	3.13356	2.57709	0.59639
2.60777	2.37938	2.60777	0.68809
2.63845	1.72279	2.63845	0.79444
2.66913	1.1959	2.66913	0.89956
2.69981	0.84035	2.69981	0.98957
2.73049	0.68994	2.73049	1.05342
2.76117	0.6929	2.76117	1.08294
2.79184	0.73429	2.79184	1.07291
2.82252	0.74514	2.82252	1.0212
2.8532	0.70583	2.8532	0.92886
2.88388	0.61953	2.88388	0.80056
2.91456	0.49964	2.91456	0.64565
2.94524	0.3663	2.94524	0.48242
2.97592	0.2512	2.97592	0.35306
3.0066	0.20894	3.0066	0.34031
3.03728	0.25739	3.03728	0.46014
3.06796	0.333	3.06796	0.63175
3.09864	0.3942	3.09864	0.80517
3.12932	0.42724	3.12932	0.95859
3.16	0.42922	3.16	1.08038
3.19068	0.4027	3.19068	1.16367
3.22136	0.35398	3.22136	1.2049
3.25204	0.29256	3.25204	1.20325
3.28272	0.23161	3.28272	1.16037
3.3134	0.1887	3.3134	1.08011
3.34408	0.17935	3.34408	0.96819
3.37476	0.19897	3.37476	0.8318
3.40544	0.22877	3.40544	0.6793
3.43612	0.25686	3.43612	0.51994
3.4668	0.28203	3.4668	0.36423
3.49748	0.3103	3.49748	0.22685
3.52816	0.35045	3.52816	0.14159
3.55884	0.4083	3.55884	0.15793
3.58952	0.48321	3.58952	0.22297
3.62019	0.56912	3.62019	0.28056
3.65087	0.65751	3.65087	0.31623
3.68155	0.73959	3.68155	0.32711
3.71223	0.80743	3.71223	0.31418
3.74291	0.85462	3.74291	0.28042
3.77359	0.87659	3.77359	0.23011
3.80427	0.87101	3.80427	0.16853
3.83495	0.83799	3.83495	0.10217
3.86563	0.78044	3.86563	0.04502
3.89631	0.70454	3.89631	0.05724
3.92699	0.62069	3.92699	0.10884
3.95767	0.54477	3.95767	0.15461
3.98835	0.49783	3.98835	0.18796
4.01903	0.49804	4.01903	0.20684
4.04971	0.54595	4.04971	0.21087
4.08039	0.62426	4.08039	0.20085
4.11107	0.71255	4.11107	0.17858
4.14175	0.79552	4.14175	0.1467
4.17243	0.86327	4.17243	0.10864
4.20311	0.90989	4.20311	0.06913
4.23379	0.93235	4.23379	0.03881
4.26447	0.92983	4.26447	0.04367
4.29515	0.9033	4.29515	0.0704
4.32583	0.85518	4.32583	0.09534
4.35651	0.78898	4.35651	0.11273
4.38719	0.70905	4.38719	0.12099
4.41786	0.62035	4.41786	0.12012
4.44854	0.52814	4.44854	0.1114
4.47922	0.43795	4.47922	0.09768
4.5099	0.35542	4.5099	0.08418
4.54058	0.28623	4.54058	0.07895
4.57126	0.2355	4.57126	0.08804
4.60194	0.20557	4.60194	0.10856
4.63262	0.19311	4.63262	0.13345
4.6633	0.18992	4.6633	0.15737
4.69398	0.18777	4.69398	0.17698
4.72466	0.18143	4.72466	0.19025
4.75534	0.16867	4.75534	0.19603
4.78602	0.14928	4.78602	0.19391
4.8167	0.12428	4.8167	0.18409
4.84738	0.09554	4.84738	0.16729
4.87806	0.06582	4.87806	0.14466
4.90874	0.0405	4.90874	0.11769
4.93942	0.03385	4.93942	0.08812
4.9701	0.05009	4.9701	0.058
5.00078	0.07146	5.00078	0.03058
5.03146	0.09064	5.03146	0.01914
5.06214	0.10574	5.06214	0.0351
5.09282	0.11633	5.09282	0.05419
5.1235	0.12264	5.1235	0.06976
5.15418	0.12526	5.15418	0.08071
5.18486	0.125	5.18486	0.08699
5.21553	0.12272	5.21553	0.08896
5.24621	0.11918	5.24621	0.0873
5.27689	0.1149	5.27689	0.0829
5.30757	0.11013	5.30757	0.07667
5.33825	0.10485	5.33825	0.06956
5.36893	0.09894	5.36893	0.06238
5.39961	0.09235	5.39961	0.05592
5.43029	0.08523	5.43029	0.05108
5.46097	0.07814	5.46097	0.04909
5.49165	0.07203	5.49165	0.05139
5.52233	0.06813	5.52233	0.05884
5.55301	0.0674	5.55301	0.07115
5.58369	0.06988	5.58369	0.08725
5.61437	0.07456	5.61437	0.10586
5.64505	0.07987	5.64505	0.12573
5.67573	0.0843	5.67573	0.1456
5.70641	0.08667	5.70641	0.16428
5.73709	0.08616	5.73709	0.18064
5.76777	0.08228	5.76777	0.19369
5.79845	0.07488	5.79845	0.2026
5.82913	0.06404	5.82913	0.20677
5.85981	0.05009	5.85981	0.20588
5.89049	0.03353	5.89049	0.1999
5.92117	0.01501	5.92117	0.18911
5.95185	0.00492	5.95185	0.17416
5.98253	0.02515	5.98253	0.15606
6.0132	0.04522	6.0132	0.13629
6.04388	0.06436
6.07456	0.08195
6.10524	0.09746
6.13592	0.11046
6.1666	0.12066
6.19728	0.12789
6.22796	0.13208
6.25864	0.13331
6.28932	0.13174
6.32	0.12768
6.35068	0.12148
6.38136	0.11361
6.41204	0.1046
6.44272	0.09498
6.4734	0.08535
6.50408	0.07626
6.53476	0.06827
6.56544	0.06188
6.59612	0.05752
6.6268	0.05551
6.65748	0.05595
6.68816	0.05869
6.71884	0.06336
6.74952	0.06943
6.7802	0.07628
6.81087	0.08328
6.84155	0.08979
6.87223	0.0952
6.90291	0.09896
6.93359	0.10063
6.96427	0.09989
6.99495	0.09657
7.02563	0.09064
7.05631	0.08228
7.08699	0.07181
7.11767	0.05973
7.14835	0.04678
7.17903	0.0341
7.20971	0.02408
7.24039	0.0214
7.27107	0.02743
7.30175	0.03703
7.33243	0.04684
7.36311	0.05566
7.39379	0.06304
7.42447	0.06886
7.45515	0.07317
7.48583	0.07615
7.51651	0.07801
7.54719	0.07898
7.57787	0.07932
7.60854	0.07921
7.63922	0.07879
7.6699	0.0781
7.70058	0.07709
7.73126	0.07561
7.76194	0.07344
7.79262	0.0703
7.8233	0.06588
7.85398	0.05991
7.88466	0.05213
7.91534	0.04241
7.94602	0.03071
7.9767	0.01712
8.00738	0.00207
8.03806	0.01475
8.06874	0.0321
8.09942	0.0497
8.1301	0.0669
8.16078	0.08305
8.19146	0.09755
8.22214	0.10984
8.25282	0.11956
8.2835	0.12648
8.31418	0.13064
8.34486	0.13237
8.37554	0.13228
8.40621	0.13132
8.43689	0.13065
8.46757	0.13149
8.49825	0.13478
8.52893	0.14092
8.55961	0.14962
8.59029	0.16004
8.62097	0.1711
8.65165	0.18167
8.68233	0.19078
8.71301	0.19762
8.74369	0.20163
8.77437	0.20245
8.80505	0.19992
8.83573	0.19405
8.86641	0.18502
8.89709	0.1731
8.92777	0.15864
8.95845	0.14206
8.98913	0.12378
9.01981	0.10421
9.05049	0.08373
9.08117	0.06271
9.11185	0.04143
9.14253	0.02018
9.17321	0.00127
9.20388	0.02146
9.23456	0.04137
9.26524	0.06045
9.29592	0.07851
9.3266	0.09536
9.35728	0.1108
9.38796	0.12468
9.41864	0.13685
9.44932	0.1472
9.48	0.15569
9.51068	0.1623
9.54136	0.1671
9.57204	0.17021
9.60272	0.17177
9.6334	0.17201
9.66408	0.17113
9.69476	0.16937
9.72544	0.16695
9.75612	0.16407
9.7868	0.16088
9.81748	0.15752
9.84816	0.15405
9.87884	0.15053
9.90952	0.14697
9.9402	0.1434
9.97088	0.13983

## Sheet: Fig 3b
Bi		Pb		Sn				MoS2		MoSe2		WS2		WSe2		MoTe2
E	i	E	i	E	i			E	i	E	i	E	i	E	i	E	i
0.3	-0.2557	0.52	1.357	0	-0.2067			0.52	-0.03451	0.52	0.2526	0.52	0.03137	0.3719	1.06857	0.32	1.66625
0.299	-0.4014	0.519	1.14	-0.001	-0.40098			0.519	-0.20654	0.519	0.2055	0.519	-0.07245	0.37107	1.02929	0.319	1.114
0.298	-0.434	0.518	1.059	-0.002	-0.45872			0.518	-0.25475	0.518	0.1881	0.518	-0.0947	0.37025	1.01071	0.318	0.84575
0.297	-0.4578	0.517	0.9858	-0.003	-0.48822			0.517	-0.27886	0.517	0.1731	0.517	-0.10385	0.36942	0.99857	0.317	0.6805
0.296	-0.4736	0.516	0.9159	-0.004	-0.50973			0.516	-0.29604	0.516	0.1606	0.516	-0.11075	0.3686	0.9825	0.316	0.5465
0.295	-0.4888	0.515	0.8615	-0.005	-0.52524			0.515	-0.31007	0.515	0.1496	0.515	-0.11515	0.36777	0.96714	0.315	0.4245
0.294	-0.4999	0.514	0.8011	-0.006	-0.54005			0.514	-0.32482	0.514	0.1379	0.514	-0.1215	0.36694	0.95214	0.314	0.3165
0.293	-0.5128	0.513	0.7444	-0.007	-0.55206			0.513	-0.33632	0.513	0.1274	0.513	-0.12525	0.36612	0.93714	0.313	0.21915
0.292	-0.5264	0.512	0.6985	-0.008	-0.56316			0.512	-0.34671	0.512	0.1186	0.512	-0.1285	0.36529	0.92	0.312	0.12135
0.291	-0.5327	0.511	0.6485	-0.009	-0.57417			0.511	-0.3575	0.511	0.1087	0.511	-0.13345	0.36446	0.90286	0.311	0.03235
0.29	-0.5452	0.51	0.6053	-0.01	-0.58148			0.51	-0.36679	0.51	0.1005	0.51	-0.1358	0.36364	0.88679	0.31	-0.04948
0.289	-0.5563	0.509	0.5629	-0.011	-0.59069			0.509	-0.37679	0.509	0.09275	0.509	-0.1405	0.36281	0.87286	0.309	-0.13567
0.288	-0.5616	0.508	0.5196	-0.012	-0.5991			0.508	-0.38571	0.508	0.0843	0.508	-0.1445	0.36198	0.85929	0.308	-0.21165
0.287	-0.5741	0.507	0.4828	-0.013	-0.6018			0.507	-0.395	0.507	0.07767	0.507	-0.1471	0.36116	0.84821	0.307	-0.2815
0.286	-0.5814	0.506	0.4485	-0.014	-0.61051			0.506	-0.40321	0.506	0.07106	0.506	-0.15035	0.36033	0.83429	0.306	-0.3565
0.285	-0.5889	0.505	0.4135	-0.015	-0.61662			0.505	-0.41036	0.505	0.064	0.505	-0.15265	0.3595	0.8225	0.305	-0.42475
0.284	-0.6002	0.504	0.3832	-0.016	-0.62083			0.504	-0.41964	0.504	0.05833	0.504	-0.1558	0.35868	0.8125	0.304	-0.49125
0.283	-0.6067	0.503	0.3511	-0.017	-0.62774			0.503	-0.42893	0.503	0.05199	0.503	-0.15975	0.35785	0.79643	0.303	-0.55475
0.282	-0.6118	0.502	0.3221	-0.018	-0.63124			0.502	-0.435	0.502	0.04682	0.502	-0.1607	0.35702	0.78321	0.302	-0.6175
0.281	-0.6231	0.501	0.291	-0.019	-0.63495			0.501	-0.445	0.501	0.04154	0.501	-0.16425	0.3562	0.77036	0.301	-0.68125
0.28	-0.6285	0.5	0.2617	-0.02	-0.64016			0.5	-0.4525	0.5	0.03624	0.5	-0.1672	0.35537	0.76143	0.3	-0.73925
0.279	-0.6376	0.499	0.2418	-0.021	-0.64267			0.499	-0.45786	0.499	0.03244	0.499	-0.16765	0.35455	0.75107	0.299	-0.79975
0.278	-0.6433	0.498	0.2132	-0.022	-0.64698			0.498	-0.4675	0.498	0.02705	0.498	-0.1725	0.35372	0.74464	0.298	-0.85775
0.277	-0.6521	0.497	0.1863	-0.023	-0.65008			0.497	-0.47571	0.497	0.02185	0.497	-0.1746	0.35289	0.73786	0.297	-0.91
0.276	-0.6615	0.496	0.1663	-0.024	-0.65319			0.496	-0.48321	0.496	0.01842	0.496	-0.17735	0.35207	0.72643	0.296	-0.96975
0.275	-0.6641	0.495	0.1409	-0.025	-0.6572			0.495	-0.49214	0.495	0.0135	0.495	-0.1805	0.35124	0.71571	0.295	-1.0255
0.274	-0.6729	0.494	0.121	-0.026	-0.65561			0.494	-0.5	0.494	0.00964	0.494	-0.1822	0.35041	0.70607	0.294	-1.07075
0.273	-0.6821	0.493	0.1021	-0.027	-0.66032			0.493	-0.50714	0.493	0.00634	0.493	-0.18455	0.34959	0.69679	0.293	-1.12825
0.272	-0.6851	0.492	0.07741	-0.028	-0.66442			0.492	-0.51536	0.492	0.00165	0.492	-0.18665	0.34876	0.68821	0.292	-1.1815
0.271	-0.6955	0.491	0.06111	-0.029	-0.66433			0.491	-0.52357	0.491	-0.00122	0.491	-0.1892	0.34793	0.67607	0.291	-1.2315
0.27	-0.7001	0.49	0.04158	-0.03	-0.66934			0.49	-0.53179	0.49	-0.00486	0.49	-0.19175	0.34711	0.66071	0.29	-1.286
0.269	-0.7029	0.489	0.02354	-0.031	-0.67225			0.489	-0.53929	0.489	-0.0085	0.489	-0.1932	0.34628	0.65036	0.289	-1.33575
0.268	-0.7141	0.488	0.00662	-0.032	-0.67326			0.488	-0.54929	0.488	-0.01173	0.488	-0.19655	0.34545	0.64214	0.288	-1.38425
0.267	-0.7175	0.487	-0.0089	-0.033	-0.67786			0.487	-0.55786	0.487	-0.01458	0.487	-0.19965	0.34463	0.63429	0.287	-1.43525
0.266	-0.7235	0.486	-0.02284	-0.034	-0.67877			0.486	-0.56286	0.486	-0.01728	0.486	-0.20025	0.3438	0.62429	0.286	-1.4845
0.265	-0.7317	0.485	-0.03843	-0.035	-0.68208			0.485	-0.575	0.485	-0.02057	0.485	-0.2039	0.34298	0.61643	0.285	-1.53525
0.264	-0.7367	0.484	-0.0574	-0.036	-0.68579			0.484	-0.58321	0.484	-0.02453	0.484	-0.2064	0.34215	0.60607	0.284	-1.58125
0.263	-0.743	0.483	-0.06638	-0.037	-0.6878			0.483	-0.59107	0.483	-0.02612	0.483	-0.20835	0.34132	0.59607	0.283	-1.63225
0.262	-0.747	0.482	-0.08213	-0.038	-0.6898			0.482	-0.60143	0.482	-0.02954	0.482	-0.2117	0.3405	0.58893	0.282	-1.6825
0.261	-0.7532	0.481	-0.09788	-0.039	-0.69181			0.481	-0.61	0.481	-0.03238	0.481	-0.21455	0.33967	0.58	0.281	-1.72375
0.26	-0.7612	0.48	-0.1066	-0.04	-0.69582			0.48	-0.61929	0.48	-0.03416	0.48	-0.21585	0.33884	0.575	0.28	-1.77575
0.259	-0.7631	0.479	-0.1225	-0.041	-0.70063			0.479	-0.62929	0.479	-0.03745	0.479	-0.2186	0.33802	0.56536	0.279	-1.8265
0.258	-0.7698	0.478	-0.1334	-0.042	-0.70174			0.478	-0.63857	0.478	-0.03944	0.478	-0.22105	0.33719	0.55357	0.278	-1.872
0.257	-0.7768	0.477	-0.1425	-0.043	-0.70654			0.477	-0.64964	0.477	-0.0414	0.477	-0.22325	0.33636	0.545	0.277	-1.92525
0.256	-0.777	0.476	-0.158	-0.044	-0.71145			0.476	-0.65964	0.476	-0.04406	0.476	-0.2258	0.33554	0.53929	0.276	-1.9745
0.255	-0.7859	0.475	-0.1679	-0.045	-0.71176			0.475	-0.67	0.475	-0.04576	0.475	-0.2288	0.33471	0.53	0.275	-2.0215
0.254	-0.7894	0.474	-0.1752	-0.046	-0.71797			0.474	-0.68071	0.474	-0.04702	0.474	-0.23095	0.33388	0.52143	0.274	-2.0735
0.253	-0.7919	0.473	-0.1912	-0.047	-0.72208			0.473	-0.68929	0.473	-0.05017	0.473	-0.23205	0.33306	0.51571	0.273	-2.12125
0.252	-0.8008	0.472	-0.1986	-0.048	-0.72448			0.472	-0.70179	0.472	-0.05174	0.472	-0.2354	0.33223	0.51036	0.272	-2.17325
0.251	-0.8024	0.471	-0.2119	-0.049	-0.73059			0.471	-0.71429	0.471	-0.05419	0.471	-0.2384	0.3314	0.5025	0.271	-2.22525
0.25	-0.8063	0.47	-0.2195	-0.05	-0.7347			0.47	-0.72357	0.47	-0.05576	0.47	-0.2398	0.33058	0.4925	0.27	-2.275
0.249	-0.8137	0.469	-0.2295	-0.051	-0.73761			0.469	-0.7375	0.469	-0.05784	0.469	-0.24355	0.32975	0.48464	0.269	-2.32375
0.248	-0.8156	0.468	-0.2421	-0.052	-0.74412			0.468	-0.74964	0.468	-0.06041	0.468	-0.2465	0.32893	0.47464	0.268	-2.37175
0.247	-0.8223	0.467	-0.2469	-0.053	-0.74702			0.467	-0.75964	0.467	-0.06115	0.467	-0.2481	0.3281	0.46857	0.267	-2.42525
0.246	-0.8254	0.466	-0.2574	-0.054	-0.75373			0.466	-0.77393	0.466	-0.06345	0.466	-0.25145	0.32727	0.46179	0.266	-2.48125
0.245	-0.8299	0.465	-0.269	-0.055	-0.75844			0.465	-0.78643	0.465	-0.06563	0.465	-0.25405	0.32645	0.45536	0.265	-2.525
0.244	-0.836	0.464	-0.2737	-0.056	-0.76415			0.464	-0.79857	0.464	-0.06659	0.464	-0.2561	0.32562	0.45036	0.264	-2.58
0.243	-0.834	0.463	-0.2863	-0.057	-0.77186			0.463	-0.81321	0.463	-0.06916	0.463	-0.2597	0.32479	0.44107	0.263	-2.635
0.242	-0.8415	0.462	-0.2937	-0.058	-0.77456			0.462	-0.82607	0.462	-0.07084	0.462	-0.26225	0.32397	0.43429	0.262	-2.685
0.241	-0.8471	0.461	-0.2972	-0.059	-0.78327			0.461	-0.84036	0.461	-0.07163	0.461	-0.26575	0.32314	0.42643	0.261	-2.74
0.24	-0.8471	0.46	-0.3102	-0.06	-0.79098			0.46	-0.85464	0.46	-0.07427	0.46	-0.26755	0.32231	0.4175	0.26	-2.795
0.239	-0.855	0.459	-0.3155	-0.061	-0.79569			0.459	-0.86893	0.459	-0.07522	0.459	-0.27005	0.32149	0.40929	0.259	-2.8475
0.238	-0.8578	0.458	-0.3212	-0.062	-0.8054			0.458	-0.88464	0.458	-0.07695	0.458	-0.27315	0.32066	0.40357	0.258	-2.905
0.237	-0.8594	0.457	-0.3309	-0.063	-0.8131			0.457	-0.89929	0.457	-0.07902	0.457	-0.2756	0.31983	0.39893	0.257	-2.96
0.236	-0.8665	0.456	-0.3374	-0.064	-0.81581			0.456	-0.91714	0.456	-0.0806	0.456	-0.27925	0.31901	0.39107	0.256	-3.01
0.235	-0.8684	0.455	-0.3436	-0.065	-0.82752			0.455	-0.935	0.455	-0.08218	0.455	-0.2825	0.31818	0.38393	0.255	-3.065
0.234	-0.871	0.454	-0.3479	-0.066	-0.83423			0.454	-0.94857	0.454	-0.08346	0.454	-0.2832	0.31736	0.37786	0.254	-3.12
0.233	-0.8767	0.453	-0.3547	-0.067	-0.84394			0.453	-0.96821	0.453	-0.08515	0.453	-0.287	0.31653	0.37286	0.253	-3.18
0.232	-0.8789	0.452	-0.3655	-0.068	-0.85364			0.452	-0.98607	0.452	-0.08753	0.452	-0.29075	0.3157	0.36929	0.252	-3.235
0.231	-0.8822	0.451	-0.3671	-0.069	-0.86235			0.451	-1.00286	0.451	-0.08793	0.451	-0.2924	0.31488	0.36536	0.251	-3.295
0.23	-0.8841	0.45	-0.3751	-0.07	-0.87206			0.45	-1.0225	0.45	-0.09016	0.45	-0.2972	0.31405	0.36	0.25	-3.355
0.229	-0.8881	0.449	-0.3819	-0.071	-0.88177			0.449	-1.04179	0.449	-0.09219	0.449	-0.2998	0.31322	0.35368	0.249	-3.41
0.228	-0.8941	0.448	-0.383	-0.072	-0.89248			0.448	-1.05929	0.448	-0.0926	0.448	-0.30215	0.3124	0.34668	0.248	-3.4725
0.227	-0.8933	0.447	-0.3932	-0.073	-0.90419			0.447	-1.08071	0.447	-0.09538	0.447	-0.30645	0.31157	0.34036	0.247	-3.5325
0.226	-0.899	0.446	-0.3973	-0.074	-0.91189			0.446	-1.10036	0.446	-0.09675	0.446	-0.30945	0.31074	0.33214	0.246	-3.5875
0.225	-0.9034	0.445	-0.4008	-0.075	-0.9246			0.445	-1.1225	0.445	-0.0983	0.445	-0.3126	0.30992	0.32536	0.245	-3.6525
0.224	-0.9031	0.444	-0.413	-0.076	-0.93831			0.444	-1.14357	0.444	-0.101	0.444	-0.3157	0.30909	0.3195	0.244	-3.7125
0.223	-0.91	0.443	-0.4156	-0.077	-0.94302			0.443	-1.16679	0.443	-0.1019	0.443	-0.31965	0.30826	0.31279	0.243	-3.77
0.222	-0.9111	0.442	-0.419	-0.078	-0.95873			0.442	-1.19	0.442	-0.1032	0.442	-0.3241	0.30744	0.30618	0.242	-3.835
0.221	-0.9132	0.441	-0.4283	-0.079	-0.97243			0.441	-1.21143	0.441	-0.1056	0.441	-0.3263	0.30661	0.29886	0.241	-3.8975
0.22	-0.9193	0.44	-0.4296	-0.08	-0.98314			0.44	-1.23714	0.44	-0.1067	0.44	-0.33015	0.30579	0.29254	0.24	-3.96
0.219	-0.9211	0.439	-0.4365	-0.081	-0.99885			0.439	-1.26214	0.439	-0.1087	0.439	-0.33435	0.30496	0.28657	0.239	-4.025
0.218	-0.9214	0.438	-0.4403	-0.082	-1.01056			0.438	-1.285	0.438	-0.1105	0.438	-0.33605	0.30413	0.28057	0.238	-4.0925
0.217	-0.9272	0.437	-0.4477	-0.083	-1.02527			0.437	-1.31321	0.437	-0.1125	0.437	-0.34145	0.30331	0.27493	0.237	-4.16
0.216	-0.9286	0.436	-0.4537	-0.084	-1.03997			0.436	-1.34	0.436	-0.1148	0.436	-0.34465	0.30248	0.26954	0.236	-4.2225
0.215	-0.9334	0.435	-0.4512	-0.085	-1.05268			0.435	-1.3625	0.435	-0.1148	0.435	-0.3458	0.30165	0.26507	0.235	-4.29
0.214	-0.9352	0.434	-0.4619	-0.086	-1.06939			0.434	-1.3925	0.434	-0.1175	0.434	-0.35155	0.30083	0.26021	0.234	-4.36
0.213	-0.9389	0.433	-0.4696	-0.087	-1.0831			0.433	-1.42036	0.433	-0.1201	0.433	-0.3548	0.3	0.25282	0.233	-4.425
0.212	-0.9441	0.432	-0.4709	-0.088	-1.09981			0.432	-1.45	0.432	-0.121	0.432	-0.35825	0.29917	0.246	0.232	-4.4975
0.211	-0.9431	0.431	-0.4791	-0.089	-1.11651			0.431	-1.48036	0.431	-0.1237	0.431	-0.3641	0.29835	0.24068	0.231	-4.5675
0.21	-0.948	0.43	-0.4815	-0.09	-1.12722			0.43	-1.51071	0.43	-0.1255	0.43	-0.3671	0.29752	0.23529	0.23	-4.6275
0.209	-0.9523	0.429	-0.4844	-0.091	-1.14693			0.429	-1.54321	0.429	-0.1268	0.429	-0.37145	0.29669	0.23171	0.229	-4.7025
0.208	-0.9524	0.428	-0.4951	-0.092	-1.16564			0.428	-1.57429	0.428	-0.1306	0.428	-0.37485	0.29587	0.23004	0.228	-4.775
0.207	-0.9589	0.427	-0.4944	-0.093	-1.17935			0.427	-1.60714	0.427	-0.1318	0.427	-0.3788	0.29504	0.22625	0.227	-4.845
0.206	-0.961	0.426	-0.4988	-0.094	-1.20005			0.426	-1.64179	0.426	-0.1338	0.426	-0.3834	0.29421	0.21946	0.226	-4.92
0.205	-0.9636	0.425	-0.507	-0.095	-1.21776			0.425	-1.675	0.425	-0.137	0.425	-0.3872	0.29339	0.21504	0.225	-4.995
0.204	-0.9688	0.424	-0.5102	-0.096	-1.23347			0.424	-1.71107	0.424	-0.1389	0.424	-0.392	0.29256	0.20921	0.224	-5.07
0.203	-0.9682	0.423	-0.5147	-0.097	-1.25518			0.423	-1.74821	0.423	-0.1408	0.423	-0.39695	0.29174	0.20439	0.223	-5.145
0.202	-0.9717	0.422	-0.5166	-0.098	-1.27289			0.422	-1.77893	0.422	-0.1428	0.422	-0.3986	0.29091	0.20171	0.222	-5.2225
0.201	-0.9766	0.421	-0.5228	-0.099	-1.29259			0.421	-1.81893	0.421	-0.1454	0.421	-0.4057	0.29008	0.19979	0.221	-5.3025
0.2	-0.9782	0.42	-0.5307	-0.1	-1.3133			0.42	-1.8575	0.42	-0.1483	0.42	-0.4105	0.28926	0.20296	0.22	-5.3775
0.199	-0.9823	0.419	-0.5295	-0.101	-1.33301			0.419	-1.895	0.419	-0.1495	0.419	-0.414	0.28843	0.19818	0.219	-5.4575
0.198	-0.984	0.418	-0.5371	-0.102	-1.35272			0.418	-1.93679	0.418	-0.153	0.418	-0.4199	0.2876	0.19532	0.218	-5.5375
0.197	-0.9873	0.417	-0.5433	-0.103	-1.37143			0.417	-1.97679	0.417	-0.1562	0.417	-0.424	0.28678	0.19036	0.217	-5.6125
0.196	-0.9934	0.416	-0.5424	-0.104	-1.39213			0.416	-2.01714	0.416	-0.1574	0.416	-0.428	0.28595	0.16964	0.216	-5.6975
0.195	-0.9924	0.415	-0.5507	-0.105	-1.41684			0.415	-2.05964	0.415	-0.1612	0.415	-0.43395	0.28512	0.15571	0.215	-5.78
0.194	-0.9973	0.414	-0.5533	-0.106	-1.43455			0.414	-2.10071	0.414	-0.1635	0.414	-0.43905	0.2843	0.14971	0.214	-5.86
0.193	-1.002	0.413	-0.5562	-0.107	-1.45926			0.413	-2.14571	0.413	-0.1654	0.413	-0.4442	0.28347	0.14511	0.213	-5.95
0.192	-0.9999	0.412	-0.5645	-0.108	-1.48297			0.412	-2.1875	0.412	-0.1695	0.412	-0.44895	0.28264	0.13975	0.212	-6.0375
0.191	-1.007	0.411	-0.5645	-0.109	-1.50067			0.411	-2.23321	0.411	-0.1715	0.411	-0.45475	0.28182	0.13479	0.211	-6.1225
0.19	-1.01	0.41	-0.5806	-0.11	-1.52738			0.41	-2.28214	0.41	-0.1773	0.41	-0.46125	0.28099	0.13107	0.21	-6.21
0.189	-1.012	0.409	-0.5796	-0.111	-1.55009			0.409	-2.33857	0.409	-0.1783	0.409	-0.4702	0.28017	0.126	0.209	-6.2975
0.188	-1.019	0.408	-0.5792	-0.112	-1.5718			0.408	-2.37857	0.408	-0.1801	0.408	-0.4722	0.27934	0.12068	0.208	-6.39
0.187	-1.019	0.407	-0.584	-0.113	-1.59851			0.407	-2.42464	0.407	-0.1831	0.407	-0.478	0.27851	0.11593	0.207	-6.48
0.186	-1.022	0.406	-0.5852	-0.114	-1.62121			0.406	-2.46893	0.406	-0.1855	0.406	-0.48235	0.27769	0.11161	0.206	-6.57
0.185	-1.028	0.405	-0.5898	-0.115	-1.64192			0.405	-2.51857	0.405	-0.1885	0.405	-0.4889	0.27686	0.10814	0.205	-6.6625
0.184	-1.03	0.404	-0.5955	-0.116	-1.66763			0.404	-2.56714	0.404	-0.1926	0.404	-0.49535	0.27603	0.10339	0.204	-6.755
0.183	-1.035	0.403	-0.5959	-0.117	-1.69234			0.403	-2.61429	0.403	-0.1935	0.403	-0.5005	0.27521	0.099	0.203	-6.8475
0.182	-1.037	0.402	-0.601	-0.118	-1.71905			0.402	-2.66571	0.402	-0.197	0.402	-0.5065	0.27438	0.09532	0.202	-6.9425
0.181	-1.042	0.401	-0.6077	-0.119	-1.74275			0.401	-2.715	0.401	-0.2008	0.401	-0.5125	0.27355	0.09043	0.201	-7.03
0.18	-1.048	0.4	-0.606	-0.12	-1.76846			0.4	-2.76643	0.4	-0.2022	0.4	-0.5185	0.27273	0.08604	0.2	-7.13
0.179	-1.044	0.399	-0.6144	-0.121	-1.79617			0.399	-2.81643	0.399	-0.2061	0.399	-0.5255	0.2719	0.08171	0.199	-7.2275
0.178	-1.052	0.398	-0.6174	-0.122	-1.81788			0.398	-2.86821	0.398	-0.2085	0.398	-0.532	0.27107	0.07639	0.198	-7.3225
0.177	-1.058	0.397	-0.6163	-0.123	-1.84559			0.397	-2.91929	0.397	-0.2092	0.397	-0.5375	0.27025	0.07268	0.197	-7.4225
0.176	-1.058	0.396	-0.6255	-0.124	-1.87529			0.396	-2.96821	0.396	-0.2141	0.396	-0.5445	0.26942	0.06893	0.196	-7.52
0.175	-1.066	0.395	-0.6263	-0.125	-1.897			0.395	-3.02107	0.395	-0.2151	0.395	-0.552	0.2686	0.06493	0.195	-7.615
0.174	-1.069	0.394	-0.63	-0.126	-1.92771			0.394	-3.07571	0.394	-0.2177	0.394	-0.5595	0.26777	0.06089	0.194	-7.72
0.173	-1.071	0.393	-0.6358	-0.127	-1.95342			0.393	-3.12429	0.393	-0.2212	0.393	-0.5655	0.26694	0.05693	0.193	-7.82
0.172	-1.079	0.392	-0.6377	-0.128	-1.97513			0.392	-3.17964	0.392	-0.2222	0.392	-0.5735	0.26612	0.05325	0.192	-7.92
0.171	-1.081	0.391	-0.6418	-0.129	-2.00583			0.391	-3.23214	0.391	-0.2247	0.391	-0.581	0.26529	0.04889	0.191	-8.02
0.17	-1.085	0.39	-0.6442	-0.13	-2.03254			0.39	-3.27929	0.39	-0.2264	0.39	-0.587	0.26446	0.04561	0.19	-8.1225
0.169	-1.091	0.389	-0.6466	-0.131	-2.06125			0.389	-3.33357	0.389	-0.2282	0.389	-0.5955	0.26364	0.04136	0.189	-8.2325
0.168	-1.095	0.388	-0.6531	-0.132	-2.08896			0.388	-3.38571	0.388	-0.2318	0.388	-0.6035	0.26281	0.03682	0.188	-8.335
0.167	-1.099	0.387	-0.6518	-0.133	-2.11567			0.387	-3.43571	0.387	-0.231	0.387	-0.6105	0.26198	0.03292	0.187	-8.4425
0.166	-1.102	0.386	-0.6591	-0.134	-2.14537			0.386	-3.49	0.386	-0.2339	0.386	-0.6195	0.26116	0.02899	0.186	-8.5475
0.165	-1.108	0.385	-0.6637	-0.135	-2.17108			0.385	-3.54143	0.385	-0.2363	0.385	-0.6275	0.26033	0.02431	0.185	-8.6475
0.164	-1.115	0.384	-0.6592	-0.136	-2.19879			0.384	-3.58571	0.384	-0.2349	0.384	-0.634	0.2595	0.02115	0.184	-8.76
0.163	-1.116	0.383	-0.6687	-0.137	-2.2295			0.383	-3.63571	0.383	-0.2384	0.383	-0.6445	0.25868	0.01817	0.183	-8.8675
0.162	-1.124	0.382	-0.6708	-0.138	-2.25321			0.382	-3.68571	0.382	-0.2394	0.382	-0.653	0.25785	0.01421	0.182	-8.9725
0.161	-1.13	0.381	-0.6708	-0.139	-2.28491			0.381	-3.73571	0.381	-0.2393	0.381	-0.6635	0.25702	0.01127	0.181	-9.085
0.16	-1.132	0.38	-0.68	-0.14	-2.31562			0.38	-3.78214	0.38	-0.2428	0.38	-0.6725	0.2562	0.0085	0.18	-9.1925
0.159	-1.139	0.379	-0.6806	-0.141	-2.33633			0.379	-3.83214	0.379	-0.2421	0.379	-0.6815	0.25537	0.00431	0.179	-9.295
0.158	-1.144	0.378	-0.6816	-0.142	-2.36804			0.378	-3.87857	0.378	-0.2424	0.378	-0.6915	0.25455	0.00101	0.178	-9.405
0.157	-1.148	0.377	-0.6881	-0.143	-2.39675			0.377	-3.92143	0.377	-0.2444	0.377	-0.7	0.25372	-0.00381	0.177	-9.51
0.156	-1.157	0.376	-0.6893	-0.144	-2.42445			0.376	-3.97143	0.376	-0.2441	0.376	-0.7105	0.25289	-0.00697	0.176	-9.62
0.155	-1.16	0.375	-0.6944	-0.145	-2.45616			0.375	-4.01786	0.375	-0.2453	0.375	-0.721	0.25207	-0.01114	0.175	-9.73
0.154	-1.164	0.374	-0.6972	-0.146	-2.48287			0.374	-4.05714	0.374	-0.2455	0.374	-0.729	0.25124	-0.01431	0.174	-9.8375
0.153	-1.172	0.373	-0.7003	-0.147	-2.50958			0.373	-4.10357	0.373	-0.2454	0.373	-0.741	0.25041	-0.01819	0.173	-9.9475
0.152	-1.176	0.372	-0.7078	-0.148	-2.54029			0.372	-4.14643	0.372	-0.2472	0.372	-0.7515	0.24959	-0.02274	0.172	-10.0525
0.151	-1.184	0.371	-0.7008	-0.149	-2.568			0.371	-4.18214	0.371	-0.2444	0.371	-0.76	0.24876	-0.0258	0.171	-10.16
0.15	-1.188	0.37	-0.7096	-0.15	-2.5977			0.37	-4.225	0.37	-0.2464	0.37	-0.7735	0.24793	-0.02963	0.17	-10.2675
0.149	-1.194	0.369	-0.7127	-0.151	-2.62441			0.369	-4.26071	0.369	-0.2477	0.369	-0.7845	0.24711	-0.03391	0.169	-10.3675
0.148	-1.202	0.368	-0.7136	-0.152	-2.65512			0.368	-4.29643	0.368	-0.2465	0.368	-0.7965	0.24628	-0.03696	0.168	-10.4775
0.147	-1.204	0.367	-0.7206	-0.153	-2.68483			0.367	-4.33214	0.367	-0.2476	0.367	-0.8095	0.24545	-0.04075	0.167	-10.5825
0.146	-1.212	0.366	-0.7219	-0.154	-2.70554			0.366	-4.36786	0.366	-0.2476	0.366	-0.821	0.24463	-0.04475	0.166	-10.675
0.145	-1.221	0.365	-0.7223	-0.155	-2.73724			0.365	-4.40357	0.365	-0.2469	0.365	-0.833	0.2438	-0.04829	0.165	-10.78
0.144	-1.224	0.364	-0.7295	-0.156	-2.76695			0.364	-4.43571	0.364	-0.2488	0.364	-0.844	0.24298	-0.05111	0.164	-10.8825
0.143	-1.234	0.363	-0.7296	-0.157	-2.78966			0.363	-4.46786	0.363	-0.2477	0.363	-0.858	0.24215	-0.05521	0.163	-10.98
0.142	-1.24	0.362	-0.7331	-0.158	-2.82037			0.362	-4.5	0.362	-0.2479	0.362	-0.872	0.24132	-0.05911	0.162	-11.0775
0.141	-1.242	0.361	-0.7381	-0.159	-2.84708			0.361	-4.525	0.361	-0.2491	0.361	-0.883	0.2405	-0.06239	0.161	-11.175
0.14	-1.254	0.36	-0.7401	-0.16	-2.87078			0.36	-4.55714	0.36	-0.2491	0.36	-0.899	0.23967	-0.066	0.16	-11.2725
0.139	-1.258	0.359	-0.744	-0.161	-2.89949			0.359	-4.58571	0.359	-0.2492	0.359	-0.9135	0.23884	-0.07021	0.159	-11.3675
0.138	-1.266	0.358	-0.7445	-0.162	-2.9252			0.358	-4.6	0.358	-0.2492	0.358	-0.9245	0.23802	-0.07354	0.158	-11.4575
0.137	-1.275	0.357	-0.7473	-0.163	-2.95091			0.357	-4.62857	0.357	-0.2496	0.357	-0.941	0.23719	-0.07732	0.157	-11.5525
0.136	-1.281	0.356	-0.7548	-0.164	-2.97862			0.356	-4.65	0.356	-0.2519	0.356	-0.955	0.23636	-0.08104	0.156	-11.6375
0.135	-1.289	0.355	-0.7513	-0.165	-3.00432			0.355	-4.66786	0.355	-0.2501	0.355	-0.969	0.23554	-0.08411	0.155	-11.73
0.134	-1.295	0.354	-0.7578	-0.166	-3.02803			0.354	-4.68929	0.354	-0.2518	0.354	-0.986	0.23471	-0.08729	0.154	-11.82
0.133	-1.304	0.353	-0.7631	-0.167	-3.04874			0.353	-4.70714	0.353	-0.2536	0.353	-1.0025	0.23388	-0.09182	0.153	-11.895
0.132	-1.315	0.352	-0.763	-0.168	-3.07645			0.352	-4.725	0.352	-0.2526	0.352	-1.0185	0.23306	-0.09464	0.152	-11.98
0.131	-1.318	0.351	-0.7696	-0.169	-3.10416			0.351	-4.73929	0.351	-0.2548	0.351	-1.035	0.23223	-0.09786	0.151	-12.0625
0.13	-1.328	0.35	-0.7707	-0.17	-3.12286			0.35	-4.75357	0.35	-0.2555	0.35	-1.051	0.2314	-0.1015	0.15	-12.1375
0.129	-1.338	0.349	-0.7723	-0.171	-3.15057			0.349	-4.76786	0.349	-0.2559	0.349	-1.067	0.23058	-0.10536	0.149	-12.22
0.128	-1.34	0.348	-0.7794	-0.172	-3.17628			0.348	-4.77857	0.348	-0.259	0.348	-1.0835	0.22975	-0.10889	0.148	-12.295
0.127	-1.353	0.347	-0.7795	-0.173	-3.19399			0.347	-4.79286	0.347	-0.2589	0.347	-1.1015	0.22893	-0.11282	0.147	-12.3625
0.126	-1.361	0.346	-0.781	-0.174	-3.2207			0.346	-4.80357	0.346	-0.2595	0.346	-1.118	0.2281	-0.11664	0.146	-12.435
0.125	-1.367	0.345	-0.7868	-0.175	-3.2424			0.345	-4.8	0.345	-0.2623	0.345	-1.132	0.22727	-0.11971	0.145	-12.5025
0.124	-1.38	0.344	-0.79	-0.176	-3.26111			0.344	-4.81429	0.344	-0.2634	0.344	-1.1525	0.22645	-0.12307	0.144	-12.5725
0.123	-1.387	0.343	-0.7962	-0.177	-3.28482			0.343	-4.825	0.343	-0.2657	0.343	-1.1725	0.22562	-0.12686	0.143	-12.6375
0.122	-1.396	0.342	-0.7966	-0.178	-3.30553			0.342	-4.825	0.342	-0.2669	0.342	-1.189	0.22479	-0.12975	0.142	-12.7
0.121	-1.405	0.341	-0.8003	-0.179	-3.32124			0.341	-4.83571	0.341	-0.2691	0.341	-1.21	0.22397	-0.13346	0.141	-12.76
0.12	-1.413	0.34	-0.8061	-0.18	-3.34094			0.34	-4.84286	0.34	-0.2724	0.34	-1.229	0.22314	-0.13761	0.14	-12.8125
0.119	-1.424	0.339	-0.8048	-0.181	-3.36065			0.339	-4.84286	0.339	-0.2726	0.339	-1.2475	0.22231	-0.14036	0.139	-12.875
0.118	-1.432	0.338	-0.8097	-0.182	-3.37936			0.338	-4.85	0.338	-0.276	0.338	-1.269	0.22149	-0.14375	0.138	-12.9325
0.117	-1.443	0.337	-0.8171	-0.183	-3.39607			0.337	-4.85	0.337	-0.2789	0.337	-1.2885	0.22066	-0.14754	0.137	-12.9775
0.116	-1.455	0.336	-0.8168	-0.184	-3.41478			0.336	-4.85357	0.336	-0.2801	0.336	-1.309	0.21983	-0.15064	0.136	-13.0325
0.115	-1.458	0.335	-0.8241	-0.185	-3.43448			0.335	-4.85357	0.335	-0.2841	0.335	-1.3295	0.21901	-0.15396	0.135	-13.085
0.114	-1.472	0.334	-0.8272	-0.186	-3.44519			0.334	-4.86071	0.334	-0.2867	0.334	-1.35	0.21818	-0.15821	0.134	-13.1275
0.113	-1.483	0.333	-0.8223	-0.187	-3.4649			0.333	-4.86071	0.333	-0.287	0.333	-1.3715	0.21736	-0.16143	0.133	-13.1775
0.112	-1.49	0.332	-0.8354	-0.188	-3.48161			0.332	-4.85	0.332	-0.2933	0.332	-1.39	0.21653	-0.16479	0.132	-13.2225
0.111	-1.504	0.331	-0.834	-0.189	-3.49332			0.331	-4.85714	0.331	-0.2942	0.331	-1.4125	0.2157	-0.16889	0.131	-13.2625
0.11	-1.514	0.33	-0.8378	-0.19	-3.51102			0.33	-4.86071	0.33	-0.2976	0.33	-1.434	0.21488	-0.17232	0.13	-13.305
0.109	-1.523	0.329	-0.8465	-0.191	-3.52473			0.329	-4.85714	0.329	-0.3019	0.329	-1.4535	0.21405	-0.17582	0.129	-13.3475
0.108	-1.537	0.328	-0.8474	-0.192	-3.52944			0.328	-4.86429	0.328	-0.3044	0.328	-1.476	0.21322	-0.17971	0.128	-13.375
0.107	-1.545	0.327	-0.8522	-0.193	-3.54615			0.327	-4.86429	0.327	-0.3082	0.327	-1.4985	0.2124	-0.18371	0.127	-13.4075
0.106	-1.557	0.326	-0.8541	-0.194	-3.55686			0.326	-4.86071	0.326	-0.3111	0.326	-1.517	0.21157	-0.18793	0.126	-13.4425
0.105	-1.57	0.325	-0.8587	-0.195	-3.56856			0.325	-4.86429	0.325	-0.3144	0.325	-1.5405	0.21074	-0.19111	0.125	-13.4775
0.104	-1.582	0.324	-0.8665	-0.196	-3.58127			0.324	-4.86429	0.324	-0.3196	0.324	-1.5615	0.20992	-0.19554	0.124	-13.5025
0.103	-1.594	0.323	-0.8637	-0.197	-3.59098			0.323	-4.86429	0.323	-0.3208	0.323	-1.581	0.20909	-0.19861	0.123	-13.5325
0.102	-1.604	0.322	-0.8711	-0.198	-3.60069			0.322	-4.86786	0.322	-0.3259	0.322	-1.604	0.20826	-0.20211	0.122	-13.56
0.101	-1.617	0.321	-0.8769	-0.199	-3.6084			0.321	-4.87143	0.321	-0.3312	0.321	-1.624	0.20744	-0.20657	0.121	-13.575
0.1	-1.632	0.32	-0.8721	-0.2	-3.6181			0.32	-4.86786	0.32	-0.3319	0.32	-1.643	0.20661	-0.20993	0.12	-13.6
0.099	-1.64	0.319	-0.8836	-0.201	-3.63081			0.319	-4.86786	0.319	-0.338	0.319	-1.6615	0.20579	-0.21343	0.119	-13.62
0.098	-1.655	0.318	-0.8849	-0.202	-3.63352			0.318	-4.87143	0.318	-0.3409	0.318	-1.6795	0.20496	-0.21814	0.118	-13.63
0.097	-1.67	0.317	-0.887	-0.203	-3.64523			0.317	-4.87857	0.317	-0.3429	0.317	-1.6975	0.20413	-0.22193	0.117	-13.6475
0.096	-1.679	0.316	-0.8952	-0.204	-3.65294			0.316	-4.87857	0.316	-0.3492	0.316	-1.713	0.20331	-0.2255	0.116	-13.6575
0.095	-1.695	0.315	-0.897	-0.205	-3.65564			0.315	-4.88571	0.315	-0.3513	0.315	-1.7305	0.20248	-0.23046	0.115	-13.6575
0.094	-1.708	0.314	-0.9	-0.206	-3.66435			0.314	-4.89643	0.314	-0.354	0.314	-1.746	0.20165	-0.23411	0.114	-13.6675
0.093	-1.72	0.313	-0.9061	-0.207	-3.66706			0.313	-4.89286	0.313	-0.3586	0.313	-1.7545	0.20083	-0.23775	0.113	-13.6675
0.092	-1.738	0.312	-0.9091	-0.208	-3.67077			0.312	-4.90357	0.312	-0.3613	0.312	-1.768	0.2	-0.24221	0.112	-13.67
0.091	-1.749	0.311	-0.9149	-0.209	-3.67948			0.311	-4.91429	0.311	-0.3648	0.311	-1.78	0.19917	-0.24679	0.111	-13.67
0.09	-1.761	0.31	-0.9155	-0.21	-3.68018			0.31	-4.91429	0.31	-0.3684	0.31	-1.7865	0.19835	-0.25082	0.11	-13.6675
0.089	-1.779	0.309	-0.922	-0.211	-3.68289			0.309	-4.93214	0.309	-0.3713	0.309	-1.7975	0.19752	-0.25504	0.109	-13.665
0.088	-1.792	0.308	-0.9281	-0.212	-3.6876			0.308	-4.94286	0.308	-0.3761	0.308	-1.8055	0.19669	-0.26007	0.108	-13.6525
0.087	-1.809	0.307	-0.9251	-0.213	-3.69031			0.307	-4.94286	0.307	-0.3758	0.307	-1.8095	0.19587	-0.26418	0.107	-13.6475
0.086	-1.822	0.306	-0.933	-0.214	-3.69602			0.306	-4.95714	0.306	-0.3801	0.306	-1.818	0.19504	-0.26882	0.106	-13.64
0.085	-1.839	0.305	-0.9397	-0.215	-3.69472			0.305	-4.96429	0.305	-0.3843	0.305	-1.823	0.19421	-0.27382	0.105	-13.6225
0.084	-1.857	0.304	-0.9377	-0.216	-3.70043			0.304	-4.98214	0.304	-0.3849	0.304	-1.828	0.19339	-0.27807	0.104	-13.6175
0.083	-1.868	0.303	-0.9474	-0.217	-3.70414			0.303	-4.99286	0.303	-0.3895	0.303	-1.834	0.19256	-0.28271	0.103	-13.6025
0.082	-1.887	0.302	-0.9499	-0.218	-3.69785			0.302	-5.00714	0.302	-0.3919	0.302	-1.839	0.19174	-0.28818	0.102	-13.5775
0.081	-1.905	0.301	-0.9505	-0.219	-3.70356			0.301	-5.025	0.301	-0.3927	0.301	-1.8425	0.19091	-0.29282	0.101	-13.5675
0.08	-1.919	0.3	-0.9624	-0.22	-3.70826			0.3	-5.03214	0.3	-0.3981	0.3	-1.845	0.19008	-0.29789	0.1	-13.55
0.079	-1.939	0.299	-0.9598	-0.221	-3.70697			0.299	-5.05714	0.299	-0.3987	0.299	-1.8505	0.18926	-0.303	0.099	-13.5325
0.078	-1.956	0.298	-0.9656	-0.222	-3.71268			0.298	-5.07857	0.298	-0.401	0.298	-1.8555	0.18843	-0.30804	0.098	-13.5175
0.077	-1.969	0.297	-0.9715	-0.223	-3.71539			0.297	-5.08929	0.297	-0.4045	0.297	-1.8565	0.1876	-0.31318	0.097	-13.495
0.076	-1.993	0.296	-0.9736	-0.224	-3.7141			0.296	-5.11786	0.296	-0.4056	0.296	-1.8625	0.18678	-0.31864	0.096	-13.4775
0.075	-2.008	0.295	-0.9779	-0.225	-3.71881			0.295	-5.14286	0.295	-0.4071	0.295	-1.8685	0.18595	-0.32432	0.095	-13.4575
0.074	-2.028	0.294	-0.9783	-0.226	-3.71951			0.294	-5.15	0.294	-0.4084	0.294	-1.8665	0.18512	-0.32943	0.094	-13.4375
0.073	-2.049	0.293	-0.9853	-0.227	-3.72222			0.293	-5.18214	0.293	-0.4104	0.293	-1.874	0.1843	-0.33518	0.093	-13.4175
0.072	-2.067	0.292	-0.9925	-0.228	-3.72393			0.292	-5.21071	0.292	-0.414	0.292	-1.8785	0.18347	-0.3415	0.092	-13.395
0.071	-2.088	0.291	-0.99	-0.229	-3.72864			0.291	-5.23571	0.291	-0.4128	0.291	-1.883	0.18264	-0.34679	0.091	-13.3775
0.07	-2.106	0.29	-0.9971	-0.23	-3.72935			0.29	-5.26786	0.29	-0.4155	0.29	-1.889	0.18182	-0.35257	0.09	-13.3625
0.069	-2.128	0.289	-1.003	-0.231	-3.72705			0.289	-5.29643	0.289	-0.4178	0.289	-1.8945	0.18099	-0.35929	0.089	-13.3325
0.068	-2.152	0.288	-1.003	-0.232	-3.73276			0.288	-5.32857	0.288	-0.4166	0.288	-1.8995	0.18017	-0.365	0.088	-13.3175
0.067	-2.169	0.287	-1.011	-0.233	-3.74047			0.287	-5.36071	0.287	-0.4199	0.287	-1.9065	0.17934	-0.37107	0.087	-13.3025
0.066	-2.193	0.286	-1.013	-0.234	-3.74118			0.286	-5.39643	0.286	-0.4202	0.286	-1.912	0.17851	-0.37821	0.086	-13.2775
0.065	-2.217	0.285	-1.013	-0.235	-3.74789			0.285	-5.43214	0.285	-0.42	0.285	-1.921	0.17769	-0.385	0.085	-13.265
0.064	-2.234	0.284	-1.023	-0.236	-3.75359			0.284	-5.46429	0.284	-0.4234	0.284	-1.926	0.17686	-0.39143	0.084	-13.245
0.063	-2.262	0.283	-1.024	-0.237	-3.7523			0.283	-5.50714	0.283	-0.4223	0.283	-1.9355	0.17603	-0.39857	0.083	-13.2225
0.062	-2.285	0.282	-1.022	-0.238	-3.76001			0.282	-5.55	0.282	-0.4209	0.282	-1.944	0.17521	-0.40571	0.082	-13.205
0.061	-2.308	0.281	-1.032	-0.239	-3.76372			0.281	-5.56786	0.281	-0.4238	0.281	-1.946	0.17438	-0.41286	0.081	-13.1875
0.06	-2.337	0.28	-1.032	-0.24	-3.76643			0.28	-5.625	0.28	-0.4236	0.28	-1.9595	0.17355	-0.42	0.08	-13.1725
0.059	-2.359	0.279	-1.038	-0.241	-3.77613			0.279	-5.675	0.279	-0.4242	0.279	-1.97	0.17273	-0.42821	0.079	-13.155
0.058	-2.385	0.278	-1.04	-0.242	-3.77984			0.278	-5.71071	0.278	-0.4246	0.278	-1.977	0.1719	-0.43571	0.078	-13.14
0.057	-2.414	0.277	-1.045	-0.243	-3.78255			0.277	-5.77143	0.277	-0.4247	0.277	-1.99	0.17107	-0.44357	0.077	-13.1225
0.056	-2.44	0.276	-1.052	-0.244	-3.79126			0.276	-5.81786	0.276	-0.4266	0.276	-2.0005	0.17025	-0.45214	0.076	-13.0975
0.055	-2.469	0.275	-1.048	-0.245	-3.79697			0.275	-5.86786	0.275	-0.4241	0.275	-2.01	0.16942	-0.45857	0.075	-13.09
0.054	-2.497	0.274	-1.054	-0.246	-3.80667			0.274	-5.925	0.274	-0.4258	0.274	-2.024	0.1686	-0.46679	0.074	-13.0775
0.053	-2.527	0.273	-1.059	-0.247	-3.81238			0.273	-5.97857	0.273	-0.4269	0.273	-2.0355	0.16777	-0.47714	0.073	-13.055
0.052	-2.56	0.272	-1.058	-0.248	-3.82309			0.272	-6.03571	0.272	-0.4254	0.272	-2.048	0.16694	-0.48571	0.072	-13.0475
0.051	-2.583	0.271	-1.068	-0.249	-3.8358			0.271	-6.09643	0.271	-0.4274	0.271	-2.0625	0.16612	-0.495	0.071	-13.0375
0.05	-2.617	0.27	-1.069	-0.25	-3.83951			0.27	-6.15714	0.27	-0.4274	0.27	-2.076	0.16529	-0.50464	0.07	-13.0175
0.049	-2.651	0.269	-1.066	-0.251	-3.85221			0.269	-6.22143	0.269	-0.4253	0.269	-2.089	0.16446	-0.515	0.069	-13.01
0.048	-2.68	0.268	-1.078	-0.252	-3.86492			0.268	-6.275	0.268	-0.4289	0.268	-2.1005	0.16364	-0.525	0.068	-12.995
0.047	-2.718	0.267	-1.076	-0.253	-3.87163			0.267	-6.35	0.267	-0.4276	0.267	-2.119	0.16281	-0.53571	0.067	-12.98
0.046	-2.751	0.266	-1.08	-0.254	-3.88734			0.266	-6.425	0.266	-0.4285	0.266	-2.136	0.16198	-0.54643	0.066	-12.975
0.045	-2.783	0.265	-1.086	-0.255	-3.89805			0.265	-6.48571	0.265	-0.4302	0.265	-2.1485	0.16116	-0.55714	0.065	-12.9625
0.044	-2.825	0.264	-1.088	-0.256	-3.90475			0.264	-6.57143	0.264	-0.4305	0.264	-2.168	0.16033	-0.56857	0.064	-12.9475
0.043	-2.858	0.263	-1.093	-0.257	-3.92146			0.263	-6.65	0.263	-0.4314	0.263	-2.186	0.1595	-0.58071	0.063	-12.935
0.042	-2.898	0.262	-1.096	-0.258	-3.93217			0.262	-6.71786	0.262	-0.4319	0.262	-2.199	0.15868	-0.59214	0.062	-12.9275
0.041	-2.939	0.261	-1.098	-0.259	-3.94588			0.261	-6.80714	0.261	-0.4334	0.261	-2.2215	0.15785	-0.60464	0.061	-12.92
0.04	-2.979	0.26	-1.107	-0.26	-3.95959			0.26	-6.89286	0.26	-0.4357	0.26	-2.2385	0.15702	-0.61786	0.06	-12.9075
0.039	-3.021	0.259	-1.105	-0.261	-3.97429			0.259	-6.97857	0.259	-0.4348	0.259	-2.2565	0.1562	-0.63107	0.059	-12.9025
0.038	-3.061	0.258	-1.112	-0.262	-3.99			0.258	-7.07143	0.258	-0.4377	0.258	-2.278	0.15537	-0.64464	0.058	-12.895
0.037	-3.107	0.257	-1.116	-0.263	-4.00271			0.257	-7.17143	0.257	-0.4398	0.257	-2.298	0.15455	-0.65929	0.057	-12.8775
0.036	-3.158	0.256	-1.113	-0.264	-4.01942			0.256	-7.26071	0.256	-0.4395	0.256	-2.3175	0.15372	-0.67357	0.056	-12.8775
0.035	-3.199	0.255	-1.124	-0.265	-4.03813			0.255	-7.35357	0.255	-0.4429	0.255	-2.3385	0.15289	-0.68857	0.055	-12.8725
0.034	-3.253	0.254	-1.125	-0.266	-4.04983			0.254	-7.45714	0.254	-0.4449	0.254	-2.359	0.15207	-0.70464	0.054	-12.8575
0.033	-3.305	0.253	-1.126	-0.267	-4.07054			0.253	-7.56786	0.253	-0.4462	0.253	-2.3825	0.15124	-0.72036	0.053	-12.8575
0.032	-3.352	0.252	-1.137	-0.268	-4.09025			0.252	-7.67143	0.252	-0.4508	0.252	-2.403	0.15041	-0.7375	0.052	-12.8525
0.031	-3.41	0.251	-1.137	-0.269	-4.09796			0.251	-7.79286	0.251	-0.4521	0.251	-2.4285	0.14959	-0.75607	0.051	-12.8375
0.03	-3.466	0.25	-1.14	-0.27	-4.12167			0.25	-7.91071	0.25	-0.4551	0.25	-2.4535	0.14876	-0.77393	0.05	-12.835
0.029	-3.521	0.249	-1.149	-0.271	-4.13937			0.249	-8.01429	0.249	-0.4588	0.249	-2.4735	0.14793	-0.79321	0.049	-12.8275
0.028	-3.586	0.248	-1.151	-0.272	-4.15608			0.248	-8.15	0.248	-0.4615	0.248	-2.5005	0.14711	-0.81393	0.048	-12.825
0.027	-3.645	0.247	-1.157	-0.273	-4.17779			0.247	-8.275	0.247	-0.4658	0.247	-2.529	0.14628	-0.83464	0.047	-12.8175
0.026	-3.706	0.246	-1.16	-0.274	-4.1965			0.246	-8.4	0.246	-0.469	0.246	-2.5505	0.14545	-0.85607	0.046	-12.8175
0.025	-3.775	0.245	-1.164	-0.275	-4.21521			0.245	-8.54286	0.245	-0.4736	0.245	-2.5835	0.14463	-0.87857	0.045	-12.815
0.024	-3.841	0.244	-1.175	-0.276	-4.23591			0.244	-8.68214	0.244	-0.4789	0.244	-2.612	0.1438	-0.90321	0.044	-12.8075
0.023	-3.914	0.243	-1.167	-0.277	-4.25462			0.243	-8.80357	0.243	-0.4798	0.243	-2.635	0.14298	-0.9275	0.043	-12.805
0.022	-3.985	0.242	-1.179	-0.278	-4.27733			0.242	-8.94643	0.242	-0.4865	0.242	-2.6695	0.14215	-0.95393	0.042	-12.805
0.021	-4.061	0.241	-1.187	-0.279	-4.29504			0.241	-9.09643	0.241	-0.4921	0.241	-2.7	0.14132	-0.98286	0.041	-12.7975
0.02	-4.143	0.24	-1.186	-0.28	-4.31875			0.24	-9.24286	0.24	-0.4957	0.24	-2.7325	0.1405	-1.0125	0.04	-12.8
0.019	-4.216	0.239	-1.199	-0.281	-4.34245			0.239	-9.38571	0.239	-0.5021	0.239	-2.7665	0.13967	-1.04429	0.039	-12.7975
0.018	-4.304	0.238	-1.2	-0.282	-4.35216			0.238	-9.54286	0.238	-0.5075	0.238	-2.7995	0.13884	-1.08036	0.038	-12.7825
0.017	-4.391	0.237	-1.204	-0.283	-4.37887			0.237	-9.7	0.237	-0.5121	0.237	-2.8375	0.13802	-1.1175	0.037	-12.79
0.016	-4.476	0.236	-1.215	-0.284	-4.40158			0.236	-9.83929	0.236	-0.5201	0.236	-2.871	0.13719	-1.15679	0.036	-12.79
0.015	-4.571	0.235	-1.215	-0.285	-4.41729			0.235	-9.99643	0.235	-0.5252	0.235	-2.909	0.13636	-1.20107	0.035	-12.785
0.014	-4.665	0.234	-1.221	-0.286	-4.44399			0.234	-10.1536	0.234	-0.5323	0.234	-2.95	0.13554	-1.25036	0.034	-12.7875
0.013	-4.755	0.233	-1.23	-0.287	-4.4657			0.233	-10.2964	0.233	-0.54	0.233	-2.987	0.13471	-1.30357	0.033	-12.7875
0.012	-4.865	0.232	-1.236	-0.288	-4.48441			0.232	-10.4607	0.232	-0.5473	0.232	-3.0325	0.13388	-1.36286	0.032	-12.7875
0.011	-4.963	0.231	-1.24	-0.289	-4.51012			0.231	-10.6143	0.231	-0.5549	0.231	-3.0775	0.13306	-1.43	0.031	-12.7875
0.01	-5.07	0.23	-1.242	-0.29	-4.52983			0.23	-10.7393	0.23	-0.5618	0.23	-3.111	0.13223	-1.505	0.03	-12.7875
0.009	-5.183	0.229	-1.251	-0.291	-4.55253			0.229	-10.9	0.229	-0.5711	0.229	-3.1625	0.1314	-1.58929	0.029	-12.79
0.008	-5.295	0.228	-1.262	-0.292	-4.57624			0.228	-11.0464	0.228	-0.5814	0.228	-3.21	0.13058	-1.68464	0.028	-12.7875
0.007	-5.412	0.227	-1.261	-0.293	-4.59895			0.227	-11.2	0.227	-0.5887	0.227	-3.2585	0.12975	-1.79071	0.027	-12.7925
0.006	-5.528	0.226	-1.271	-0.294	-4.62166			0.226	-11.35	0.226	-0.6	0.226	-3.316	0.12893	-1.90857	0.026	-12.7975
0.005	-5.652	0.225	-1.281	-0.295	-4.63937			0.225	-11.4964	0.225	-0.6105	0.225	-3.369	0.1281	-2.04357	0.025	-12.785
0.004	-5.781	0.224	-1.282	-0.296	-4.66407			0.224	-11.6429	0.224	-0.619	0.224	-3.4235	0.12727	-2.195	0.024	-12.7925
0.003	-5.902	0.223	-1.295	-0.297	-4.68978			0.223	-11.7821	0.223	-0.6316	0.223	-3.485	0.12645	-2.36607	0.023	-12.7975
0.002	-6.038	0.222	-1.298	-0.298	-4.70849			0.222	-11.925	0.222	-0.6431	0.222	-3.5435	0.12562	-2.55893	0.022	-12.795
0.001	-6.173	0.221	-1.304	-0.299	-4.7362			0.221	-12.0679	0.221	-0.6548	0.221	-3.6095	0.12479	-2.77679	0.021	-12.805
0	-6.334	0.22	-1.317	-0.3	-4.76091			0.22	-12.2036	0.22	-0.6695	0.22	-3.673	0.12397	-3.0225	0.02	-12.805
-0.001	-6.461	0.219	-1.32	-0.301	-4.77762			0.219	-12.3536	0.219	-0.6819	0.219	-3.744	0.12314	-3.30036	0.019	-12.8025
-0.002	-6.599	0.218	-1.323	-0.302	-4.80532			0.218	-12.4964	0.218	-0.6951	0.218	-3.8155	0.12231	-3.61429	0.018	-12.81
-0.003	-6.741	0.217	-1.337	-0.303	-4.83003			0.217	-12.6107	0.217	-0.7107	0.217	-3.883	0.12149	-3.97143	0.017	-12.8125
-0.004	-6.894	0.216	-1.341	-0.304	-4.85074			0.216	-12.7607	0.216	-0.7264	0.216	-3.965	0.12066	-4.37143	0.016	-12.8175
-0.005	-7.039	0.215	-1.351	-0.305	-4.87945			0.215	-12.9036	0.215	-0.7436	0.215	-4.0475	0.11983	-4.82143	0.015	-12.8225
-0.006	-7.19	0.214	-1.355	-0.306	-4.90216			0.214	-13.0286	0.214	-0.7605	0.214	-4.13	0.11901	-5.32857	0.014	-12.825
-0.007	-7.346	0.213	-1.365	-0.307	-4.92386			0.213	-13.1786	0.213	-0.7797	0.213	-4.223	0.11818	-5.88929	0.013	-12.83
-0.008	-7.499	0.212	-1.377	-0.308	-4.94757			0.212	-13.3179	0.212	-0.7998	0.212	-4.3155	0.11736	-6.52143	0.012	-12.8275
-0.009	-7.659	0.211	-1.377	-0.309	-4.96828			0.211	-13.4464	0.211	-0.8175	0.211	-4.408	0.11653	-7.21071	0.011	-12.8375
-0.01	-7.816	0.21	-1.388	-0.31	-4.99499			0.21	-13.5857	0.21	-0.8408	0.21	-4.5115	0.1157	-7.96071	0.01	-12.845
-0.011	-7.98	0.209	-1.399	-0.311	-5.0147			0.209	-13.7214	0.209	-0.8641	0.209	-4.613	0.11488	-8.77143	0.009	-12.845
-0.012	-8.148	0.208	-1.402	-0.312	-5.0404			0.208	-13.8607	0.208	-0.8866	0.208	-4.7225	0.11405	-9.63571	0.008	-12.855
-0.013	-8.299	0.207	-1.415	-0.313	-5.06711			0.207	-13.9964	0.207	-0.9136	0.207	-4.8385	0.11322	-10.5464	0.007	-12.865
-0.014	-8.473	0.206	-1.423	-0.314	-5.08382			0.206	-14.1393	0.206	-0.94	0.206	-4.9595	0.1124	-11.4929	0.006	-12.8625
-0.015	-8.645	0.205	-1.429	-0.315	-5.11053			0.205	-14.2786	0.205	-0.9676	0.205	-5.085	0.11157	-12.4643	0.005	-12.8725
-0.016	-8.811	0.204	-1.442	-0.316	-5.13624			0.204	-14.4107	0.204	-0.9993	0.204	-5.21	0.11074	-13.4429	0.004	-12.88
-0.017	-8.987	0.203	-1.444	-0.317	-5.15494			0.203	-14.5464	0.203	-1.028	0.203	-5.345	0.10992	-14.4179	0.003	-12.8825
-0.018	-9.159	0.202	-1.453	-0.318	-5.18265			0.202	-14.6786	0.202	-1.062	0.202	-5.49	0.10909	-15.3714	0.002	-12.895
-0.019	-9.331	0.201	-1.466	-0.319	-5.20536			0.201	-14.8	0.201	-1.098	0.201	-5.635	0.10826	-16.2857	0.001	-12.9
-0.02	-9.514	0.2	-1.473	-0.32	-5.22107			0.2	-14.9429	0.2	-1.136	0.2	-5.795	0.10744	-17.15	0	-12.925
-0.021	-9.688	0.199	-1.484	-0.321	-5.24778			0.199	-15.075	0.199	-1.176	0.199	-5.96	0.10661	-17.95	-0.001	-12.935
-0.022	-9.871	0.198	-1.489	-0.322	-5.26848			0.198	-15.1964	0.198	-1.216	0.198	-6.125	0.10579	-18.6714	-0.002	-12.9275
-0.023	-10.05	0.197	-1.498	-0.323	-5.29219			0.197	-15.3321	0.197	-1.262	0.197	-6.31	0.10496	-19.3036	-0.003	-12.935
-0.024	-10.24	0.196	-1.513	-0.324	-5.3169			0.196	-15.4571	0.196	-1.313	0.196	-6.505	0.10413	-19.8321	-0.004	-12.935
-0.025	-10.42	0.195	-1.514	-0.325	-5.33761			0.195	-15.5786	0.195	-1.362	0.195	-6.705	0.10331	-20.2714	-0.005	-12.9425
-0.026	-10.6	0.194	-1.529	-0.326	-5.36232			0.194	-15.7071	0.194	-1.419	0.194	-6.92	0.10248	-20.6107	-0.006	-12.955
-0.027	-10.79	0.193	-1.54	-0.327	-5.38102			0.193	-15.8321	0.193	-1.478	0.193	-7.14	0.10165	-20.8679	-0.007	-12.955
-0.028	-10.98	0.192	-1.54	-0.328	-5.40373			0.192	-15.9464	0.192	-1.538	0.192	-7.375	0.10083	-21.0286	-0.008	-12.9675
-0.029	-11.16	0.191	-1.558	-0.329	-5.42844			0.191	-16.0571	0.191	-1.61	0.191	-7.62	0.1	-21.1036	-0.009	-12.975
-0.03	-11.35	0.19	-1.567	-0.33	-5.44315			0.19	-16.175	0.19	-1.682	0.19	-7.875	0.09917	-21.1143	-0.01	-12.9775
-0.031	-11.54	0.189	-1.573	-0.331	-5.47086			0.189	-16.2893	0.189	-1.761	0.189	-8.15	0.09835	-21.0536	-0.011	-12.99
-0.032	-11.72	0.188	-1.591	-0.332	-5.49256			0.188	-16.3964	0.188	-1.849	0.188	-8.425	0.09752	-20.9464	-0.012	-12.9975
-0.033	-11.91	0.187	-1.596	-0.333	-5.49927			0.187	-16.5071	0.187	-1.941	0.187	-8.72	0.09669	-20.7929	-0.013	-12.9975
-0.034	-12.08	0.186	-1.605	-0.334	-5.52698			0.186	-16.6143	0.186	-2.043	0.186	-9.02	0.09587	-20.6	-0.014	-13.0075
-0.035	-12.26	0.185	-1.617	-0.335	-5.54769			0.185	-16.7	0.185	-2.154	0.185	-9.32	0.09504	-20.375	-0.015	-13.015
-0.036	-12.45	0.184	-1.624	-0.336	-5.5654			0.184	-16.8	0.184	-2.273	0.184	-9.64	0.09421	-20.1179	-0.016	-13.02
-0.037	-12.62	0.183	-1.636	-0.337	-5.5901			0.183	-16.8929	0.183	-2.407	0.183	-9.97	0.09339	-19.8429	-0.017	-13.03
-0.038	-12.8	0.182	-1.644	-0.338	-5.60481			0.182	-16.9786	0.182	-2.55	0.182	-10.295	0.09256	-19.5464	-0.018	-13.0375
-0.039	-12.97	0.181	-1.655	-0.339	-5.62352			0.181	-17.0643	0.181	-2.71	0.181	-10.64	0.09174	-19.2536	-0.019	-13.045
-0.04	-13.15	0.18	-1.669	-0.34	-5.64323			0.18	-17.1429	0.18	-2.885	0.18	-10.985	0.09091	-18.975	-0.02	-13.0475
-0.041	-13.34	0.179	-1.666	-0.341	-5.65994			0.179	-17.2	0.179	-3.068	0.179	-11.325	0.09008	-18.7036	-0.021	-13.0575
-0.042	-13.52	0.178	-1.683	-0.342	-5.67964			0.178	-17.2679	0.178	-3.281	0.178	-11.685	0.08926	-18.4036	-0.022	-13.065
-0.043	-13.71	0.177	-1.696	-0.343	-5.69335			0.177	-17.3286	0.177	-3.51	0.177	-12.045	0.08843	-18.1036	-0.023	-13.0675
-0.044	-13.91	0.176	-1.701	-0.344	-5.71406			0.176	-17.3893	0.176	-3.757	0.176	-12.41	0.0876	-17.8036	-0.024	-13.0775
-0.045	-14.11	0.175	-1.717	-0.345	-5.73277			0.175	-17.4393	0.175	-4.031	0.175	-12.775	0.08678	-17.5107	-0.025	-13.085
-0.046	-14.34	0.174	-1.725	-0.346	-5.73548			0.174	-17.4857	0.174	-4.323	0.174	-13.14	0.08595	-17.2179	-0.026	-13.0775
-0.047	-14.58	0.173	-1.73	-0.347	-5.75618			0.173	-17.5286	0.173	-4.638	0.173	-13.51	0.08512	-16.9286	-0.027	-13.09
-0.048	-14.84	0.172	-1.749	-0.348	-5.77389			0.172	-17.5571	0.172	-4.982	0.172	-13.87	0.0843	-16.65	-0.028	-13.0975
-0.049	-15.13	0.171	-1.754	-0.349	-5.7826			0.171	-17.5929	0.171	-5.348	0.171	-14.24	0.08347	-16.3714	-0.029	-13.1
-0.05	-14.54	0.17	-1.765	-0.35	-5.80231			0.17	-17.6214	0.17	-5.742	0.17	-14.61	0.08264	-16.1107	-0.03	-13.1075
-0.049	-12.95	0.169	-1.779	-0.351	-5.81502			0.169	-17.6357	0.169	-6.161	0.169	-14.96	0.08182	-15.8536	-0.031	-13.11
-0.048	-11.84	0.168	-1.787	-0.352	-5.82472			0.168	-17.6571	0.168	-6.607	0.168	-15.32	0.08099	-15.6036	-0.032	-13.115
-0.047	-10.88	0.167	-1.798	-0.353	-5.84343			0.167	-17.6679	0.167	-7.082	0.167	-15.675	0.08017	-15.3643	-0.033	-13.12
-0.046	-10.02	0.166	-1.804	-0.354	-5.85214			0.166	-17.6607	0.166	-7.574	0.166	-16.01	0.07934	-15.125	-0.034	-13.1225
-0.045	-9.234	0.165	-1.817	-0.355	-5.86485			0.165	-17.6643	0.165	-8.1	0.165	-16.345	0.07851	-14.8929	-0.035	-13.1275
-0.044	-8.502	0.164	-1.832	-0.356	-5.87656			0.164	-17.6643	0.164	-8.65	0.164	-16.67	0.07769	-14.6643	-0.036	-13.1275
-0.043	-7.826	0.163	-1.834	-0.357	-5.88826			0.163	-17.6571	0.163	-9.215	0.163	-16.985	0.07686	-14.4393	-0.037	-13.135
-0.042	-7.199	0.162	-1.849	-0.358	-5.89897			0.162	-17.6464	0.162	-9.809	0.162	-17.29	0.07603	-14.225	-0.038	-13.14
-0.041	-6.609	0.161	-1.861	-0.359	-5.90268			0.161	-17.6321	0.161	-10.42	0.161	-17.58	0.07521	-14.0214	-0.039	-13.13
-0.04	-6.068	0.16	-1.864	-0.36	-5.91239			0.16	-17.6107	0.16	-11.04	0.16	-17.86	0.07438	-13.825	-0.04	-13.1375
-0.039	-5.562	0.159	-1.881	-0.361	-5.9251			0.159	-17.5893	0.159	-11.67	0.159	-18.12	0.07355	-13.6321	-0.041	-13.1425
-0.038	-5.094	0.158	-1.889	-0.362	-5.9268			0.158	-17.5643	0.158	-12.31	0.158	-18.37	0.07273	-13.45	-0.042	-13.1425
-0.037	-4.654	0.157	-1.897	-0.363	-5.93851			0.157	-17.5357	0.157	-12.95	0.157	-18.605	0.0719	-13.2607	-0.043	-13.1475
-0.036	-4.246	0.156	-1.912	-0.364	-5.94822			0.156	-17.5	0.156	-13.6	0.156	-18.82	0.07107	-13.0786	-0.044	-13.1475
-0.035	-3.875	0.155	-1.918	-0.365	-5.94693			0.155	-17.4714	0.155	-14.24	0.155	-19.025	0.07025	-12.9143	-0.045	-13.1425
-0.034	-3.523	0.154	-1.925	-0.366	-5.95964			0.154	-17.4321	0.154	-14.87	0.154	-19.21	0.06942	-12.7464	-0.046	-13.1475
-0.033	-3.194	0.153	-1.94	-0.367	-5.96434			0.153	-17.3821	0.153	-15.48	0.153	-19.37	0.0686	-12.5857	-0.047	-13.145
-0.032	-2.898	0.152	-1.947	-0.368	-5.96605			0.152	-17.3464	0.152	-16.08	0.152	-19.525	0.06777	-12.4321	-0.048	-13.1425
-0.031	-2.61	0.151	-1.959	-0.369	-5.97476			0.151	-17.3036	0.151	-16.67	0.151	-19.66	0.06694	-12.2786	-0.049	-13.1375
-0.03	-2.341	0.15	-1.967	-0.37	-5.97847			0.15	-17.25	0.15	-17.23	0.15	-19.775	0.06612	-12.1214	-0.05	-13.135
-0.029	-2.097	0.149	-1.978	-0.371	-5.97818			0.149	-17.2071	0.149	-17.77	0.149	-19.88	0.06529	-11.9679	-0.051	-13.1275
-0.028	-1.855	0.148	-1.993	-0.372	-5.98188			0.148	-17.1571	0.148	-18.29	0.148	-19.965	0.06446	-11.825	-0.052	-13.1175
-0.027	-1.632	0.147	-1.995	-0.373	-5.98259			0.147	-17.1036	0.147	-18.77	0.147	-20.035	0.06364	-11.6821	-0.053	-13.11
-0.026	-1.426	0.146	-2.011	-0.374	-5.9883			0.146	-17.0536	0.146	-19.23	0.146	-20.09	0.06281	-11.5357	-0.054	-13.105
-0.025	-1.22	0.145	-2.024	-0.375	-5.98601			0.145	-17	0.145	-19.66	0.145	-20.13	0.06198	-11.3571	-0.055	-13.0875
-0.024	-1.03	0.144	-2.028	-0.376	-5.98972			0.144	-16.9429	0.144	-20.04	0.144	-20.155	0.06116	-11.2107	-0.056	-13.0825
-0.023	-0.8464	0.143	-2.045	-0.377	-5.99243			0.143	-16.8857	0.143	-20.4	0.143	-20.165	0.06033	-11.0929	-0.057	-13.07
-0.022	-0.6728	0.142	-2.053	-0.378	-5.98313			0.142	-16.8321	0.142	-20.71	0.142	-20.16	0.0595	-10.9714	-0.058	-13.05
-0.021	-0.5086	0.141	-2.058	-0.379	-5.98684			0.141	-16.775	0.141	-20.99	0.141	-20.145	0.05868	-10.8536	-0.059	-13.04
-0.02	-0.3494	0.14	-2.075	-0.38	-5.98655			0.14	-16.7071	0.14	-21.22	0.14	-20.11	0.05785	-10.7393	-0.06	-13.0225
-0.019	-0.2056	0.139	-2.081	-0.381	-5.97826			0.139	-16.6536	0.139	-21.41	0.139	-20.075	0.05702	-10.6393	-0.061	-13.005
-0.018	-0.06293	0.138	-2.091	-0.382	-5.97897			0.138	-16.5964	0.138	-21.57	0.138	-20.025	0.0562	-10.5357	-0.062	-12.9925
-0.017	0.07575	0.137	-2.103	-0.383	-5.97367			0.137	-16.5357	0.137	-21.68	0.137	-19.955	0.05537	-10.4321	-0.063	-12.975
-0.016	0.1919	0.136	-2.11	-0.384	-5.96138			0.136	-16.4821	0.136	-21.75	0.136	-19.885	0.05455	-10.3286	-0.064	-12.9525
-0.015	0.3147	0.135	-2.123	-0.385	-5.95909			0.135	-16.4214	0.135	-21.78	0.135	-19.805	0.05372	-10.225	-0.065	-12.935
-0.014	0.4262	0.134	-2.129	-0.386	-5.9508			0.134	-16.3536	0.134	-21.76	0.134	-19.71	0.05289	-10.1214	-0.066	-12.9175
-0.013	0.5212	0.133	-2.141	-0.387	-5.94351			0.133	-16.3	0.133	-21.71	0.133	-19.615	0.05207	-10.0214	-0.067	-12.905
-0.012	0.6222	0.132	-2.156	-0.388	-5.93921			0.132	-16.2393	0.132	-21.62	0.132	-19.51	0.05124	-9.93571	-0.068	-12.88
-0.011	0.7115	0.131	-2.159	-0.389	-5.93092			0.131	-16.1786	0.131	-21.49	0.131	-19.395	0.05041	-9.83214	-0.069	-12.8625
-0.01	0.7921	0.13	-2.175	-0.39	-5.92263			0.13	-16.1179	0.13	-21.33	0.13	-19.28	0.04959	-9.73214	-0.07	-12.8425
-0.009	0.8734	0.129	-2.185	-0.391	-5.90934			0.129	-16.0607	0.129	-21.14	0.129	-19.155	0.04876	-9.65	-0.071	-12.8175
-0.008	0.9383	0.128	-2.186	-0.392	-5.90205			0.128	-15.9929	0.128	-20.92	0.128	-19.02	0.04793	-9.56429	-0.072	-12.8
-0.007	1.001	0.127	-2.203	-0.393	-5.89475			0.127	-15.9286	0.127	-20.68	0.127	-18.88	0.04711	-9.48571	-0.073	-12.78
-0.006	1.06	0.126	-2.212	-0.394	-5.87546			0.126	-15.8679	0.126	-20.41	0.126	-18.745	0.04628	-9.40714	-0.074	-12.75
-0.005	1.111	0.125	-2.219	-0.395	-5.86917			0.125	-15.8107	0.125	-20.13	0.125	-18.6	0.04545	-9.32857	-0.075	-12.73
-0.004	1.162	0.124	-2.234	-0.396	-5.85788			0.124	-15.7464	0.124	-19.84	0.124	-18.45	0.04463	-9.24643	-0.076	-12.7075
-0.003	1.2	0.123	-2.24	-0.397	-5.83359			0.123	-15.6893	0.123	-19.53	0.123	-18.3	0.0438	-9.16429	-0.077	-12.6725
-0.002	1.238	0.122	-2.249	-0.398	-5.82529			0.122	-15.6321	0.122	-19.22	0.122	-18.15	0.04298	-9.08571	-0.078	-12.65
-0.001	1.278	0.121	-2.263	-0.399	-5.811			0.121	-15.5643	0.121	-18.9	0.121	-17.99	0.04215	-9.01786	-0.079	-12.6225
0	1.33	0.12	-2.27	-0.4	-5.79271			0.12	-15.5107	0.12	-18.59	0.12	-17.83	0.04132	-8.94643	-0.08	-12.6
0.001	1.347	0.119	-2.283	-0.401	-5.78242			0.119	-15.45	0.119	-18.27	0.119	-17.67	0.0405	-8.88214	-0.081	-12.575
0.002	1.369	0.118	-2.289	-0.402	-5.76513			0.118	-15.3893	0.118	-17.95	0.118	-17.505	0.03967	-8.82143	-0.082	-12.55
0.003	1.386	0.117	-2.301	-0.403	-5.74783			0.117	-15.3321	0.117	-17.65	0.117	-17.35	0.03884	-8.75357	-0.083	-12.525
0.004	1.407	0.116	-2.317	-0.404	-5.73054			0.116	-15.2714	0.116	-17.34	0.116	-17.185	0.03802	-8.68929	-0.084	-12.495
0.005	1.424	0.115	-2.315	-0.405	-5.71225			0.115	-15.2036	0.115	-17.03	0.115	-17.015	0.03719	-8.61071	-0.085	-12.4725
0.006	1.435	0.114	-2.333	-0.406	-5.69596			0.114	-15.15	0.114	-16.74	0.114	-16.855	0.03636	-8.54643	-0.086	-12.4525
0.007	1.455	0.113	-2.345	-0.407	-5.67367			0.113	-15.0893	0.113	-16.46	0.113	-16.695	0.03554	-8.49643	-0.087	-12.4225
0.008	1.464	0.112	-2.351	-0.408	-5.65737			0.112	-15.0286	0.112	-16.17	0.112	-16.53	0.03471	-8.44286	-0.088	-12.4025
0.009	1.476	0.111	-2.366	-0.409	-5.64508			0.111	-14.9714	0.111	-15.91	0.111	-16.365	0.03388	-8.42857	-0.089	-12.38
0.01	1.488	0.11	-2.374	-0.41	-5.64579			0.11	-14.9143	0.11	-15.64	0.11	-16.205	0.03306	-8.39643	-0.09	-12.35
0.011	1.494	0.109	-2.381	-0.411	-5.6105			0.109	-14.8571	0.109	-15.38	0.109	-16.045	0.03223	-8.36071	-0.091	-12.335
0.012	1.505	0.108	-2.399	-0.412	-5.58521			0.108	-14.7964	0.108	-15.13	0.108	-15.88	0.0314	-8.31786	-0.092	-12.3125
0.013	1.507	0.107	-2.402	-0.413	-5.55591			0.107	-14.7429	0.107	-14.88	0.107	-15.725	0.03058	-8.26786	-0.093	-12.2875
0.014	1.518	0.106	-2.415	-0.414	-5.53762			0.106	-14.6893	0.106	-14.65	0.106	-15.565	0.02975	-8.22143	-0.094	-12.27
0.015	1.528	0.105	-2.427	-0.415	-5.51433			0.105	-14.6286	0.105	-14.42	0.105	-15.41	0.02893	-8.17857	-0.095	-12.25
0.016	1.528	0.104	-2.438	-0.416	-5.48704			0.104	-14.575	0.104	-14.19	0.104	-15.26	0.0281	-8.13571	-0.096	-12.2325
0.017	1.537	0.103	-2.447	-0.417	-5.46775			0.103	-14.5179	0.103	-13.98	0.103	-15.105	0.02727	-8.11071	-0.097	-12.2125
0.018	1.544	0.102	-2.454	-0.418	-5.44145			0.102	-14.4571	0.102	-13.76	0.102	-14.95	0.02645	-8.08214	-0.098	-12.195
0.019	1.544	0.101	-2.464	-0.419	-5.41916			0.101	-14.4036	0.101	-13.55	0.101	-14.805	0.02562	-8.04643	-0.099	-12.1775
0.02	1.554	0.1	-2.481	-0.42	-5.39687			0.1	-14.35	0.1	-13.35	0.1	-14.66	0.02479	-7.99643	-0.1	-12.16
0.021	1.557	0.099	-2.482	-0.421	-5.37258			0.099	-14.2929	0.099	-13.15	0.099	-14.51	0.02397	-7.94286	-0.101	-12.1475
0.022	1.559	0.098	-2.498	-0.422	-5.34729			0.098	-14.2393	0.098	-12.96	0.098	-14.37	0.02314	-7.90357	-0.102	-12.135
0.023	1.569	0.097	-2.51	-0.423	-5.31399			0.097	-14.1893	0.097	-12.78	0.097	-14.225	0.02231	-7.86786	-0.103	-12.11
0.024	1.568	0.096	-2.514	-0.424	-5.2927			0.096	-14.1321	0.096	-12.59	0.096	-14.085	0.02149	-7.83571	-0.104	-12.0975
0.025	1.572	0.095	-2.529	-0.425	-5.27141			0.095	-14.0786	0.095	-12.42	0.095	-13.95	0.02066	-7.81429	-0.105	-12.0875
0.026	1.579	0.094	-2.538	-0.426	-5.23812			0.094	-14.0286	0.094	-12.25	0.094	-13.815	0.01983	-7.79286	-0.106	-12.07
0.027	1.584	0.093	-2.547	-0.427	-5.21983			0.093	-13.9786	0.093	-12.08	0.093	-13.685	0.01901	-7.76786	-0.107	-12.0625
0.028	1.591	0.092	-2.563	-0.428	-5.19553			0.092	-13.925	0.092	-11.93	0.092	-13.55	0.01818	-7.74643	-0.108	-12.0475
0.029	1.594	0.091	-2.57	-0.429	-5.16324			0.091	-13.8786	0.091	-11.77	0.091	-13.425	0.01736	-7.72857	-0.109	-12.0325
0.03	1.6	0.09	-2.577	-0.43	-5.14195			0.09	-13.8286	0.09	-11.62	0.09	-13.3	0.01653	-7.71071	-0.11	-11.6825
0.031	1.608	0.089	-2.591	-0.431	-5.11666			0.089	-13.775	0.089	-11.48	0.089	-13.165	0.0157	-7.7	-0.109	-10.255
0.032	1.607	0.088	-2.6	-0.432	-5.08837			0.088	-13.7286	0.088	-11.34	0.088	-13.045	0.01488	-7.70714	-0.108	-9.5575
0.033	1.618	0.087	-2.613	-0.433	-5.06407			0.087	-13.6821	0.087	-11.21	0.087	-12.93	0.01405	-7.69643	-0.107	-9.1875
0.034	1.625	0.086	-2.62	-0.434	-5.03678			0.086	-13.6321	0.086	-11.08	0.086	-12.81	0.01322	-7.67857	-0.106	-8.895
0.035	1.627	0.085	-2.633	-0.435	-5.00449			0.085	-13.5857	0.085	-10.97	0.085	-12.695	0.0124	-7.65714	-0.105	-8.6575
0.036	1.636	0.084	-2.648	-0.436	-4.9782			0.084	-13.5429	0.084	-10.85	0.084	-12.58	0.01157	-7.64286	-0.104	-8.4425
0.037	1.642	0.083	-2.65	-0.437	-4.95091			0.083	-13.4964	0.083	-10.74	0.083	-12.465	0.01074	-7.62857	-0.103	-8.25
0.038	1.645	0.082	-2.664	-0.438	-4.92761			0.082	-13.4536	0.082	-10.64	0.082	-12.355	0.00992	-7.625	-0.102	-8.085
0.039	1.657	0.081	-2.678	-0.439	-4.89732			0.081	-13.4071	0.081	-10.55	0.081	-12.25	0.00909	-7.62857	-0.101	-7.92
0.04	1.662	0.08	-2.682	-0.44	-4.87203			0.08	-13.3643	0.08	-10.45	0.08	-12.145	0.00826	-7.61786	-0.1	-7.7725
0.041	1.669	0.079	-2.7	-0.441	-4.84774			0.079	-13.325	0.079	-10.37	0.079	-12.035	0.00744	-7.61071	-0.099	-7.6425
0.042	1.678	0.078	-2.709	-0.442	-4.81245			0.078	-13.2821	0.078	-10.29	0.078	-11.935	0.00661	-7.61786	-0.098	-7.5125
0.043	1.684	0.077	-2.712	-0.443	-4.78915			0.077	-13.2393	0.077	-10.21	0.077	-11.83	0.00579	-7.625	-0.097	-7.3975
0.044	1.693	0.076	-2.734	-0.444	-4.76386			0.076	-13.1929	0.076	-10.14	0.076	-11.73	0.00496	-7.625	-0.096	-7.29
0.045	1.698	0.075	-2.739	-0.445	-4.72957			0.075	-13.1536	0.075	-10.08	0.075	-11.635	0.00413	-7.63929	-0.095	-7.1825
0.046	1.708	0.074	-2.751	-0.446	-4.70628			0.074	-13.1143	0.074	-10.02	0.074	-11.545	0.00331	-7.63929	-0.094	-7.085
0.047	1.719	0.073	-2.767	-0.447	-4.67699			0.073	-13.0714	0.073	-9.965	0.073	-11.45	0.00248	-7.64286	-0.093	-6.99
0.048	1.72	0.072	-2.776	-0.448	-4.64069			0.072	-13.0357	0.072	-9.914	0.072	-11.36	0.00165	-7.63929	-0.092	-6.9025
0.049	1.732	0.071	-2.79	-0.449	-4.6184			0.071	-12.9964	0.071	-9.872	0.071	-11.275	0.000826446	-7.65357	-0.091	-6.82
0.05	1.741	0.07	-2.798	-0.45	-4.58711			0.07	-12.9536	0.07	-9.823	0.07	-11.185	0	-7.58929	-0.09	-6.7375
0.051	1.745	0.069	-2.811	-0.451	-4.55982			0.069	-12.9214	0.069	-9.787	0.069	-11.105	0.000826446	-7.23929	-0.089	-6.665
0.052	1.757	0.068	-2.829	-0.452	-4.53253			0.068	-12.8857	0.068	-9.756	0.068	-11.02	0.00165	-6.96786	-0.088	-6.5825
0.053	1.767	0.067	-2.833	-0.453	-4.50524			0.067	-12.8464	0.067	-9.718	0.067	-10.94	0.00248	-6.79286	-0.087	-6.5075
0.054	1.772	0.066	-2.85	-0.454	-4.47794			0.066	-12.8143	0.066	-9.694	0.066	-10.865	0.00331	-6.62857	-0.086	-6.445
0.055	1.785	0.065	-2.866	-0.455	-4.44665			0.065	-12.7786	0.065	-9.671	0.065	-10.79	0.00413	-6.49643	-0.085	-6.375
0.056	1.79	0.064	-2.867	-0.456	-4.42236			0.064	-12.7393	0.064	-9.641	0.064	-10.715	0.00496	-6.39286	-0.084	-6.31
0.057	1.8	0.063	-2.888	-0.457	-4.39807			0.063	-12.7036	0.063	-9.627	0.063	-10.64	0.00579	-6.28571	-0.083	-6.25
0.058	1.81	0.062	-2.9	-0.458	-4.36478			0.062	-12.6714	0.062	-9.608	0.062	-10.57	0.00661	-6.19643	-0.082	-6.1825
0.059	1.819	0.061	-2.91	-0.459	-4.34448			0.061	-12.6393	0.061	-9.593	0.061	-10.5	0.00744	-6.11786	-0.081	-6.125
0.06	1.829	0.06	-2.93	-0.46	-4.32219			0.06	-12.6071	0.06	-9.584	0.06	-10.435	0.00826	-6.04286	-0.08	-6.0725
0.061	1.836	0.059	-2.94	-0.461	-4.2869			0.059	-12.575	0.059	-9.573	0.059	-10.37	0.00909	-5.96429	-0.079	-6.0125
0.062	1.845	0.058	-2.952	-0.462	-4.26761			0.058	-12.5429	0.058	-9.566	0.058	-10.31	0.00992	-5.88929	-0.078	-5.9575
0.063	1.859	0.057	-2.97	-0.463	-4.24332			0.057	-12.5107	0.057	-9.559	0.057	-10.245	0.01074	-5.82143	-0.077	-5.9075
0.064	1.86	0.056	-2.982	-0.464	-4.21702			0.056	-12.4821	0.056	-9.556	0.056	-10.185	0.01157	-5.75714	-0.076	-5.8575
0.065	1.875	0.055	-2.999	-0.465	-4.19973			0.055	-12.4536	0.055	-9.555	0.055	-10.13	0.0124	-5.69286	-0.075	-5.8025
0.066	1.886	0.054	-3.009	-0.466	-4.17644			0.054	-12.4214	0.054	-9.548	0.054	-10.07	0.01322	-5.63571	-0.074	-5.7525
0.067	1.892	0.053	-3.028	-0.467	-4.15415			0.053	-12.3964	0.053	-9.551	0.053	-10.015	0.01405	-5.58214	-0.073	-5.705
0.068	1.905	0.052	-3.046	-0.468	-4.13486			0.052	-12.3679	0.052	-9.553	0.052	-9.965	0.01488	-5.525	-0.072	-5.6575
0.069	1.915	0.051	-3.049	-0.469	-4.11456			0.051	-12.3321	0.051	-9.543	0.051	-9.91	0.0157	-5.47143	-0.071	-5.61
0.07	1.922	0.05	-3.07	-0.47	-3.51527			0.05	-12.3071	0.05	-9.549	0.05	-9.86	0.01653	-5.41786	-0.07	-5.57
0.071	1.936	0.049	-3.088	-0.469	-2.12856			0.049	-12.2786	0.049	-9.551	0.049	-9.81	0.01736	-5.36429	-0.069	-5.5225
0.072	1.944	0.048	-3.097	-0.468	-1.48886			0.048	-12.2536	0.048	-9.548	0.048	-9.765	0.01818	-5.31429	-0.068	-5.4775
0.073	1.954	0.047	-3.119	-0.467	-1.11315			0.047	-12.2286	0.047	-9.555	0.047	-9.72	0.01901	-5.26786	-0.067	-5.44
0.074	1.965	0.046	-3.134	-0.466	-0.81544			0.046	-12.2	0.046	-9.555	0.046	-9.68	0.01983	-5.21786	-0.066	-5.395
0.075	1.974	0.045	-3.146	-0.465	-0.56273			0.045	-12.1786	0.045	-9.556	0.045	-9.635	0.02066	-5.17143	-0.065	-5.355
0.076	1.986	0.044	-3.17	-0.464	-0.35202			0.044	-12.15	0.044	-9.559	0.044	-9.595	0.02149	-5.125	-0.064	-5.32
0.077	1.992	0.043	-3.18	-0.463	-0.14932			0.043	-12.1286	0.043	-9.56	0.043	-9.56	0.02231	-5.08571	-0.063	-5.275
0.078	2.007	0.042	-3.198	-0.462	0.03039			0.042	-12.1036	0.042	-9.563	0.042	-9.52	0.02314	-5.04286	-0.062	-5.2325
0.079	2.021	0.041	-3.219	-0.461	0.1901			0.041	-12.0786	0.041	-9.566	0.041	-9.485	0.02397	-4.99643	-0.061	-5.1975
0.08	2.027	0.04	-3.234	-0.46	0.34581			0.04	-12.0571	0.04	-9.567	0.04	-9.45	0.02479	-4.95357	-0.06	-5.1575
0.081	2.041	0.039	-3.251	-0.459	0.48852			0.039	-12.0357	0.039	-9.57	0.039	-9.42	0.02562	-4.92143	-0.059	-5.12
0.082	2.054	0.038	-3.265	-0.458	0.61922			0.038	-12.0071	0.038	-9.564	0.038	-9.38	0.02645	-4.88571	-0.058	-5.08
0.083	2.061	0.037	-3.286	-0.457	0.74193			0.037	-11.9893	0.037	-9.57	0.037	-9.355	0.02727	-4.85714	-0.057	-5.0475
0.084	2.077	0.036	-3.31	-0.456	0.85664			0.036	-11.9679	0.036	-9.578	0.036	-9.325	0.0281	-4.82143	-0.056	-5.01
0.085	2.088	0.035	-3.319	-0.455	0.96535			0.035	-11.9464	0.035	-9.579	0.035	-9.295	0.02893	-4.78214	-0.055	-4.97
0.086	2.097	0.034	-3.342	-0.454	1.06206			0.034	-11.925	0.034	-9.589	0.034	-9.27	0.02975	-4.73571	-0.054	-4.94
0.087	2.113	0.033	-3.363	-0.453	1.15876			0.033	-11.9071	0.033	-9.593	0.033	-9.245	0.03058	-4.68929	-0.053	-4.9025
0.088	2.122	0.032	-3.375	-0.452	1.25347			0.032	-11.8857	0.032	-9.594	0.032	-9.22	0.0314	-4.66429	-0.052	-4.8675
0.089	2.133	0.031	-3.4	-0.451	1.33218			0.031	-11.8679	0.031	-9.605	0.031	-9.195	0.03223	-4.63571	-0.051	-4.84
0.09	2.146	0.03	-3.419	-0.45	1.41689			0.03	-11.85	0.03	-9.611	0.03	-9.17	0.03306	-4.6	-0.05	-4.7975
0.091	2.158	0.029	-3.435	-0.449	1.4976			0.029	-11.8321	0.029	-9.62	0.029	-9.15	0.03388	-4.56786	-0.049	-4.7625
0.092	2.173	0.028	-3.463	-0.448	1.55931			0.028	-11.8107	0.028	-9.632	0.028	-9.13	0.03471	-4.53929	-0.048	-4.73
0.093	2.184	0.027	-3.48	-0.447	1.63701			0.027	-11.7964	0.027	-9.643	0.027	-9.11	0.03554	-4.50714	-0.047	-4.6975
0.094	2.196	0.026	-3.496	-0.446	1.70472			0.026	-11.7786	0.026	-9.653	0.026	-9.095	0.03636	-4.46786	-0.046	-4.6675
0.095	2.212	0.025	-3.519	-0.445	1.76443			0.025	-11.7536	0.025	-9.665	0.025	-9.07	0.03719	-4.43929	-0.045	-4.6325
0.096	2.22	0.024	-3.538	-0.444	1.82814			0.024	-11.7393	0.024	-9.681	0.024	-9.055	0.03802	-4.40714	-0.044	-4.6
0.097	2.236	0.023	-3.561	-0.443	1.88185			0.023	-11.725	0.023	-9.702	0.023	-9.04	0.03884	-4.37143	-0.043	-4.565
0.098	2.251	0.022	-3.578	-0.442	1.93755			0.022	-11.7036	0.022	-9.717	0.022	-9.02	0.03967	-4.34643	-0.042	-4.53
0.099	2.26	0.021	-3.602	-0.441	1.99026			0.021	-11.6893	0.021	-9.741	0.021	-9.01	0.0405	-4.31429	-0.041	-4.505
0.1	2.277	0.02	-3.628	-0.44	2.04197			0.02	-11.6714	0.02	-9.766	0.02	-8.995	0.04132	-4.27857	-0.04	-4.47
0.101	2.289	0.019	-3.641	-0.439	2.09168			0.019	-11.6536	0.019	-9.782	0.019	-8.98	0.04215	-4.26071	-0.039	-4.4375
0.102	2.301	0.018	-3.668	-0.438	2.13339			0.018	-11.6393	0.018	-9.814	0.018	-8.97	0.04298	-4.23214	-0.038	-4.4125
0.103	2.319	0.017	-3.694	-0.437	2.17809			0.017	-11.625	0.017	-9.839	0.017	-8.96	0.0438	-4.2	-0.037	-4.375
0.104	2.332	0.016	-3.709	-0.436	2.2228			0.016	-11.6071	0.016	-9.865	0.016	-8.95	0.04463	-4.17143	-0.036	-4.34
0.105	2.345	0.015	-3.737	-0.435	2.25051			0.015	-11.5929	0.015	-9.901	0.015	-8.935	0.04545	-4.14643	-0.035	-4.3125
0.106	2.361	0.014	-3.758	-0.434	2.29622			0.014	-11.5786	0.014	-9.932	0.014	-8.925	0.04628	-4.12857	-0.034	-4.275
0.107	2.374	0.013	-3.77	-0.433	2.33893			0.013	-11.5607	0.013	-9.961	0.013	-8.915	0.04711	-4.12143	-0.033	-4.245
0.108	2.389	0.012	-3.804	-0.432	2.36863			0.012	-11.5429	0.012	-10	0.012	-8.905	0.04793	-4.09643	-0.032	-4.215
0.109	2.402	0.011	-3.821	-0.431	2.40834			0.011	-11.5321	0.011	-10.03	0.011	-8.895	0.04876	-4.06429	-0.031	-4.1825
0.11	2.417	0.01	-3.843	-0.43	2.44305			0.01	-11.5179	0.01	-10.07	0.01	-8.89	0.04959	-4.03214	-0.03	-4.15
0.111	2.435	0.009	-3.87	-0.429	2.47176			0.009	-11.5036	0.009	-10.11	0.009	-8.88	0.05041	-4	-0.029	-4.1175
0.112	2.445	0.008	-3.892	-0.428	2.50847			0.008	-11.4929	0.008	-10.15	0.008	-8.875	0.05124	-3.96786	-0.028	-4.085
0.113	2.462	0.007	-3.921	-0.427	2.53617			0.007	-11.4857	0.007	-10.2	0.007	-8.865	0.05207	-3.93571	-0.027	-4.055
0.114	2.478	0.006	-3.94	-0.426	2.56588			0.006	-11.4679	0.006	-10.24	0.006	-8.855	0.05289	-3.90357	-0.026	-4.02
0.115	2.487	0.005	-3.964	-0.425	2.59459			0.005	-11.4607	0.005	-10.28	0.005	-8.85	0.05372	-3.87143	-0.025	-3.99
0.116	2.507	0.004	-3.993	-0.424	2.6203			0.004	-11.4464	0.004	-10.34	0.004	-8.845	0.05455	-3.83571	-0.024	-3.9525
0.117	2.522	0.003	-4.009	-0.423	2.64701			0.003	-11.4321	0.003	-10.38	0.003	-8.835	0.05537	-3.81071	-0.023	-3.915
0.118	2.535	0.002	-4.039	-0.422	2.66671			0.002	-11.4214	0.002	-10.43	0.002	-8.83	0.0562	-3.78214	-0.022	-3.8875
0.119	2.553	0.001	-4.066	-0.421	2.69642			0.001	-11.4107	0.001	-10.48	0.001	-8.825	0.05702	-3.75	-0.021	-3.8525
0.12	2.566	0	-4.116	-0.42	2.72513			0	-11.1357	0	-10.56	0	-8.62	0.05785	-3.72143	-0.02	-3.8175
0.121	2.582	-0.001	-4.124	-0.419	2.73984			0.001	-10.1429	-0.001	-10.6	0.001	-7.815	0.05868	-3.70357	-0.019	-3.7875
0.122	2.598	-0.002	-4.143	-0.418	2.76455			0.002	-9.63571	-0.002	-10.65	0.002	-7.305	0.0595	-3.675	-0.018	-3.75
0.123	2.613	-0.003	-4.165	-0.417	2.78825			0.003	-9.31071	-0.003	-10.7	0.003	-6.945	0.06033	-3.65	-0.017	-3.715
0.124	2.63	-0.004	-4.198	-0.416	2.80196			0.004	-9.03571	-0.004	-10.76	0.004	-6.64	0.06116	-3.62143	-0.016	-3.685
0.125	2.643	-0.005	-4.216	-0.415	2.82567			0.005	-8.79286	-0.005	-10.82	0.005	-6.375	0.06198	-3.58929	-0.015	-3.6475
0.126	2.66	-0.006	-4.242	-0.414	2.84438			0.006	-8.56429	-0.006	-10.88	0.006	-6.14	0.06281	-3.555	-0.014	-3.615
0.127	2.678	-0.007	-4.271	-0.413	2.85709			0.007	-8.35714	-0.007	-10.93	0.007	-5.925	0.06364	-3.52571	-0.013	-3.5825
0.128	2.687	-0.008	-4.293	-0.412	2.87879			0.008	-8.15714	-0.008	-10.99	0.008	-5.73	0.06446	-3.49179	-0.012	-3.5525
0.129	2.707	-0.009	-4.32	-0.411	2.8915			0.009	-7.97143	-0.009	-11.06	0.009	-5.54	0.06529	-3.46143	-0.011	-3.5175
0.13	2.726	-0.01	-4.342	-0.41	2.92421			0.01	-7.8	-0.01	-11.12	0.01	-5.37	0.06612	-3.43536	-0.01	-3.48
0.131	2.738	-0.011	-4.37	-0.409	2.94692			0.011	-7.62857	-0.011	-11.19	0.011	-5.21	0.06694	-3.40071	-0.009	-3.45
0.132	2.757	-0.012	-4.403	-0.408	2.94863			0.012	-7.46071	-0.012	-11.25	0.012	-5.055	0.06777	-3.36536	-0.008	-3.4175
0.133	2.771	-0.013	-4.412	-0.407	2.96033			0.013	-7.31071	-0.013	-11.31	0.013	-4.916	0.0686	-3.33607	-0.007	-3.3825
0.134	2.786	-0.014	-4.448	-0.406	2.97004			0.014	-7.14643	-0.014	-11.38	0.014	-4.774	0.06942	-3.30821	-0.006	-3.3575
0.135	2.805	-0.015	-4.475	-0.405	2.98375			0.015	-6.99286	-0.015	-11.45	0.015	-4.6415	0.07025	-3.27571	-0.005	-3.32
0.136	2.819	-0.016	-4.497	-0.404	2.99846			0.016	-6.84643	-0.016	-11.52	0.016	-4.5175	0.07107	-3.24929	-0.004	-3.285
0.137	2.835	-0.017	-4.529	-0.403	3.00317			0.017	-6.70357	-0.017	-11.59	0.017	-4.396	0.0719	-3.22107	-0.003	-3.26
0.138	2.853	-0.018	-4.552	-0.402	3.01787			0.018	-6.56429	-0.018	-11.66	0.018	-4.2805	0.07273	-3.19036	-0.002	-3.225
0.139	2.867	-0.019	-4.575	-0.401	3.03158			0.019	-6.42857	-0.019	-11.74	0.019	-4.1685	0.07355	-3.15964	-0.001	-3.195
0.14	2.883	-0.02	-4.609	-0.4	3.03529			0.02	-6.29286	-0.02	-11.11	0.02	-4.058	0.07438	-3.12929	0	-3.1425
0.141	2.896	-0.021	-4.628	-0.399	3.05			0.021	-6.16071	-0.019	-9.823	0.021	-3.9525	0.07521	-3.09857	0.001	-3.1075
0.142	2.915	-0.022	-4.657	-0.398	3.06071			0.022	-6.03214	-0.018	-9.056	0.022	-3.852	0.07603	-3.06714	0.002	-3.0825
0.143	2.933	-0.023	-4.687	-0.397	3.06341			0.023	-5.90714	-0.017	-8.466	0.023	-3.756	0.07686	-3.03571	0.003	-3.0525
0.144	2.943	-0.024	-4.712	-0.396	3.07812			0.024	-5.77857	-0.016	-7.981	0.024	-3.66	0.07769	-2.99893	0.004	-3.0175
0.145	2.961	-0.025	-4.738	-0.395	3.08783			0.025	-5.64643	-0.015	-7.551	0.025	-3.5665	0.07851	-2.95893	0.005	-2.985
0.146	2.978	-0.026	-4.759	-0.394	3.09654			0.026	-5.53214	-0.014	-7.17	0.026	-3.482	0.07934	-2.92393	0.006	-2.9475
0.147	2.99	-0.027	-4.787	-0.393	3.10695			0.027	-5.40357	-0.013	-6.834	0.027	-3.391	0.08017	-2.8875	0.007	-2.915
0.148	3.008	-0.028	-4.822	-0.392	3.11405			0.028	-5.27857	-0.012	-6.513	0.028	-3.302	0.08099	-2.84536	0.008	-2.8775
0.149	3.022	-0.029	-4.839	-0.391	3.12416			0.029	-5.16429	-0.011	-6.223	0.029	-3.221	0.08182	-2.80893	0.009	-2.835
0.15	3.035	-0.03	-4.871	-0.39	3.12787			0.03	-5.04643	-0.01	-5.957	0.03	-3.1375	0.08264	-2.77	0.01	-2.8025
0.151	3.053	-0.031	-4.901	-0.389	3.13778			0.031	-4.93214	-0.009	-5.703	0.031	-3.0585	0.08347	-2.72714	0.011	-2.76
0.152	3.065	-0.032	-4.92	-0.388	3.14789			0.032	-4.81786	-0.008	-5.47	0.032	-2.982	0.0843	-2.68536	0.012	-2.7175
0.153	3.078	-0.033	-4.953	-0.387	3.14729			0.033	-4.7	-0.007	-5.248	0.033	-2.9035	0.08512	-2.64036	0.013	-2.69
0.154	3.094	-0.034	-4.977	-0.386	3.1583			0.034	-4.58929	-0.006	-5.04	0.034	-2.826	0.08595	-2.59607	0.014	-2.64
0.155	3.107	-0.035	-5	-0.385	3.16541			0.035	-4.475	-0.005	-4.843	0.035	-2.7515	0.08678	-2.55214	0.015	-2.5975
0.156	3.122	-0.036	-5.033	-0.384	3.16212			0.036	-4.36429	-0.004	-4.651	0.036	-2.6775	0.0876	-2.51214	0.016	-2.56
0.157	3.134	-0.037	-5.055	-0.383	3.17643			0.037	-4.25714	-0.003	-4.48	0.037	-2.605	0.08843	-2.46679	0.017	-2.5125
0.158	3.148	-0.038	-5.081	-0.382	3.18373			0.038	-4.15	-0.002	-4.308	0.038	-2.5325	0.08926	-2.42179	0.018	-2.4745
0.159	3.163	-0.039	-5.112	-0.381	3.18554			0.039	-4.04643	-0.001	-4.144	0.039	-2.464	0.09008	-2.37857	0.019	-2.4285
0.16	3.17	-0.04	-5.136	-0.38	3.19485			0.04	-3.93571	0	-3.965	0.04	-2.3915	0.09091	-2.32857	0.02	-2.382
0.161	3.185	-0.041	-5.168	-0.379	3.19706			0.041	-3.82143	0.001	-3.827	0.041	-2.32	0.09174	-2.27071	0.021	-2.33475
0.162	3.197	-0.042	-5.19	-0.378	3.20107			0.042	-3.72143	0.002	-3.689	0.042	-2.2525	0.09256	-2.22071	0.022	-2.286
0.163	3.204	-0.043	-5.219	-0.377	3.20697			0.043	-3.61071	0.003	-3.562	0.043	-2.182	0.09339	-2.17107	0.023	-2.24175
0.164	3.218	-0.044	-5.252	-0.376	3.21018			0.044	-3.50714	0.004	-3.43	0.044	-2.1135	0.09421	-2.10964	0.024	-2.191
0.165	3.227	-0.045	-5.269	-0.375	3.21639			0.045	-3.40714	0.005	-3.312	0.045	-2.0475	0.09504	-2.0525	0.025	-2.133
0.166	3.233	-0.046	-5.301	-0.374	3.2167			0.046	-3.30107	0.006	-3.195	0.046	-1.9775	0.09587	-1.99607	0.026	-2.091
0.167	3.246	-0.047	-5.33	-0.373	3.22141			0.047	-3.2	0.007	-3.079	0.047	-1.9105	0.09669	-1.93071	0.027	-2.02625
0.168	3.253	-0.048	-5.352	-0.372	3.22942			0.048	-3.10071	0.008	-2.974	0.048	-1.846	0.09752	-1.85893	0.028	-1.96775
0.169	3.261	-0.049	-5.386	-0.371	3.22132			0.049	-2.99643	0.009	-2.87	0.049	-1.7795	0.09835	-1.79143	0.029	-1.91575
0.17	3.27	-0.05	-5.411	-0.37	3.23423			0.05	-2.89321	0.01	-2.773	0.05	-1.7145	0.09917	-1.72143	0.03	-1.84975
0.171	3.275	-0.051	-5.432	-0.369	3.24134			0.051	-2.79357	0.011	-2.679	0.051	-1.649	0.1	-1.64893	0.031	-1.78775
0.172	3.283	-0.052	-5.47	-0.368	3.23815			0.052	-2.69536	0.012	-2.583	0.052	-1.5835	0.10083	-1.57786	0.032	-1.7285
0.173	3.287	-0.053	-5.489	-0.367	3.24716			0.053	-2.5925	0.013	-2.509	0.053	-1.5175	0.10165	-1.50321	0.033	-1.6615
0.174	3.293	-0.054	-5.515	-0.366	3.25006			0.054	-2.49	0.014	-2.417	0.054	-1.4505	0.10248	-1.42357	0.034	-1.59575
0.175	3.3	-0.055	-5.545	-0.365	3.24907			0.055	-2.39536	0.015	-2.331	0.055	-1.389	0.10331	-1.3425	0.035	-1.53025
0.176	3.299	-0.056	-5.57	-0.364	3.25758			0.056	-2.29679	0.016	-2.262	0.056	-1.325	0.10413	-1.25357	0.036	-1.4625
0.177	3.304	-0.057	-5.602	-0.363	3.25739			0.057	-2.19893	0.017	-2.185	0.057	-1.2595	0.10496	-1.16321	0.037	-1.3955
0.178	3.308	-0.058	-5.623	-0.362	3.2597			0.058	-2.11036	0.018	-2.113	0.058	-1.199	0.10579	-1.075	0.038	-1.326
0.179	3.304	-0.059	-5.652	-0.361	3.2638			0.059	-2.01393	0.019	-2.053	0.059	-1.1335	0.10661	-0.97607	0.039	-1.26175
0.18	3.31	-0.06	-5.685	-0.36	3.26371			0.06	-1.91607	0.02	-1.982	0.06	-1.0705	0.10744	-0.86571	0.04	-1.186
0.181	3.311	-0.061	-5.703	-0.359	3.26882			0.061	-1.82714	0.021	-1.923	0.061	-1.011	0.10826	-0.76	0.041	-1.1115
0.182	3.309	-0.062	-5.737	-0.358	3.26663			0.062	-1.73107	0.022	-1.865	0.062	-0.947	0.10909	-0.6475	0.042	-1.049
0.183	3.31	-0.063	-5.765	-0.357	3.27404			0.063	-1.63643	0.023	-1.805	0.063	-0.8845	0.10992	-0.52643	0.043	-0.97725
0.184	3.307	-0.064	-5.781	-0.356	3.28064			0.064	-1.54857	0.024	-1.755	0.064	-0.8265	0.11074	-0.40393	0.044	-0.90775
0.185	3.305	-0.065	-5.816	-0.355	3.27555			0.065	-1.45321	0.025	-1.703	0.065	-0.765	0.11157	-0.27518	0.045	-0.84875
0.186	3.302	-0.066	-5.839	-0.354	3.28236			0.066	-1.36036	0.026	-1.657	0.066	-0.7025	0.1124	-0.14571	0.046	-0.7825
0.187	3.299	-0.067	-5.862	-0.353	3.28767			0.067	-1.27	0.027	-1.603	0.067	-0.6435	0.11322	-0.00775	0.047	-0.7245
0.188	3.294	-0.068	-5.896	-0.352	3.28188			0.068	-1.18107	0.028	-1.552	0.068	-0.5835	0.11405	0.12271	0.048	-0.6765
0.189	3.287	-0.069	-5.918	-0.351	3.29158			0.069	-1.09143	0.029	-1.516	0.069	-0.525	0.11488	0.25254	0.049	-0.625
0.19	3.282	-0.07	-5.946	-0.35	3.29399			0.07	-1.00107	0.03	-1.47	0.07	-0.465	0.1157	0.38821	0.05	-0.5875
0.191	3.278	-0.071	-5.977	-0.349	3.2919			0.071	-0.91607	0.031	-1.426	0.071	-0.4115	0.11653	0.50179	0.051	-0.557
0.192	3.264	-0.072	-6	-0.348	3.29731			0.072	-0.82643	0.032	-1.398	0.072	-0.35445	0.11736	0.60607	0.052	-0.538
0.193	3.26	-0.073	-6.029	-0.347	3.29632			0.073	-0.7375	0.033	-1.353	0.073	-0.2984	0.11818	0.70714	0.053	-0.52375
0.194	3.253	-0.074	-6.052	-0.346	3.29742			0.074	-0.65679	0.034	-1.319	0.074	-0.2476	0.11901	0.78036	0.054	-0.52125
0.195	3.241	-0.075	-6.079	-0.345	3.30073			0.075	-0.56643	0.035	-1.293	0.075	-0.19325	0.11983	0.82286	0.055	-0.534
0.196	3.233	-0.076	-6.109	-0.344	3.30344			0.076	-0.47857	0.036	-1.256	0.076	-0.14145	0.12066	0.84107	0.056	-0.551
0.197	3.222	-0.077	-6.117	-0.343	3.30875			0.077	-0.40357	0.037	-1.233	0.077	-0.09745	0.12149	0.82321	0.057	-0.57425
0.198	3.209	-0.078	-6.153	-0.342	3.30786			0.078	-0.31429	0.038	-1.211	0.078	-0.04585	0.12231	0.77214	0.058	-0.61
0.199	3.201	-0.079	-6.181	-0.341	3.30976			0.079	-0.22668	0.039	-1.186	0.079	0.00401	0.12314	0.7075	0.059	-0.63475
0.2	3.186	-0.08	-6.199	-0.34	3.31547			0.08	-0.14632	0.04	-1.162	0.08	0.04668	0.12397	0.64357	0.06	-0.6595
0.201	3.174	-0.081	-6.229	-0.339	3.31108			0.081	-0.06061	0.041	-1.138	0.081	0.08915	0.12479	0.58893	0.061	-0.69
0.202	3.162	-0.082	-6.253	-0.338	3.31639			0.082	0.02195	0.042	-1.118	0.082	0.12815	0.12562	0.57179	0.062	-0.70725
0.203	3.146	-0.083	-6.272	-0.337	3.3224			0.083	0.10475	0.043	-1.101	0.083	0.1673	0.12645	0.58714	0.063	-0.72375
0.204	3.134	-0.084	-6.306	-0.336	3.3167			0.084	0.18539	0.044	-1.075	0.084	0.19995	0.12727	0.62643	0.064	-0.741
0.205	3.118	-0.085	-6.325	-0.335	3.32401			0.085	0.26882	0.045	-1.066	0.085	0.2298	0.1281	0.66643	0.065	-0.745
0.206	3.103	-0.086	-6.35	-0.334	3.32562			0.086	0.35361	0.046	-1.042	0.086	0.25855	0.12893	0.72464	0.066	-0.74825
0.207	3.09	-0.087	-6.379	-0.333	3.32023			0.087	0.43	0.047	-1.022	0.087	0.2818	0.12975	0.77893	0.067	-0.75075
0.208	3.07	-0.088	-6.401	-0.332	3.32693			0.088	0.51393	0.048	-1.016	0.088	0.3049	0.13058	0.84429	0.068	-0.75075
0.209	3.054	-0.089	-6.426	-0.331	3.33109			0.089	0.59429	0.049	-0.9943	0.089	0.32545	0.1314	0.92214	0.069	-0.75
0.21	3.041	-0.09	-6.444	-0.33	3.33343			0.09	0.66071	0.05	-0.979	0.09	0.3337	0.13223	0.99071	0.07	-0.746
0.211	3.019	-0.091	-6.473	-0.329	3.33762			0.091	0.74607	0.051	-0.9712	0.091	0.35355	0.13306	1.05571	0.071	-0.75
0.212	3.005	-0.092	-6.504	-0.328	3.33806			0.092	0.83071	0.052	-0.9484	0.092	0.3701	0.13388	1.13714	0.072	-0.7465
0.213	2.987	-0.093	-6.517	-0.327	3.34355			0.093	0.90464	0.053	-0.9341	0.093	0.3762	0.13471	1.20929	0.073	-0.7415
0.214	2.967	-0.094	-6.548	-0.326	3.34151			0.094	0.98929	0.054	-0.9204	0.094	0.38805	0.13554	1.27893	0.074	-0.745
0.215	2.952	-0.095	-6.574	-0.325	3.34541			0.095	1.0675	0.055	-0.9049	0.095	0.39385	0.13636	1.35286	0.075	-0.7385
0.216	2.931	-0.096	-6.589	-0.324	3.35116			0.096	1.14214	0.056	-0.8953	0.096	0.3999	0.13719	1.4375	0.076	-0.73675
0.217	2.911	-0.097	-6.619	-0.323	3.34595			0.097	1.21857	0.057	-0.88	0.097	0.4061	0.13802	1.50929	0.077	-0.7465
0.218	2.894	-0.098	-6.639	-0.322	3.35227			0.098	1.29536	0.058	-0.8676	0.098	0.41105	0.13884	1.59964	0.078	-0.7335
0.219	2.875	-0.099	-6.66	-0.321	3.35573			0.099	1.37143	0.059	-0.8537	0.099	0.4156	0.13967	1.69607	0.079	-0.726
0.22	2.857	-0.1	-6.689	-0.32	3.34685			0.1	1.44357	0.06	-0.8352	0.1	0.4194	0.1405	1.7825	0.08	-0.72525
0.221	2.836	-0.101	-6.708	-0.319	3.35644			0.101	1.52036	0.061	-0.8312	0.101	0.42355	0.14132	1.87607	0.081	-0.71825
0.222	2.817	-0.102	-6.729	-0.318	3.36005			0.102	1.59857	0.062	-0.814	0.102	0.43055	0.14215	1.97714	0.082	-0.71525
0.223	2.801	-0.103	-6.754	-0.317	3.35936			0.103	1.66679	0.063	-0.7967	0.103	0.4299	0.14298	2.06857	0.083	-0.7085
0.224	2.777	-0.104	-6.773	-0.316	3.36526			0.104	1.75321	0.064	-0.7973	0.104	0.4398	0.1438	2.16286	0.084	-0.7015
0.225	2.76	-0.105	-6.798	-0.315	3.36407			0.105	1.83429	0.065	-0.7743	0.105	0.449	0.14463	2.27179	0.085	-0.6945
0.226	2.743	-0.106	-6.814	-0.314	3.36628			0.106	1.90179	0.066	-0.7554	0.106	0.44795	0.14545	2.37321	0.086	-0.6845
0.227	2.719	-0.107	-6.836	-0.313	3.36929			0.107	1.97964	0.067	-0.7481	0.107	0.4581	0.14628	2.4725	0.087	-0.68225
0.228	2.702	-0.108	-6.865	-0.312	3.3704			0.108	2.055	0.068	-0.7276	0.108	0.4674	0.14711	2.58214	0.088	-0.66975
0.229	2.682	-0.109	-6.873	-0.311	3.3754			0.109	2.12071	0.069	-0.7172	0.109	0.4674	0.14793	2.6825	0.089	-0.655
0.23	2.659	-0.11	-6.899	-0.31	3.37521			0.11	2.19643	0.07	-0.7034	0.11	0.4783	0.14876	2.78857	0.09	-0.6535
0.231	2.644	-0.111	-6.921	-0.309	3.37792			0.111	2.27036	0.071	-0.6842	0.111	0.4889	0.14959	2.90071	0.091	-0.63075
0.232	2.625	-0.112	-6.936	-0.308	3.38413			0.112	2.34214	0.072	-0.6706	0.112	0.49435	0.15041	3.01	0.092	-0.61125
0.233	2.605	-0.113	-6.965	-0.307	3.37904			0.113	2.41321	0.073	-0.6523	0.113	0.507	0.15124	3.11786	0.093	-0.598
0.234	2.587	-0.114	-6.98	-0.306	3.38844			0.114	2.48214	0.074	-0.6368	0.114	0.515	0.15207	3.22929	0.094	-0.56975
0.235	2.567	-0.115	-6.991	-0.305	3.39455			0.115	2.555	0.075	-0.621	0.115	0.524	0.15289	3.355	0.095	-0.54825
0.236	2.55	-0.116	-7.021	-0.304	3.39096			0.116	2.61786	0.076	-0.6012	0.116	0.5305	0.15372	3.46393	0.096	-0.52525
0.237	2.529	-0.117	-7.03	-0.303	3.39757			0.117	2.69571	0.077	-0.597	0.117	0.5485	0.15455	3.57143	0.097	-0.49325
0.238	2.513	-0.118	-7.05	-0.302	3.40028			0.118	2.77429	0.078	-0.567	0.118	0.564	0.15537	3.70714	0.098	-0.46175
0.239	2.497	-0.119	-7.071	-0.301	3.39878			0.119	2.83786	0.079	-0.5411	0.119	0.5725	0.1562	3.81786	0.099	-0.42475
0.24	2.474	-0.12	-7.086	-0.3	3.40519			0.12	2.91286	0.08	-0.5322	0.12	0.5885	0.15702	3.93929	0.1	-0.388
0.241	2.458	-0.121	-7.108	-0.299	3.4061			0.121	2.985	0.081	-0.5052	0.121	0.606	0.15785	4.075	0.101	-0.3515
0.242	2.442	-0.122	-7.119	-0.298	3.40901			0.122	3.04571	0.082	-0.4834	0.122	0.6125	0.15868	4.19286	0.102	-0.305
0.243	2.419	-0.123	-7.137	-0.297	3.41142			0.123	3.1225	0.083	-0.4694	0.123	0.6315	0.1595	4.31071	0.103	-0.26375
0.244	2.406	-0.124	-7.16	-0.296	3.41133			0.124	3.195	0.084	-0.4397	0.124	0.652	0.16033	4.45357	0.104	-0.20897
0.245	2.389	-0.125	-7.167	-0.295	3.41513			0.125	3.26071	0.085	-0.4183	0.125	0.659	0.16116	4.58571	0.105	-0.15498
0.246	2.37	-0.126	-7.189	-0.294	3.41234			0.126	3.33286	0.086	-0.3986	0.126	0.681	0.16198	4.71786	0.106	-0.1103
0.247	2.356	-0.127	-7.207	-0.293	3.41985			0.127	3.39929	0.087	-0.369	0.127	0.6965	0.16281	4.86786	0.107	-0.048
0.248	2.337	-0.128	-7.208	-0.292	3.42636			0.128	3.4575	0.088	-0.3486	0.128	0.708	0.16364	5.01429	0.108	0.01445
0.249	2.32	-0.129	-7.236	-0.291	3.42257			0.129	3.52643	0.089	-0.324	0.129	0.7285	0.16446	5.15357	0.109	0.07143
0.25	2.306	-0.13	-7.249	-0.29	3.42877			0.13	3.60357	0.09	-0.2982	0.13	0.752	0.16529	5.31071	0.11	0.13992
0.251	2.289	-0.131	-7.258	-0.289	3.43338			0.131	3.67857	0.091	-0.2682	0.131	0.7695	0.16612	5.475	0.111	0.20645
0.252	2.275	-0.132	-7.28	-0.288	3.42869			0.132	3.74643	0.092	-0.2347	0.132	0.788	0.16694	5.625	0.112	0.27375
0.253	2.257	-0.133	-7.29	-0.287	3.4364			0.133	3.81429	0.093	-0.2146	0.133	0.8095	0.16777	5.78571	0.113	0.35025
0.254	2.242	-0.134	-7.3	-0.286	3.43781			0.134	3.88571	0.094	-0.1806	0.134	0.831	0.1686	5.96429	0.114	0.42425
0.255	2.23	-0.135	-7.316	-0.285	3.43681			0.135	3.94643	0.095	-0.1464	0.135	0.846	0.16942	6.08214	0.115	0.5005
0.256	2.21	-0.136	-7.327	-0.284	3.44172			0.136	4.02143	0.096	-0.1246	0.136	0.8705	0.17025	6.22857	0.116	0.5785
0.257	2.199	-0.137	-7.343	-0.283	3.44003			0.137	4.09643	0.097	-0.08471	0.137	0.8955	0.17107	6.43929	0.117	0.668
0.258	2.187	-0.138	-7.351	-0.282	3.43994			0.138	4.15714	0.098	-0.04981	0.138	0.91	0.1719	6.62857	0.118	0.76125
0.259	2.17	-0.139	-7.365	-0.281	3.44195			0.139	4.23571	0.099	-0.02365	0.139	0.938	0.17273	6.82143	0.119	0.8495
0.26	2.159	-0.14	-7.381	-0.28	3.44605			0.14	4.30357	0.1	0.02027	0.14	0.9615	0.17355	7.02857	0.12	0.94525
0.261	2.144	-0.141	-7.379	-0.279	3.44916			0.141	4.35714	0.101	0.04989	0.141	0.9725	0.17438	7.23214	0.121	1.04475
0.262	2.13	-0.142	-7.397	-0.278	3.44817			0.142	4.43571	0.102	0.08633	0.142	1.0075	0.17521	7.425	0.122	1.13775
0.263	2.12	-0.143	-7.411	-0.277	3.45088			0.143	4.51429	0.103	0.1309	0.143	1.0365	0.17603	7.64286	0.123	1.2505
0.264	2.106	-0.144	-7.414	-0.276	3.45459			0.144	4.58214	0.104	0.1702	0.144	1.0585	0.17686	7.86786	0.124	1.36175
0.265	2.092	-0.145	-7.43	-0.275	3.44819			0.145	4.65357	0.105	0.2107	0.145	1.086	0.17769	8.06786	0.125	1.46575
0.266	2.082	-0.146	-7.438	-0.274	3.4535			0.146	4.72857	0.106	0.2531	0.146	1.1115	0.17851	8.28214	0.126	1.585
0.267	2.068	-0.147	-7.444	-0.273	3.45751			0.147	4.8	0.107	0.2947	0.147	1.1405	0.17934	8.51071	0.127	1.705
0.268	2.058	-0.148	-7.46	-0.272	3.45222			0.148	4.86786	0.108	0.3459	0.148	1.1705	0.18017	8.71071	0.128	1.824
0.269	2.043	-0.149	-7.463	-0.271	3.45623			0.149	4.94643	0.109	0.3803	0.149	1.1975	0.18099	8.92857	0.129	1.95675
0.27	2.035	-0.15	-7.471	-0.27	3.45583			0.15	5.025	0.11	0.4342	0.15	1.231	0.18182	9.16786	0.13	2.0925
0.271	2.026	-0.151	-7.482	-0.269	3.45144			0.151	5.08929	0.111	0.4866	0.151	1.2555	0.18264	9.375	0.131	2.23
0.272	2.011	-0.152	-7.489	-0.268	3.45545			0.152	5.16786	0.112	0.5265	0.152	1.288	0.18347	9.58214	0.132	2.37325
0.273	2.002	-0.153	-7.497	-0.267	3.45596			0.153	5.25	0.113	0.5839	0.153	1.324	0.1843	9.80714	0.133	2.52
0.274	1.994	-0.154	-7.497	-0.266	3.45637			0.154	5.31071	0.114	0.6395	0.154	1.344	0.18512	10	0.134	2.675
0.275	1.98	-0.155	-7.505	-0.265	3.45677			0.155	5.39643	0.115	0.6804	0.155	1.39	0.18595	10.1929	0.135	2.8225
0.276	1.973	-0.156	-7.517	-0.264	3.45538			0.156	5.48571	0.116	0.7483	0.156	1.4295	0.18678	10.4	0.136	2.9875
0.277	1.963	-0.157	-7.513	-0.263	3.45569			0.157	5.55714	0.117	0.8074	0.157	1.4585	0.1876	10.5786	0.137	3.16
0.278	1.952	-0.158	-7.525	-0.262	3.4514			0.158	5.64286	0.118	0.8659	0.158	1.498	0.18843	10.7464	0.138	3.325
0.279	1.947	-0.159	-7.532	-0.261	3.45211			0.159	5.725	0.119	0.9327	0.159	1.5355	0.18926	10.925	0.139	3.5075
0.28	1.935	-0.16	-7.528	-0.26	3.45351			0.16	5.80357	0.12	0.9897	0.16	1.57	0.19008	11.0821	0.14	3.69
0.281	1.925	-0.161	-7.54	-0.259	3.44542			0.161	5.88571	0.121	1.061	0.161	1.6135	0.19091	11.2214	0.141	3.8675
0.282	1.92	-0.162	-7.542	-0.258	3.44713			0.162	5.975	0.122	1.125	0.162	1.6565	0.19174	11.3571	0.142	4.0675
0.283	1.91	-0.163	-7.542	-0.257	3.44604			0.163	6.06429	0.123	1.197	0.163	1.6965	0.19256	11.4964	0.143	4.275
0.284	1.904	-0.164	-7.555	-0.256	3.43725			0.164	6.14286	0.124	1.275	0.164	1.7385	0.19339	11.6179	0.144	4.48
0.285	1.894	-0.165	-7.554	-0.255	3.43955			0.165	6.22857	0.125	1.336	0.165	1.7815	0.19421	11.7357	0.145	4.6925
0.286	1.887	-0.166	-7.551	-0.254	3.43956			0.166	6.31786	0.126	1.417	0.166	1.8295	0.19504	11.8643	0.146	4.91
0.287	1.883	-0.167	-7.558	-0.253	3.43357			0.167	6.38571	0.127	1.504	0.167	1.865	0.19587	11.9714	0.147	5.1375
0.288	1.871	-0.168	-7.558	-0.252	3.43258			0.168	6.48929	0.128	1.561	0.168	1.92	0.19669	12.075	0.148	5.37
0.289	1.866	-0.169	-7.565	-0.251	3.42689			0.169	6.59286	0.129	1.66	0.169	1.976	0.19752	12.1929	0.149	5.6125
0.29	1.862	-0.17	-7.563	-0.25	3.42229			0.17	6.67857	0.13	1.752	0.17	2.0195	0.19835	12.2821	0.15	5.86
0.291	1.852	-0.171	-7.567	-0.249	3.4196			0.171	6.77857	0.131	1.83	0.171	2.0765	0.19917	12.3679	0.151	6.1075
0.292	1.848	-0.172	-7.575	-0.248	3.41501			0.172	6.87143	0.132	1.93	0.172	2.1345	0.2	12.475	0.152	6.37
0.293	1.841	-0.173	-7.566	-0.247	3.41122			0.173	6.95714	0.133	2.016	0.173	2.1815	0.20083	12.5643	0.153	6.64
0.294	1.832	-0.174	-7.572	-0.246	3.40443			0.174	7.05714	0.134	2.11	0.174	2.249	0.20165	12.6321	0.154	6.905
0.295	1.831	-0.175	-7.576	-0.245	3.39963			0.175	7.15714	0.135	2.217	0.175	2.308	0.20248	12.7179	0.155	7.195
0.296	1.824	-0.176	-7.571	-0.244	3.39624			0.176	7.25357	0.136	2.314	0.176	2.3655	0.20331	12.8071	0.156	7.49
0.297	1.818	-0.177	-7.578	-0.243	3.38315			0.177	7.35714	0.137	2.423	0.177	2.434	0.20413	12.875	0.157	7.7825
0.298	1.815	-0.178	-7.577	-0.242	3.38336			0.178	7.45357	0.138	2.527	0.178	2.4955	0.20496	12.9571	0.158	8.0925
0.299	1.808	-0.179	-7.565	-0.241	3.38087			0.179	7.55	0.139	2.639	0.179	2.5595	0.20579	13.0321	0.159	8.4025
		-0.18	-7.578	-0.24	3.36997			0.18	7.63571	0.14	2.767	0.18	2.6265	0.20661	13.0929	0.16	8.7175
		-0.181	-7.571	-0.239	3.36628			0.181	7.75357	0.141	2.863	0.181	2.7085	0.20744	13.1536	0.161	9.045
		-0.182	-7.572	-0.238	3.35999			0.182	7.87143	0.142	3.003	0.182	2.7855	0.20826	13.2179	0.162	9.3775
		-0.183	-7.575	-0.237	3.3517			0.183	7.96786	0.143	3.151	0.183	2.8565	0.20909	13.2679	0.163	9.7225
		-0.184	-7.571	-0.236	3.34741			0.184	8.08214	0.144	3.271	0.184	2.9395	0.20992	13.3071	0.164	10.07
		-0.185	-7.575	-0.235	3.33911			0.185	8.19643	0.145	3.423	0.185	3.027	0.21074	13.3643	0.165	10.42
		-0.186	-7.57	-0.234	3.33182			0.186	8.29286	0.146	3.58	0.186	3.102	0.21157	13.4071	0.166	10.7875
		-0.187	-7.569	-0.233	3.32653			0.187	8.41071	0.147	3.732	0.187	3.2025	0.2124	13.45	0.167	11.145
		-0.188	-7.573	-0.232	3.31624			0.188	8.52857	0.148	3.915	0.188	3.2965	0.21322	13.4786	0.168	11.53
		-0.189	-7.563	-0.231	3.30995			0.189	8.63214	0.149	4.092	0.189	3.381	0.21405	13.4857	0.169	11.9175
		-0.19	-7.567	-0.23	3.29865			0.19	8.75357	0.15	4.284	0.19	3.487	0.21488	13.4857	0.17	12.2975
		-0.191	-7.567	-0.229	3.29436			0.191	8.87143	0.151	4.49	0.191	3.59	0.2157	13.4893	0.171	12.6975
		-0.192	-7.554	-0.228	3.29007			0.192	8.98214	0.152	4.684	0.192	3.684	0.21653	13.4929	0.172	13.0975
		-0.193	-7.561	-0.227	3.27778			0.193	9.1	0.153	4.894	0.193	3.7995	0.21736	13.4786	0.173	13.5
		-0.194	-7.556	-0.226	3.27149			0.194	9.23214	0.154	5.072	0.194	3.921	0.21818	13.4536	0.174	13.9175
		-0.195	-7.55	-0.225	3.26519			0.195	9.36071	0.155	5.241	0.195	4.04	0.21901	13.4357	0.175	14.335
		-0.196	-7.558	-0.224	3.2539			0.196	9.48214	0.156	5.37	0.196	4.164	0.21983	13.4107	0.176	14.755
		-0.197	-7.55	-0.223	3.24961			0.197	9.61071	0.157	5.425	0.197	4.2875	0.22066	13.3714	0.177	15.1825
		-0.198	-7.544	-0.222	3.24132			0.198	9.75	0.158	5.468	0.198	4.424	0.22149	13.3321	0.178	15.6075
		-0.199	-7.547	-0.221	3.23103			0.199	9.87143	0.159	5.508	0.199	4.555	0.22231	13.275	0.179	16.0375
		-0.2	-7.541	-0.22	3.22574			0.2	10.0179	0.16	5.528	0.2	4.704	0.22314	13.2143	0.18	16.46
		-0.201	-7.542	-0.219	3.21444			0.201	10.1643	0.161	5.603	0.201	4.8575	0.22397	13.1571	0.181	16.9025
		-0.202	-7.534	-0.218	3.20515			0.202	10.2929	0.162	5.689	0.202	4.994	0.22479	13.0857	0.182	17.35
		-0.203	-7.535	-0.217	3.19786			0.203	10.45	0.163	5.775	0.203	5.165	0.22562	13.0143	0.183	17.7875
		-0.204	-7.536	-0.216	3.19157			0.204	10.5964	0.164	5.902	0.204	5.335	0.22645	12.9321	0.184	18.2325
		-0.205	-7.526	-0.215	3.18428			0.205	10.7536	0.165	6.017	0.205	5.505	0.22727	12.8464	0.185	18.6725
		-0.206	-7.524	-0.214	3.17498			0.206	10.9214	0.166	6.143	0.206	5.7	0.2281	12.7607	0.186	19.105
		-0.207	-7.526	-0.213	3.16669			0.207	11.0821	0.167	6.287	0.207	5.89	0.22893	12.6821	0.187	19.55
		-0.208	-7.513	-0.212	3.1614			0.208	11.2429	0.168	6.43	0.208	6.085	0.22975	12.5964	0.188	19.9925
		-0.209	-7.519	-0.211	3.14911			0.209	11.4179	0.169	6.587	0.209	6.3	0.23058	12.5	0.189	20.4175
		-0.21	-7.511	-0.21	3.14382			0.21	11.5893	0.17	6.734	0.21	6.51	0.2314	12.4	0.19	20.8475
		-0.211	-7.502	-0.209	3.13752			0.211	11.7786	0.171	6.893	0.211	6.735	0.23223	12.3071	0.191	21.2725
		-0.212	-7.51	-0.208	3.12423			0.212	11.9571	0.172	7.063	0.212	6.965	0.23306	12.2071	0.192	21.69
		-0.213	-7.498	-0.207	3.11994			0.213	12.15	0.173	7.215	0.213	7.215	0.23388	12.1036	0.193	22.1
		-0.214	-7.495	-0.206	3.11165			0.214	12.3536	0.174	7.398	0.214	7.47	0.23471	12	0.194	22.51
		-0.215	-7.494	-0.205	3.10336			0.215	12.5464	0.175	7.584	0.215	7.72	0.23554	11.8964	0.195	22.9175
		-0.216	-7.488	-0.204	3.09906			0.216	12.7536	0.176	7.745	0.216	8	0.23636	11.7929	0.196	23.3075
		-0.217	-7.486	-0.203	3.08977			0.217	12.9786	0.177	7.94	0.217	8.285	0.23719	11.6893	0.197	23.7
		-0.218	-7.473	-0.202	3.08148			0.218	13.1714	0.178	8.131	0.218	8.55	0.23802	11.575	0.198	24.0825
		-0.219	-7.473	-0.201	3.07619			0.219	13.4071	0.179	8.296	0.219	8.86	0.23884	11.4714	0.199	24.4375
		-0.22	-7.475	-0.2	3.0669			0.22	13.6464	0.18	8.511	0.22	9.17	0.23967	11.3643	0.2	24.7975
		-0.221	-7.46	-0.199	3.0606			0.221	13.8714	0.181	8.715	0.221	9.47	0.2405	11.2536	0.201	25.15
		-0.222	-7.463	-0.198	3.05231			0.222	14.1143	0.182	8.918	0.222	9.795	0.24132	11.1357	0.202	25.475
		-0.223	-7.461	-0.197	3.04502			0.223	14.3571	0.183	9.134	0.223	10.115	0.24215	11.0357	0.203	25.8
		-0.224	-7.447	-0.196	3.04073			0.224	14.6	0.184	9.34	0.224	10.44	0.24298	10.9214	0.204	26.1
		-0.225	-7.45	-0.195	3.02844			0.225	14.8429	0.185	9.566	0.225	10.775	0.2438	10.8107	0.205	26.4
		-0.226	-7.443	-0.194	3.02414			0.226	15.0929	0.186	9.777	0.226	11.11	0.24463	10.7036	0.206	26.7
		-0.227	-7.434	-0.193	3.01785			0.227	15.3393	0.187	10.01	0.227	11.45	0.24545	10.6071	0.207	26.975
		-0.228	-7.436	-0.192	3.00456			0.228	15.5821	0.188	10.24	0.228	11.785	0.24628	10.5071	0.208	27.225
		-0.229	-7.427	-0.191	3.00227			0.229	15.8321	0.189	10.45	0.229	12.125	0.24711	10.4143	0.209	27.45
		-0.23	-7.413	-0.19	2.99598			0.23	16.075	0.19	10.69	0.23	12.47	0.24793	10.325	0.21	27.675
		-0.231	-7.413	-0.189	2.98668			0.231	16.2857	0.191	10.93	0.231	12.78	0.24876	10.225	0.211	27.9
		-0.232	-7.407	-0.188	2.98239			0.232	16.5464	0.192	11.12	0.232	13.135	0.24959	10.125	0.212	28.075
		-0.233	-7.403	-0.187	2.9741			0.233	16.7964	0.193	11.38	0.233	13.48	0.25041	10.0464	0.213	28.275
		-0.234	-7.392	-0.186	2.96681			0.234	17.0107	0.194	11.61	0.234	13.8	0.25124	9.95714	0.214	28.425
		-0.235	-7.39	-0.185	2.96052			0.235	17.2429	0.195	11.83	0.235	14.135	0.25207	9.86071	0.215	28.575
		-0.236	-7.387	-0.184	2.95322			0.236	17.4643	0.196	12.07	0.236	14.455	0.25289	9.75714	0.216	28.7
		-0.237	-7.37	-0.183	2.94693			0.237	17.6643	0.197	12.29	0.237	14.75	0.25372	9.65	0.217	28.825
		-0.238	-7.37	-0.182	2.93864			0.238	17.8679	0.198	12.51	0.238	15.065	0.25455	9.55714	0.218	28.925
		-0.239	-7.366	-0.181	2.93235			0.239	18.0679	0.199	12.73	0.239	15.365	0.25537	9.46786	0.219	29.025
		-0.24	-7.353	-0.18	2.92706			0.24	18.25	0.2	12.94	0.24	15.65	0.2562	9.38571	0.22	29.1
		-0.241	-7.355	-0.179	2.91376			0.241	18.425	0.201	13.15	0.241	15.935	0.25702	9.29643	0.221	29.15
		-0.242	-7.344	-0.178	2.91247			0.242	18.5964	0.202	13.34	0.242	16.2	0.25785	9.21071	0.222	29.225
		-0.243	-7.329	-0.177	2.90918			0.243	18.75	0.203	13.53	0.243	16.45	0.25868	9.12143	0.223	29.25
		-0.244	-7.337	-0.176	2.89789			0.244	18.875	0.204	13.73	0.244	16.685	0.2595	9.03571	0.224	29.275
		-0.245	-7.324	-0.175	2.8936			0.245	19.0214	0.205	13.9	0.245	16.925	0.26033	8.95	0.225	29.3
		-0.246	-7.316	-0.174	2.8873			0.246	19.1607	0.206	14.07	0.246	17.16	0.26116	8.87857	0.226	29.3
		-0.247	-7.315	-0.173	2.87901			0.247	19.2607	0.207	14.24	0.247	17.355	0.26198	8.8	0.227	29.3
		-0.248	-7.305	-0.172	2.87572			0.248	19.3714	0.208	14.37	0.248	17.56	0.26281	8.72143	0.228	29.275
		-0.249	-7.303	-0.171	2.86743			0.249	19.4679	0.209	14.52	0.249	17.74	0.26364	8.65	0.229	29.225
		-0.25	-7.292	-0.17	2.86114			0.25	19.5286	0.21	14.65	0.25	17.89	0.26446	8.58571	0.23	29.2
		-0.251	-7.288	-0.169	2.85484			0.251	19.6143	0.211	14.75	0.251	18.055	0.26529	8.50714	0.231	29.125
		-0.252	-7.288	-0.168	2.84755			0.252	19.6786	0.212	14.86	0.252	18.2	0.26612	8.42143	0.232	29.075
		-0.253	-7.273	-0.167	2.84226			0.253	19.7143	0.213	14.95	0.253	18.315	0.26694	8.34286	0.233	29.025
		-0.254	-7.275	-0.166	2.83197			0.254	19.7607	0.214	15.03	0.254	18.435	0.26777	8.27857	0.234	28.925
		-0.255	-7.271	-0.165	2.82968			0.255	19.7893	0.215	15.1	0.255	18.525	0.2686	8.21429	0.235	28.85
		-0.256	-7.254	-0.164	2.82538			0.256	19.7929	0.216	15.15	0.256	18.605	0.26942	8.13929	0.236	28.775
		-0.257	-7.26	-0.163	2.81509			0.257	19.8036	0.217	15.2	0.257	18.68	0.27025	8.06786	0.237	28.675
		-0.258	-7.253	-0.162	2.8108			0.258	19.8143	0.218	15.22	0.258	18.75	0.27107	8	0.238	28.55
		-0.259	-7.243	-0.161	2.80651			0.259	19.8143	0.219	15.25	0.259	18.8	0.2719	7.93929	0.239	28.45
		-0.26	-7.25	-0.16	2.79722			0.26	19.7929	0.22	15.28	0.26	18.835	0.27273	7.86429	0.24	28.325
		-0.261	-7.24	-0.159	2.79292			0.261	19.7714	0.221	15.27	0.261	18.86	0.27355	7.79286	0.241	28.2
		-0.262	-7.234	-0.158	2.78763			0.262	19.75	0.222	15.27	0.262	18.885	0.27438	7.72143	0.242	28.075
		-0.263	-7.235	-0.157	2.77934			0.263	19.7036	0.223	15.26	0.263	18.88	0.27521	7.63929	0.243	27.925
		-0.264	-7.228	-0.156	2.77505			0.264	19.6714	0.224	15.21	0.264	18.885	0.27603	7.56429	0.244	27.775
		-0.265	-7.229	-0.155	2.76676			0.265	19.6357	0.225	15.19	0.265	18.88	0.27686	7.49286	0.245	27.625
		-0.266	-7.221	-0.154	2.76046			0.266	19.5607	0.226	15.15	0.266	18.84	0.27769	7.43214	0.246	27.475
		-0.267	-7.221	-0.153	2.75417			0.267	19.5143	0.227	15.09	0.267	18.825	0.27851	7.36786	0.247	27.3
		-0.268	-7.224	-0.152	2.74888			0.268	19.4607	0.228	15.05	0.268	18.79	0.27934	7.31071	0.248	27.125
		-0.269	-7.203	-0.151	2.74359			0.269	19.3714	0.229	14.97	0.269	18.72	0.28017	7.24643	0.249	26.95
		-0.27	-7.212	-0.15	2.7363			0.27	19.3107	0.23	14.9	0.27	18.68	0.28099	7.16071	0.25	26.775
		-0.271	-7.212	-0.149	2.731			0.271	19.25	0.231	14.82	0.271	18.635	0.28182	7.08571	0.251	26.6
		-0.272	-7.203	-0.148	2.72671			0.272	19.1786	0.232	14.74	0.272	18.575	0.28264	7.025	0.252	26.4
		-0.273	-7.21	-0.147	2.71642			0.273	19.1071	0.233	14.67	0.273	18.51	0.28347	6.97143	0.253	26.2
		-0.274	-7.205	-0.146	2.71313			0.274	19.025	0.234	14.57	0.274	18.44	0.2843	6.91071	0.254	26
		-0.275	-7.199	-0.145	2.70884			0.275	18.95	0.235	14.48	0.275	18.375	0.28512	6.85	0.255	25.8
		-0.276	-7.207	-0.144	2.69855			0.276	18.8643	0.236	14.39	0.276	18.29	0.28595	6.78929	0.256	25.575
		-0.277	-7.202	-0.143	2.69525			0.277	18.7893	0.237	14.28	0.277	18.215	0.28678	6.72857	0.257	25.375
		-0.278	-7.199	-0.142	2.68796			0.278	18.7179	0.238	14.18	0.278	18.14	0.2876	6.67143	0.258	25.15
		-0.279	-7.203	-0.141	2.67867			0.279	18.6179	0.239	14.08	0.279	18.05	0.28843	6.6	0.259	24.945
		-0.28	-7.199	-0.14	2.67638			0.28	18.5464	0.24	13.96	0.28	17.965	0.28926	6.53214	0.26	24.72
		-0.281	-7.2	-0.139	2.67009			0.281	18.4643	0.241	13.86	0.281	17.885	0.29008	6.47143	0.261	24.4975
		-0.282	-7.19	-0.138	2.66379			0.282	18.3536	0.242	13.74	0.282	17.77	0.29091	6.41786	0.262	24.2725
		-0.283	-7.193	-0.137	2.6585			0.283	18.2857	0.243	13.62	0.283	17.7	0.29174	6.34643	0.263	24.035
		-0.284	-7.201	-0.136	2.65121			0.284	18.2179	0.244	13.5	0.284	17.625	0.29256	6.28929	0.264	23.805
		-0.285	-7.191	-0.135	2.64692			0.285	18.1286	0.245	13.39	0.285	17.525	0.29339	6.22857	0.265	23.575
		-0.286	-7.197	-0.134	2.63963			0.286	18.0536	0.246	13.27	0.286	17.45	0.29421	6.15357	0.266	23.3275
		-0.287	-7.202	-0.133	2.63433			0.287	17.975	0.247	13.15	0.287	17.365	0.29504	6.07857	0.267	23.09
		-0.288	-7.191	-0.132	2.63104			0.288	17.8893	0.248	13.03	0.288	17.275	0.29587	6.02143	0.268	22.8475
		-0.289	-7.199	-0.131	2.62175			0.289	17.8107	0.249	12.91	0.289	17.195	0.29669	5.98214	0.269	22.595
		-0.29	-7.197	-0.13	2.61746			0.29	17.7393	0.25	12.78	0.29	17.115	0.29752	5.925	0.27	22.3525
		-0.291	-7.196	-0.129	2.61417			0.291	17.6571	0.251	12.65	0.291	17.03	0.29835	5.85357	0.271	22.1125
		-0.292	-7.204	-0.128	2.60187			0.292	17.5786	0.252	12.53	0.292	16.95	0.29917	5.77857	0.272	21.865
		-0.293	-7.2	-0.127	2.60158			0.293	17.5036	0.253	12.39	0.293	16.87	0.3	5.71429	0.273	21.6175
		-0.294	-7.195	-0.126	2.59729			0.294	17.4357	0.254	12.27	0.294	16.795	0.30083	5.64286	0.274	21.3675
		-0.295	-7.204	-0.125	2.59			0.295	17.3393	0.255	12.14	0.295	16.705	0.30165	5.58929	0.275	21.125
		-0.296	-7.2	-0.124	2.58571			0.296	17.2821	0.256	11.99	0.296	16.64	0.30248	5.52857	0.276	20.8775
		-0.297	-7.208	-0.123	2.57941			0.297	17.225	0.257	11.87	0.297	16.58	0.30331	5.47143	0.277	20.635
		-0.298	-7.202	-0.122	2.57412			0.298	17.1429	0.258	11.73	0.298	16.505	0.30413	5.40357	0.278	20.3925
		-0.299	-7.209	-0.121	2.56983			0.299	17.0821	0.259	11.6	0.299	16.44	0.30496	5.35	0.279	20.145
		-0.3	-7.217	-0.12	2.56454			0.3	17.0179	0.26	11.46	0.3	16.375	0.30579	5.28929	0.28	19.905
		-0.301	-7.206	-0.119	2.56025			0.301	16.9429	0.261	11.33	0.301	16.3	0.30661	5.21071	0.281	19.67
		-0.302	-7.213	-0.118	2.55395			0.302	16.8893	0.262	11.19	0.302	16.24	0.30744	5.14643	0.282	19.4125
		-0.303	-7.219	-0.117	2.54866			0.303	16.8286	0.263	11.05	0.303	16.175	0.30826	5.08929	0.283	19.18
		-0.304	-7.213	-0.116	2.54437			0.304	16.7607	0.264	10.91	0.304	16.105	0.30909	5.03571	0.284	18.95
		-0.305	-7.221	-0.115	2.53408			0.305	16.7	0.265	10.77	0.305	16.04	0.30992	4.97143	0.285	18.715
		-0.306	-7.226	-0.114	2.53379			0.306	16.6393	0.266	10.62	0.306	15.97	0.31074	4.91071	0.286	18.485
		-0.307	-7.217	-0.113	2.52949			0.307	16.5821	0.267	10.48	0.307	15.905	0.31157	4.85714	0.287	18.2575
		-0.308	-7.232	-0.112	2.5222			0.308	16.5214	0.268	10.34	0.308	15.83	0.3124	4.80357	0.288	18.0275
		-0.309	-7.224	-0.111	2.51891			0.309	16.4714	0.269	10.18	0.309	15.765	0.31322	4.72857	0.289	17.81
		-0.31	-7.226	-0.11	2.51362			0.31	16.4214	0.27	10.04	0.31	15.69	0.31405	4.66786	0.29	17.59
		-0.311	-7.232	-0.109	2.50733			0.311	16.3571	0.271	9.902	0.311	15.605	0.31488	4.61071	0.291	17.3725
		-0.312	-7.232	-0.108	2.50403			0.312	16.3036	0.272	9.754	0.312	15.525	0.3157	4.56071	0.292	17.155
		-0.313	-7.238	-0.107	2.49774			0.313	16.2571	0.273	9.611	0.313	15.44	0.31653	4.51071	0.293	16.945
		-0.314	-7.234	-0.106	2.49345			0.314	16.1857	0.274	9.467	0.314	15.345	0.31736	4.45714	0.294	16.74
		-0.315	-7.24	-0.105	2.49016			0.315	16.1357	0.275	9.319	0.315	15.25	0.31818	4.40357	0.295	16.53
		-0.316	-7.248	-0.104	2.48287			0.316	16.0857	0.276	9.177	0.316	15.155	0.31901	4.35357	0.296	16.335
		-0.317	-7.239	-0.103	2.47957			0.317	16.0179	0.277	9.032	0.317	15.04	0.31983	4.29643	0.297	16.1425
		-0.318	-7.249	-0.102	2.47428			0.318	15.9679	0.278	8.887	0.318	14.925	0.32066	4.25	0.298	15.945
		-0.319	-7.254	-0.101	2.47099			0.319	15.9036	0.279	8.745	0.319	14.805	0.32149	4.20714	0.299	15.76
		-0.32	-7.241	-0.1	2.4687			0.32	15.8357	0.28	8.6	0.32	14.67	0.32231	4.15714	0.3	15.5775
		-0.321	-7.257	-0.099	2.46141			0.321	15.775	0.281	8.458	0.321	14.535	0.32314	4.11786	0.301	15.39
		-0.322	-7.255	-0.098	2.45811			0.322	15.7107	0.282	8.315	0.322	14.39	0.32397	4.075	0.302	15.2175
		-0.323	-7.253	-0.097	2.45582			0.323	15.6536	0.283	8.18	0.323	14.24	0.32479	4.02857	0.303	15.045
		-0.324	-7.267	-0.096	2.44753			0.324	15.5857	0.284	8.044	0.324	14.08	0.32562	3.97857	0.304	14.8775
		-0.325	-7.261	-0.095	2.44624			0.325	15.5179	0.285	7.907	0.325	13.915	0.32645	3.93929	0.305	14.715
		-0.326	-7.265	-0.094	2.44195			0.326	15.4571	0.286	7.774	0.326	13.75	0.32727	3.88929	0.306	14.55
		-0.327	-7.276	-0.093	2.43665			0.327	15.375	0.287	7.645	0.327	13.565	0.3281	3.83214	0.307	14.3925
		-0.328	-7.272	-0.092	2.43336			0.328	15.3036	0.288	7.513	0.328	13.38	0.32893	3.78929	0.308	14.24
		-0.329	-7.279	-0.091	2.42907			0.329	15.2357	0.289	7.388	0.329	13.2	0.32975	3.75	0.309	14.0975
		-0.33	-7.276	-0.09	2.42278			0.33	15.1464	0.29	7.266	0.33	13	0.33058	3.71786	0.31	13.9575
		-0.331	-7.284	-0.089	2.41949			0.331	15.0786	0.291	7.142	0.331	12.81	0.3314	3.68214	0.311	13.8125
		-0.332	-7.291	-0.088	2.41619			0.332	14.9929	0.292	7.024	0.332	12.615	0.33223	3.63214	0.312	13.6775
		-0.333	-7.275	-0.087	2.4139			0.333	14.8929	0.293	6.907	0.333	12.41	0.33306	3.60357	0.313	13.5525
		-0.334	-7.289	-0.086	2.40861			0.334	14.8143	0.294	6.791	0.334	12.215	0.33388	3.58929	0.314	13.4225
		-0.335	-7.295	-0.085	2.40532			0.335	14.7393	0.295	6.682	0.335	12.025	0.33471	3.56929	0.315	13.305
		-0.336	-7.29	-0.084	2.40303			0.336	14.65	0.296	6.573	0.336	11.825	0.33554	3.53571	0.316	13.1925
		-0.337	-7.304	-0.083	2.39673			0.337	14.5607	0.297	6.467	0.337	11.635	0.33636	3.48536	0.317	13.0725
		-0.338	-7.303	-0.082	2.39444			0.338	14.4679	0.298	6.365	0.338	11.44	0.33719	3.44964	0.318	12.97
		-0.339	-7.3	-0.081	2.39215			0.339	14.375	0.299	6.262	0.339	11.255	0.33802	3.40964	0.319	12.8675
		-0.34	-7.317	-0.08	2.38686			0.34	14.275	0.3	6.165	0.34	11.07	0.33884	3.37143
		-0.341	-7.31	-0.079	2.38557			0.341	14.1786	0.301	6.067	0.341	10.885	0.33967	3.3475
		-0.342	-7.316	-0.078	2.38227			0.342	14.0821	0.302	5.975	0.342	10.715	0.3405	3.29643
		-0.343	-7.325	-0.077	2.37498			0.343	13.9714	0.303	5.886	0.343	10.54	0.34132	3.25036
		-0.344	-7.326	-0.076	2.37469			0.344	13.8714	0.304	5.793	0.344	10.37	0.34215	3.21643
		-0.345	-7.334	-0.075	2.3724			0.345	13.7714	0.305	5.708	0.345	10.21	0.34298	3.19036
		-0.346	-7.329	-0.074	2.37011			0.346	13.6464	0.306	5.625	0.346	10.045	0.3438	3.16607
		-0.347	-7.339	-0.073	2.36781			0.347	13.55	0.307	5.54	0.347	9.895	0.34463	3.1275
		-0.348	-7.352	-0.072	2.36452			0.348	13.4464	0.308	5.461	0.348	9.75	0.34545	3.08893
		-0.349	-7.345	-0.071	2.36223			0.349	13.3321	0.309	5.383	0.349	9.605	0.34628	3.03786
		-0.35	-7.359	-0.07	2.35894			0.35	13.2286	0.31	5.306	0.35	9.46	0.34711	3.00929
		-0.351	-7.368	-0.069	2.35765			0.351	13.1179	0.311	5.234	0.351	9.325	0.34793	2.9725
		-0.352	-7.366	-0.068	2.35636			0.352	13.0036	0.312	5.16	0.352	9.19	0.34876	2.94679
		-0.353	-7.382	-0.067	2.35106			0.353	12.8929	0.313	5.09	0.353	9.06	0.34959	2.92643
		-0.354	-7.383	-0.066	2.35077			0.354	12.7786	0.314	5.022	0.354	8.935	0.35041	2.89893
		-0.355	-7.388	-0.065	2.34948			0.355	12.6679	0.315	4.954	0.355	8.815	0.35124	2.86964
		-0.356	-7.403	-0.064	2.34319			0.356	12.5571	0.316	4.89	0.356	8.695	0.35207	2.84536
		-0.357	-7.407	-0.063	2.3439			0.357	12.4429	0.317	4.824	0.357	8.58	0.35289	2.82786
		-0.358	-7.41	-0.062	2.3436			0.358	12.3321	0.318	4.763	0.358	8.47	0.35372	2.80143
		-0.359	-7.423	-0.061	2.34031			0.359	12.2071	0.319	4.703	0.359	8.355	0.35455	2.78036
		-0.36	-7.429	-0.06	2.34002			0.36	12.1036	0.32	4.639	0.36	8.25	0.35537	2.75857
		-0.361	-7.441	-0.059	2.33773			0.361	11.9964	0.321	4.583	0.361	8.15	0.3562	2.73464
		-0.362	-7.446	-0.058	2.33644			0.362	11.875	0.322	4.527	0.362	8.045	0.35702	2.71036
		-0.363	-7.459	-0.057	2.33614			0.363	11.7714	0.323	4.471	0.363	7.95	0.35785	2.69893
		-0.364	-7.475	-0.056	2.33385			0.364	11.6607	0.324	4.419	0.364	7.855	0.35868	2.68464
		-0.365	-7.471	-0.055	2.33456			0.365	11.5429	0.325	4.365	0.365	7.755	0.3595	2.665
		-0.366	-7.486	-0.054	2.33327			0.366	11.4393	0.326	4.313	0.366	7.665	0.36033	2.6425
		-0.367	-7.501	-0.053	2.33198			0.367	11.3286	0.327	4.264	0.367	7.575	0.36116	2.63179
		-0.368	-7.504	-0.052	2.33368			0.368	11.2143	0.328	4.214	0.368	7.485	0.36198	2.60929
		-0.369	-7.523	-0.051	2.32939			0.369	11.1036	0.329	4.166	0.369	7.395	0.36281	2.5925
		-0.37	-7.531	-0.05	2.3321			0.37	10.9929	0.33	4.12	0.37	7.31	0.36364	2.58
		-0.371	-7.533	-0.049	2.33381			0.371	10.8821	0.331	4.074	0.371	7.225	0.36446	2.56107
		-0.372	-7.559	-0.048	2.33052			0.372	10.7679	0.332	4.03	0.372	7.14	0.36529	2.54286
		-0.373	-7.564	-0.047	2.33222			0.373	10.6679	0.333	3.984	0.373	7.06	0.36612	2.53607
		-0.374	-7.577	-0.046	2.33293			0.374	10.5643	0.334	3.943	0.374	6.98	0.36694	2.52071
		-0.375	-7.593	-0.045	2.33164			0.375	10.4536	0.335	3.903	0.375	6.9	0.36777	2.51
		-0.376	-7.606	-0.044	2.33435			0.376	10.35	0.336	3.86	0.376	6.825	0.3686	2.49321
		-0.377	-7.621	-0.043	2.33406			0.377	10.2464	0.337	3.822	0.377	6.75	0.36942	2.48214
		-0.378	-7.632	-0.042	2.33476			0.378	10.1357	0.338	3.784	0.378	6.675	0.37025	2.46714
		-0.379	-7.648	-0.041	2.33647			0.379	10.0357	0.339	3.744	0.379	6.6	0.37107	2.45679
		-0.38	-7.671	-0.04	2.33718			0.38	9.93214	0.34	3.709	0.38	6.525
		-0.381	-7.677	-0.039	2.33889			0.381	9.82143	0.341	3.674	0.381	6.45
		-0.382	-7.701	-0.038	2.3376			0.382	9.72143	0.342	3.638	0.382	6.38
		-0.383	-7.718	-0.037	2.3413			0.383	9.61786	0.343	3.605	0.383	6.31
		-0.384	-7.719	-0.036	2.34501			0.384	9.50714	0.344	3.57	0.384	6.235
		-0.385	-7.752	-0.035	2.34372			0.385	9.40357	0.345	3.537	0.385	6.17
		-0.386	-7.763	-0.034	2.34743			0.386	9.30714	0.346	3.506	0.386	6.1
		-0.387	-7.781	-0.033	2.35114			0.387	9.20357	0.347	3.475	0.387	6.035
		-0.388	-7.81	-0.032	2.35084			0.388	9.1	0.348	3.445	0.388	5.965
		-0.389	-7.819	-0.031	2.35555			0.389	9	0.349	3.414	0.389	5.9
		-0.39	-7.841	-0.03	2.35826			0.39	8.9	0.35	3.385	0.39	5.84
		-0.391	-7.866	-0.029	2.35997			0.391	8.8	0.351	3.358	0.391	5.77
		-0.392	-7.882	-0.028	2.36368			0.392	8.70357	0.352	3.328	0.392	5.71
		-0.393	-7.91	-0.027	2.36538			0.393	8.61071	0.353	3.302	0.393	5.65
		-0.394	-7.922	-0.026	2.36809			0.394	8.50714	0.354	3.276	0.394	5.585
		-0.395	-7.946	-0.025	2.3718			0.395	8.41786	0.355	3.249	0.395	5.525
		-0.396	-7.97	-0.024	2.37651			0.396	8.325	0.356	3.225	0.396	5.465
		-0.397	-7.976	-0.023	2.38122			0.397	8.22143	0.357	3.199	0.397	5.405
		-0.398	-8.012	-0.022	2.38392			0.398	8.13929	0.358	3.174	0.398	5.35
		-0.399	-8.041	-0.021	2.38863			0.399	8.05357	0.359	3.151	0.399	5.295
		-0.4	-7.003	-0.02	2.39434			0.4	7.96429	0.36	3.128	0.4	5.235
		-0.399	-5.811	-0.019	2.39505			0.401	7.88214	0.361	3.104	0.401	5.185
		-0.398	-5.425	-0.018	2.40176			0.402	7.8	0.362	3.083	0.402	5.13
		-0.397	-5.148	-0.017	2.40746			0.403	7.72143	0.363	3.06	0.403	5.075
		-0.396	-4.891	-0.016	2.40917			0.404	7.64643	0.364	3.04	0.404	5.025
		-0.395	-4.675	-0.015	2.41588			0.405	7.57143	0.365	3.017	0.405	4.974
		-0.394	-4.481	-0.014	2.42059			0.406	7.5	0.366	2.997	0.406	4.9255
		-0.393	-4.291	-0.013	2.4233			0.407	7.42143	0.367	2.979	0.407	4.876
		-0.392	-4.128	-0.012	2.43			0.408	7.35357	0.368	2.957	0.408	4.8285
		-0.391	-3.972	-0.011	2.43571			0.409	7.28929	0.369	2.938	0.409	4.786
		-0.39	-3.821	-0.01	2.44042			0.41	7.25	0.37	2.921	0.41	4.7505
		-0.389	-3.687	-0.009	2.44713			0.411	7.17857	0.371	2.899	0.411	4.7035
		-0.388	-3.554	-0.008	2.45184			0.412	7.11071	0.372	2.883	0.412	4.66
		-0.387	-3.441	-0.007	2.45854			0.413	7.03929	0.373	2.865	0.413	4.6145
		-0.386	-3.323	-0.006	2.46425			0.414	6.98571	0.374	2.847	0.414	4.574
		-0.385	-3.204	-0.005	2.47096			0.415	6.925	0.375	2.831	0.415	4.532
		-0.384	-3.116	-0.004	2.47867			0.416	6.86786	0.376	2.813	0.416	4.489
		-0.383	-3.002	-0.003	2.48238			0.417	6.81071	0.377	2.797	0.417	4.452
		-0.382	-2.902	-0.002	2.48908			0.418	6.75714	0.378	2.781	0.418	4.4145
		-0.381	-2.822	-0.001	2.49679			0.419	6.70357	0.379	2.765	0.419	4.377
		-0.38	-2.723					0.42	6.65	0.38	2.75	0.42	4.3405
		-0.379	-2.646					0.421	6.59643	0.381	2.733	0.421	4.305
		-0.378	-2.569					0.422	6.55	0.382	2.718	0.422	4.269
		-0.377	-2.48					0.423	6.49286	0.383	2.705	0.423	4.2325
		-0.376	-2.412					0.424	6.45357	0.384	2.687	0.424	4.202
		-0.375	-2.338					0.425	6.40714	0.385	2.675	0.425	4.1715
		-0.374	-2.267					0.426	6.36071	0.386	2.662	0.426	4.138
		-0.373	-2.206					0.427	6.31786	0.387	2.647	0.427	4.1075
		-0.372	-2.139					0.428	6.27857	0.388	2.634	0.428	4.078
		-0.371	-2.088					0.429	6.23214	0.389	2.621	0.429	4.0465
		-0.37	-2.019					0.43	6.19286	0.39	2.607	0.43	4.0185
		-0.369	-1.953					0.431	6.15357	0.391	2.596	0.431	3.991
		-0.368	-1.908					0.432	6.11429	0.392	2.583	0.432	3.963
		-0.367	-1.849					0.433	6.07857	0.393	2.571	0.433	3.9375
		-0.366	-1.791					0.434	6.03571	0.394	2.56	0.434	3.911
		-0.365	-1.745					0.435	6	0.395	2.548	0.435	3.8855
		-0.364	-1.687					0.436	5.96071	0.396	2.537	0.436	3.86
		-0.363	-1.643					0.437	5.92857	0.397	2.525	0.437	3.837
		-0.362	-1.6					0.438	5.89643	0.398	2.515	0.438	3.813
		-0.361	-1.547					0.439	5.86071	0.399	2.506	0.439	3.788
		-0.36	-1.508					0.44	5.82857	0.4	2.494	0.44	3.766
		-0.359	-1.462					0.441	5.79643	0.401	2.485	0.441	3.744
		-0.358	-1.419					0.442	5.76071	0.402	2.476	0.442	3.7205
		-0.357	-1.375					0.443	5.73214	0.403	2.465	0.443	3.701
		-0.356	-1.333					0.444	5.70357	0.404	2.458	0.444	3.682
		-0.355	-1.299					0.445	5.67143	0.405	2.449	0.445	3.66
		-0.354	-1.258					0.446	5.64286	0.406	2.44	0.446	3.6425
		-0.353	-1.214					0.447	5.61071	0.407	2.433	0.447	3.623
		-0.352	-1.189					0.448	5.57857	0.408	2.424	0.448	3.6025
		-0.351	-1.146					0.449	5.55357	0.409	2.419	0.449	3.5855
		-0.35	-1.109					0.45	5.525	0.41	2.413	0.45	3.568
		-0.349	-1.084					0.451	5.5	0.411	2.405	0.451	3.551
		-0.348	-1.044					0.452	5.47143	0.412	2.398	0.452	3.535
		-0.347	-1.014					0.453	5.44643	0.413	2.391	0.453	3.518
		-0.346	-0.9903					0.454	5.42143	0.414	2.385	0.454	3.503
		-0.345	-0.9476					0.455	5.39286	0.415	2.38	0.455	3.4875
		-0.344	-0.9211					0.456	5.37143	0.416	2.372	0.456	3.473
		-0.343	-0.8912					0.457	5.34643	0.417	2.368	0.457	3.4595
		-0.342	-0.8613					0.458	5.32143	0.418	2.363	0.458	3.4435
		-0.341	-0.8361					0.459	5.29643	0.419	2.357	0.459	3.431
		-0.34	-0.8017					0.46	5.275	0.42	2.353	0.46	3.418
		-0.339	-0.7813					0.461	5.25	0.421	2.348	0.461	3.4025
		-0.338	-0.7513					0.462	5.22857	0.422	2.342	0.462	3.3925
		-0.337	-0.7193					0.463	5.21071	0.423	2.339	0.463	3.382
		-0.336	-0.7049					0.464	5.18571	0.424	2.334	0.464	3.368
		-0.335	-0.6748					0.465	5.16786	0.425	2.329	0.465	3.358
		-0.334	-0.6459					0.466	5.14643	0.426	2.326	0.466	3.3475
		-0.333	-0.6346					0.467	5.125	0.427	2.321	0.467	3.3355
		-0.332	-0.5982					0.468	5.10357	0.428	2.317	0.468	3.325
		-0.331	-0.5744					0.469	5.08571	0.429	2.312	0.469	3.315
		-0.33	-0.5576					0.47	5.06786	0.43	2.309	0.47	3.3055
		-0.329	-0.5274					0.471	5.04643	0.431	2.305	0.471	3.295
		-0.328	-0.5113					0.472	5.02857	0.432	2.299	0.472	3.285
		-0.327	-0.4876					0.473	5.01071	0.433	2.295	0.473	3.2775
		-0.326	-0.4606					0.474	4.98929	0.434	2.291	0.474	3.2665
		-0.325	-0.4412					0.475	4.975	0.435	2.285	0.475	3.2595
		-0.324	-0.4176					0.476	4.96071	0.436	2.282	0.476	3.253
		-0.323	-0.4058					0.477	4.93929	0.437	2.276	0.477	3.243
		-0.322	-0.3832					0.478	4.925	0.438	2.27	0.478	3.2365
		-0.321	-0.3566					0.479	4.91071	0.439	2.266	0.479	3.229
		-0.32	-0.3519					0.48	4.89286	0.44	2.26	0.48	3.2215
		-0.319	-0.3227					0.481	4.88214	0.441	2.254	0.481	3.2165
		-0.318	-0.2997					0.482	4.86429	0.442	2.248	0.482	3.2105
		-0.317	-0.2874					0.483	4.85	0.443	2.242	0.483	3.2035
		-0.316	-0.2619					0.484	4.83929	0.444	2.236	0.484	3.198
		-0.315	-0.2454					0.485	4.825	0.445	2.23	0.485	3.1915
		-0.314	-0.2295					0.486	4.81071	0.446	2.229	0.486	3.1865
		-0.313	-0.2031					0.487	4.79643	0.447	2.222	0.487	3.1815
		-0.312	-0.1914					0.488	4.78571	0.448	2.212	0.488	3.178
		-0.311	-0.1739					0.489	4.77857	0.449	2.206	0.489	3.175
		-0.31	-0.1552					0.49	4.76429	0.45	2.198	0.49	3.169
		-0.309	-0.1416					0.491	4.75357	0.451	2.189	0.491	3.167
		-0.308	-0.1199					0.492	4.74286	0.452	2.182	0.492	3.1645
		-0.307	-0.1116					0.493	4.73214	0.453	2.174	0.493	3.16
		-0.306	-0.09048					0.494	4.725	0.454	2.165	0.494	3.1585
		-0.305	-0.07063					0.495	4.71429	0.455	2.158	0.495	3.1565
		-0.304	-0.06307					0.496	4.70357	0.456	2.149	0.496	3.154
		-0.303	-0.04425					0.497	4.69643	0.457	2.141	0.497	3.1525
		-0.302	-0.02425					0.498	4.68929	0.458	2.134	0.498	3.151
		-0.301	-0.0185					0.499	4.68214	0.459	2.125	0.499	3.1495
		-0.3	0.0022					0.5	4.67143	0.46	2.118	0.5	3.149
		-0.299	0.01488					0.501	4.66786	0.461	2.109	0.501	3.148
		-0.298	0.02496					0.502	4.66071	0.462	2.102	0.502	3.148
		-0.297	0.04591					0.503	4.65357	0.463	2.095	0.503	3.1485
		-0.296	0.0541					0.504	4.65	0.464	2.087	0.504	3.149
		-0.295	0.06693					0.505	4.64643	0.465	2.08	0.505	3.15
		-0.294	0.08197					0.506	4.63929	0.466	2.073	0.506	3.1505
		-0.293	0.09575					0.507	4.63571	0.467	2.065	0.507	3.1515
		-0.292	0.1112					0.508	4.63571	0.468	2.059	0.508	3.153
		-0.291	0.1199					0.509	4.62857	0.469	2.052	0.509	3.154
		-0.29	0.1338					0.51	4.62857	0.47	2.045	0.51	3.157
		-0.289	0.1502					0.511	4.625	0.471	2.039	0.511	3.159
		-0.288	0.1537					0.512	4.62143	0.472	2.032	0.512	3.161
		-0.287	0.1707					0.513	4.62143	0.473	2.026	0.513	3.165
		-0.286	0.1854					0.514	4.62143	0.474	2.02	0.514	3.1675
		-0.285	0.1917					0.515	4.62143	0.475	2.014	0.515	3.17
		-0.284	0.2062					0.516	4.62143	0.476	2.009	0.516	3.174
		-0.283	0.2135					0.517	4.62143	0.477	2.003	0.517	3.178
		-0.282	0.2183					0.518	4.62143	0.478	1.998	0.518	3.1815
		-0.281	0.2384					0.519	4.625	0.479	1.993	0.519	3.187
		-0.28	0.2454							0.48	1.987
		-0.279	0.2547							0.481	1.984
		-0.278	0.2694							0.482	1.981
		-0.277	0.2742							0.483	1.976
		-0.276	0.2888							0.484	1.972
		-0.275	0.2944							0.485	1.967
		-0.274	0.3056							0.486	1.962
		-0.273	0.3193							0.487	1.959
		-0.272	0.3188							0.488	1.955
		-0.271	0.3323							0.489	1.952
		-0.27	0.3455							0.49	1.949
		-0.269	0.3414							0.491	1.945
		-0.268	0.362							0.492	1.942
		-0.267	0.3673							0.493	1.938
		-0.266	0.3729							0.494	1.935
		-0.265	0.3879							0.495	1.933
		-0.264	0.3887							0.496	1.929
		-0.263	0.3976							0.497	1.926
		-0.262	0.4081							0.498	1.924
		-0.261	0.4114							0.499	1.92
		-0.26	0.424							0.5	1.919
		-0.259	0.4251							0.501	1.917
		-0.258	0.435							0.502	1.914
		-0.257	0.4458							0.503	1.913
		-0.256	0.4415							0.504	1.91
		-0.255	0.4564							0.505	1.909
		-0.254	0.468							0.506	1.907
		-0.253	0.4666							0.507	1.906
		-0.252	0.4792							0.508	1.905
		-0.251	0.485							0.509	1.903
		-0.25	0.4855							0.51	1.902
		-0.249	0.5014							0.511	1.902
		-0.248	0.5042							0.512	1.9
		-0.247	0.5083							0.513	1.901
		-0.246	0.5193							0.514	1.901
		-0.245	0.5193							0.515	1.9
		-0.244	0.5306							0.516	1.901
		-0.243	0.5306							0.517	1.9
		-0.242	0.5414							0.518	1.9
		-0.241	0.5535							0.519	1.902
		-0.24	0.55
		-0.239	0.5606
		-0.238	0.5721
		-0.237	0.5692
		-0.236	0.5828
		-0.235	0.5861
		-0.234	0.5885
		-0.233	0.6016
		-0.232	0.5996
		-0.231	0.6032
		-0.23	0.6151
		-0.229	0.6201
		-0.228	0.6281
		-0.227	0.6306
		-0.226	0.6377
		-0.225	0.6488
		-0.224	0.6447
		-0.223	0.654
		-0.222	0.663
		-0.221	0.6592
		-0.22	0.6718
		-0.219	0.6741
		-0.218	0.674
		-0.217	0.6896
		-0.216	0.6903
		-0.215	0.6947
		-0.214	0.7037
		-0.213	0.7048
		-0.212	0.7143
		-0.211	0.715
		-0.21	0.7222
		-0.209	0.7309
		-0.208	0.7285
		-0.207	0.7378
		-0.206	0.7457
		-0.205	0.7471
		-0.204	0.7551
		-0.203	0.761
		-0.202	0.7608
		-0.201	0.7715
		-0.2	0.7711
		-0.199	0.7769
		-0.198	0.7831
		-0.197	0.7868
		-0.196	0.7925
		-0.195	0.7924
		-0.194	0.7981
		-0.193	0.8085
		-0.192	0.7998
		-0.191	0.8125
		-0.19	0.8215
		-0.189	0.8186
		-0.188	0.8275
		-0.187	0.8303
		-0.186	0.8314
		-0.185	0.8419
		-0.184	0.8427
		-0.183	0.8458
		-0.182	0.8525
		-0.181	0.852
		-0.18	0.8616
		-0.179	0.8553
		-0.178	0.8671
		-0.177	0.8762
		-0.176	0.8719
		-0.175	0.88
		-0.174	0.8852
		-0.173	0.8854
		-0.172	0.8937
		-0.171	0.8971
		-0.17	0.8968
		-0.169	0.9062
		-0.168	0.906
		-0.167	0.9073
		-0.166	0.9161
		-0.165	0.9202
		-0.164	0.9272
		-0.163	0.9274
		-0.162	0.93
		-0.161	0.9401
		-0.16	0.9338
		-0.159	0.943
		-0.158	0.949
		-0.157	0.9469
		-0.156	0.9568
		-0.155	0.9577
		-0.154	0.956
		-0.153	0.9692
		-0.152	0.9712
		-0.151	0.9747
		-0.15	0.9804
		-0.149	0.9818
		-0.148	0.987
		-0.147	0.9857
		-0.146	0.9917
		-0.145	1.001
		-0.144	0.9958
		-0.143	1.005
		-0.142	1.011
		-0.141	1.002
		-0.14	1.016
		-0.139	1.02
		-0.138	1.02
		-0.137	1.031
		-0.136	1.029
		-0.135	1.034
		-0.134	1.039
		-0.133	1.04
		-0.132	1.047
		-0.131	1.047
		-0.13	1.05
		-0.129	1.06
		-0.128	1.052
		-0.127	1.064
		-0.126	1.069
		-0.125	1.068
		-0.124	1.078
		-0.123	1.078
		-0.122	1.077
		-0.121	1.088
		-0.12	1.086
		-0.119	1.089
		-0.118	1.096
		-0.117	1.097
		-0.116	1.104
		-0.115	1.1
		-0.114	1.109
		-0.113	1.117
		-0.112	1.112
		-0.111	1.118
		-0.11	1.126
		-0.109	1.123
		-0.108	1.134
		-0.107	1.136
		-0.106	1.134
		-0.105	1.144
		-0.104	1.142
		-0.103	1.146
		-0.102	1.153
		-0.101	1.155
		-0.1	1.162
		-0.099	1.161
		-0.098	1.165
		-0.097	1.173
		-0.096	1.167
		-0.095	1.177
		-0.094	1.183
		-0.093	1.179
		-0.092	1.189
		-0.091	1.191
		-0.09	1.187
		-0.089	1.2
		-0.088	1.2
		-0.087	1.202
		-0.086	1.208
		-0.085	1.209
		-0.084	1.215
		-0.083	1.214
		-0.082	1.221
		-0.081	1.228
		-0.08	1.224
		-0.079	1.231
		-0.078	1.236
		-0.077	1.23
		-0.076	1.243
		-0.075	1.246
		-0.074	1.245
		-0.073	1.254
		-0.072	1.254
		-0.071	1.257
		-0.07	1.264
		-0.069	1.264
		-0.068	1.271
		-0.067	1.269
		-0.066	1.272
		-0.065	1.282
		-0.064	1.273
		-0.063	1.285
		-0.062	1.291
		-0.061	1.288
		-0.06	1.298
		-0.059	1.299
		-0.058	1.299
		-0.057	1.31
		-0.056	1.308
		-0.055	1.31
		-0.054	1.317
		-0.053	1.317
		-0.052	1.324
		-0.051	1.321
		-0.05	1.33
		-0.049	1.337
		-0.048	1.333
		-0.047	1.34
		-0.046	1.344
		-0.045	1.343
		-0.044	1.35
		-0.043	1.353
		-0.042	1.352
		-0.041	1.362
		-0.04	1.361
		-0.039	1.363
		-0.038	1.37
		-0.037	1.374
		-0.036	1.377
		-0.035	1.377
		-0.034	1.382
		-0.033	1.39
		-0.032	1.386
		-0.031	1.394
		-0.03	1.4
		-0.029	1.398
		-0.028	1.407
		-0.027	1.408
		-0.026	1.406
		-0.025	1.418
		-0.024	1.419
		-0.023	1.423
		-0.022	1.43
		-0.021	1.43
		-0.02	1.436
		-0.019	1.438
		-0.018	1.443
		-0.017	1.453
		-0.016	1.448
		-0.015	1.454
		-0.014	1.462
		-0.013	1.457
		-0.012	1.47
		-0.011	1.471
		-0.01	1.473
		-0.009	1.482
		-0.008	1.481
		-0.007	1.487
		-0.006	1.494
		-0.005	1.496
		-0.004	1.504
		-0.003	1.503
		-0.002	1.508
		-0.001	1.517
		0	1.542
		0.001	1.53
		0.002	1.534
		0.003	1.532
		0.004	1.542
		0.005	1.544
		0.006	1.546
		0.007	1.557
		0.008	1.557
		0.009	1.559
		0.01	1.567
		0.011	1.57
		0.012	1.577
		0.013	1.574
		0.014	1.583
		0.015	1.594
		0.016	1.59
		0.017	1.599
		0.018	1.606
		0.019	1.605
		0.02	1.616
		0.021	1.62
		0.022	1.621
		0.023	1.632
		0.024	1.631
		0.025	1.636
		0.026	1.642
		0.027	1.648
		0.028	1.655
		0.029	1.657
		0.03	1.664
		0.031	1.674
		0.032	1.669
		0.033	1.68
		0.034	1.688
		0.035	1.687
		0.036	1.697
		0.037	1.7
		0.038	1.699
		0.039	1.713
		0.04	1.716
		0.041	1.719
		0.042	1.728
		0.043	1.73
		0.044	1.738
		0.045	1.739
		0.046	1.746
		0.047	1.758
		0.048	1.753
		0.049	1.763
		0.05	1.772
		0.051	1.77
		0.052	1.781
		0.053	1.787
		0.054	1.787
		0.055	1.801
		0.056	1.801
		0.057	1.808
		0.058	1.816
		0.059	1.821
		0.06	1.83
		0.061	1.831
		0.062	1.837
		0.063	1.848
		0.064	1.843
		0.065	1.856
		0.066	1.867
		0.067	1.866
		0.068	1.875
		0.069	1.881
		0.07	1.885
		0.071	1.897
		0.072	1.898
		0.073	1.906
		0.074	1.915
		0.075	1.918
		0.076	1.926
		0.077	1.926
		0.078	1.938
		0.079	1.95
		0.08	1.948
		0.081	1.958
		0.082	1.968
		0.083	1.969
		0.084	1.982
		0.085	1.987
		0.086	1.99
		0.087	2.004
		0.088	2.006
		0.089	2.012
		0.09	2.022
		0.091	2.03
		0.092	2.039
		0.093	2.042
		0.094	2.051
		0.095	2.063
		0.096	2.064
		0.097	2.076
		0.098	2.087
		0.099	2.088
		0.1	2.101
		0.101	2.107
		0.102	2.112
		0.103	2.128
		0.104	2.134
		0.105	2.141
		0.106	2.155
		0.107	2.16
		0.108	2.172
		0.109	2.176
		0.11	2.187
		0.111	2.202
		0.112	2.204
		0.113	2.216
		0.114	2.229
		0.115	2.228
		0.116	2.248
		0.117	2.258
		0.118	2.262
		0.119	2.278
		0.12	2.284
		0.121	2.294
		0.122	2.308
		0.123	2.316
		0.124	2.33
		0.125	2.335
		0.126	2.348
		0.127	2.363
		0.128	2.361
		0.129	2.382
		0.13	2.397
		0.131	2.402
		0.132	2.421
		0.133	2.429
		0.134	2.439
		0.135	2.457
		0.136	2.464
		0.137	2.476
		0.138	2.492
		0.139	2.501
		0.14	2.515
		0.141	2.521
		0.142	2.537
		0.143	2.554
		0.144	2.559
		0.145	2.575
		0.146	2.59
		0.147	2.596
		0.148	2.616
		0.149	2.629
		0.15	2.637
		0.151	2.658
		0.152	2.665
		0.153	2.678
		0.154	2.695
		0.155	2.708
		0.156	2.726
		0.157	2.734
		0.158	2.749
		0.159	2.769
		0.16	2.774
		0.161	2.791
		0.162	2.809
		0.163	2.815
		0.164	2.835
		0.165	2.847
		0.166	2.856
		0.167	2.878
		0.168	2.89
		0.169	2.906
		0.17	2.921
		0.171	2.935
		0.172	2.953
		0.173	2.965
		0.174	2.982
		0.175	3.003
		0.176	3.007
		0.177	3.03
		0.178	3.05
		0.179	3.054
		0.18	3.082
		0.181	3.099
		0.182	3.11
		0.183	3.136
		0.184	3.148
		0.185	3.165
		0.186	3.186
		0.187	3.203
		0.188	3.226
		0.189	3.238
		0.19	3.258
		0.191	3.28
		0.192	3.287
		0.193	3.315
		0.194	3.336
		0.195	3.348
		0.196	3.375
		0.197	3.39
		0.198	3.406
		0.199	3.433
		0.2	3.448
		0.201	3.468
		0.202	3.491
		0.203	3.507
		0.204	3.532
		0.205	3.551
		0.206	3.574
		0.207	3.597
		0.208	3.61
		0.209	3.637
		0.21	3.66
		0.211	3.672
		0.212	3.703
		0.213	3.723
		0.214	3.739
		0.215	3.767
		0.216	3.783
		0.217	3.801
		0.218	3.826
		0.219	3.847
		0.22	3.871
		0.221	3.889
		0.222	3.914
		0.223	3.944
		0.224	3.956
		0.225	3.986
		0.226	4.013
		0.227	4.029
		0.228	4.059
		0.229	4.082
		0.23	4.099
		0.231	4.135
		0.232	4.159
		0.233	4.183
		0.234	4.211
		0.235	4.235
		0.236	4.265
		0.237	4.286
		0.238	4.317
		0.239	4.349
		0.24	4.367
		0.241	4.399
		0.242	4.429
		0.243	4.446
		0.244	4.484
		0.245	4.512
		0.246	4.54
		0.247	4.575
		0.248	4.599
		0.249	4.63
		0.25	4.663
		0.251	4.692
		0.252	4.726
		0.253	4.751
		0.254	4.785
		0.255	4.822
		0.256	4.843
		0.257	4.884
		0.258	4.921
		0.259	4.949
		0.26	4.987
		0.261	5.02
		0.262	5.05
		0.263	5.093
		0.264	5.123
		0.265	5.159
		0.266	5.199
		0.267	5.232
		0.268	5.272
		0.269	5.3
		0.27	5.342
		0.271	5.387
		0.272	5.418
		0.273	5.463
		0.274	5.502
		0.275	5.533
		0.276	5.582
		0.277	5.62
		0.278	5.656
		0.279	5.704
		0.28	5.738
		0.281	5.778
		0.282	5.823
		0.283	5.865
		0.284	5.913
		0.285	5.953
		0.286	5.997
		0.287	6.047
		0.288	6.083
		0.289	6.135
		0.29	6.185
		0.291	6.224
		0.292	6.274
		0.293	6.317
		0.294	6.356
		0.295	6.412
		0.296	6.458
		0.297	6.502
		0.298	6.551
		0.299	6.597
		0.3	6.648
		0.301	6.689
		0.302	6.739
		0.303	6.79
		0.304	6.827
		0.305	6.879
		0.306	6.928
		0.307	6.968
		0.308	7.022
		0.309	7.068
		0.31	7.111
		0.311	7.162
		0.312	7.203
		0.313	7.247
		0.314	7.295
		0.315	7.337
		0.316	7.382
		0.317	7.421
		0.318	7.464
		0.319	7.511
		0.32	7.539
		0.321	7.587
		0.322	7.629
		0.323	7.661
		0.324	7.704
		0.325	7.737
		0.326	7.768
		0.327	7.807
		0.328	7.833
		0.329	7.865
		0.33	7.895
		0.331	7.919
		0.332	7.947
		0.333	7.962
		0.334	7.991
		0.335	8.017
		0.336	8.029
		0.337	8.053
		0.338	8.072
		0.339	8.081
		0.34	8.1
		0.341	8.109
		0.342	8.116
		0.343	8.127
		0.344	8.13
		0.345	8.131
		0.346	8.134
		0.347	8.134
		0.348	8.134
		0.349	8.127
		0.35	8.123
		0.351	8.12
		0.352	8.103
		0.353	8.096
		0.354	8.085
		0.355	8.064
		0.356	8.052
		0.357	8.03
		0.358	8.008
		0.359	7.992
		0.36	7.967
		0.361	7.945
		0.362	7.923
		0.363	7.895
		0.364	7.871
		0.365	7.838
		0.366	7.81
		0.367	7.784
		0.368	7.746
		0.369	7.718
		0.37	7.69
		0.371	7.648
		0.372	7.62
		0.373	7.586
		0.374	7.549
		0.375	7.521
		0.376	7.483
		0.377	7.45
		0.378	7.42
		0.379	7.386
		0.38	7.356
		0.381	7.321
		0.382	7.289
		0.383	7.262
		0.384	7.221
		0.385	7.201
		0.386	7.175
		0.387	7.141
		0.388	7.119
		0.389	7.089
		0.39	7.061
		0.391	7.042
		0.392	7.014
		0.393	6.99
		0.394	6.97
		0.395	6.946
		0.396	6.928
		0.397	6.902
		0.398	6.886
		0.399	6.871
		0.4	6.847
		0.401	6.834
		0.402	6.818
		0.403	6.797
		0.404	6.786
		0.405	6.768
		0.406	6.752
		0.407	6.742
		0.408	6.724
		0.409	6.723
		0.41	6.716
		0.411	6.698
		0.412	6.686
		0.413	6.671
		0.414	6.661
		0.415	6.653
		0.416	6.635
		0.417	6.628
		0.418	6.619
		0.419	6.603
		0.42	6.596
		0.421	6.583
		0.422	6.568
		0.423	6.564
		0.424	6.554
		0.425	6.542
		0.426	6.536
		0.427	6.524
		0.428	6.517
		0.429	6.506
		0.43	6.498
		0.431	6.494
		0.432	6.48
		0.433	6.475
		0.434	6.469
		0.435	6.454
		0.436	6.45
		0.437	6.444
		0.438	6.435
		0.439	6.432
		0.44	6.422
		0.441	6.415
		0.442	6.411
		0.443	6.403
		0.444	6.4
		0.445	6.39
		0.446	6.386
		0.447	6.385
		0.448	6.371
		0.449	6.372
		0.45	6.368
		0.451	6.362
		0.452	6.362
		0.453	6.357
		0.454	6.351
		0.455	6.353
		0.456	6.348
		0.457	6.346
		0.458	6.345
		0.459	6.343
		0.46	6.343
		0.461	6.339
		0.462	6.342
		0.463	6.343
		0.464	6.339
		0.465	6.342
		0.466	6.344
		0.467	6.341
		0.468	6.346
		0.469	6.348
		0.47	6.347
		0.471	6.353
		0.472	6.352
		0.473	6.355
		0.474	6.361
		0.475	6.363
		0.476	6.37
		0.477	6.372
		0.478	6.379
		0.479	6.388
		0.48	6.39
		0.481	6.399
		0.482	6.408
		0.483	6.41
		0.484	6.424
		0.485	6.43
		0.486	6.437
		0.487	6.451
		0.488	6.461
		0.489	6.47
		0.49	6.484
		0.491	6.494
		0.492	6.509
		0.493	6.519
		0.494	6.535
		0.495	6.553
		0.496	6.562
		0.497	6.581
		0.498	6.599
		0.499	6.612
		0.5	6.635
		0.501	6.653
		0.502	6.671
		0.503	6.695
		0.504	6.712
		0.505	6.735
		0.506	6.76
		0.507	6.782
		0.508	6.809
		0.509	6.831
		0.51	6.858
		0.511	6.889
		0.512	6.912
		0.513	6.945
		0.514	6.978
		0.515	7.005
		0.516	7.041
		0.517	7.073
		0.518	7.106
		0.519	7.144

## Sheet: Fig 4a
Pt-SAs/MoS2		MoS2		GC		Pt-C				Mass activity
E	i	E	i	E	i	E	i		Pt-C	0.15
0.1216	-0.4287	0.1216	-0.01015	0.1216	-0.02105	0.1216	0.33016		Pt-SAs/MoS2	17.14
0.1206	-0.42995	0.1206	-0.01045	0.1206	-0.02137	0.1206	0.3245
0.1196	-0.43125	0.1196	-0.01076	0.1196	-0.02159	0.1196	0.31884
0.1186	-0.4325	0.1186	-0.01106	0.1186	-0.02174	0.1186	0.31346
0.1176	-0.43369	0.1176	-0.01135	0.1176	-0.02171	0.1176	0.30808
0.1166	-0.43493	0.1166	-0.01164	0.1166	-0.02178	0.1166	0.3027
0.1156	-0.43612	0.1156	-0.01192	0.1156	-0.0218	0.1156	0.29761
0.1146	-0.43731	0.1146	-0.0122	0.1146	-0.0217	0.1146	0.29237
0.1136	-0.4385	0.1136	-0.01248	0.1136	-0.02178	0.1136	0.28741
0.1126	-0.43963	0.1126	-0.01275	0.1126	-0.02184	0.1126	0.28246
0.1116	-0.44082	0.1116	-0.01301	0.1116	-0.02178	0.1116	0.27765
0.1106	-0.44195	0.1106	-0.01327	0.1106	-0.02183	0.1106	0.27284
0.1096	-0.44303	0.1096	-0.01353	0.1096	-0.02181	0.1096	0.26816
0.1086	-0.4441	0.1086	-0.01378	0.1086	-0.02194	0.1086	0.26363
0.1076	-0.44524	0.1076	-0.01403	0.1076	-0.02184	0.1076	0.25911
0.1066	-0.44626	0.1066	-0.01427	0.1066	-0.022	0.1066	0.25472
0.1056	-0.44733	0.1056	-0.01451	0.1056	-0.022	0.1056	0.25047
0.1046	-0.44835	0.1046	-0.01473	0.1046	-0.02194	0.1046	0.24622
0.1036	-0.44937	0.1036	-0.01496	0.1036	-0.02207	0.1036	0.24212
0.1026	-0.45039	0.1026	-0.01519	0.1026	-0.02209	0.1026	0.23802
0.1016	-0.45135	0.1016	-0.0154	0.1016	-0.02214	0.1016	0.23405
0.1006	-0.45231	0.1006	-0.01561	0.1006	-0.02215	0.1006	0.23023
0.0996	-0.45328	0.0996	-0.01582	0.0996	-0.02221	0.0996	0.22641
0.0986	-0.45424	0.0986	-0.01602	0.0986	-0.02226	0.0986	0.22273
0.0976	-0.45515	0.0976	-0.01622	0.0976	-0.02226	0.0976	0.21919
0.0966	-0.45605	0.0966	-0.01642	0.0966	-0.02224	0.0966	0.21565
0.0956	-0.45696	0.0956	-0.0166	0.0956	-0.02222	0.0956	0.21225
0.0946	-0.45786	0.0946	-0.01679	0.0946	-0.02232	0.0946	0.209
0.0936	-0.45871	0.0936	-0.01696	0.0936	-0.02235	0.0936	0.20574
0.0926	-0.45956	0.0926	-0.01714	0.0926	-0.02236	0.0926	0.20263
0.0916	-0.46035	0.0916	-0.0173	0.0916	-0.02246	0.0916	0.19966
0.0906	-0.46115	0.0906	-0.01747	0.0906	-0.02246	0.0906	0.19668
0.0896	-0.46194	0.0896	-0.01762	0.0896	-0.02242	0.0896	0.19385
0.0886	-0.46273	0.0886	-0.01778	0.0886	-0.02258	0.0886	0.19102
0.0876	-0.46352	0.0876	-0.01792	0.0876	-0.02262	0.0876	0.18833
0.0866	-0.46426	0.0866	-0.01808	0.0866	-0.02268	0.0866	0.18579
0.0856	-0.465	0.0856	-0.01822	0.0856	-0.02258	0.0856	0.18324
0.0846	-0.46573	0.0846	-0.01834	0.0846	-0.02273	0.0846	0.18083
0.0836	-0.46641	0.0836	-0.01849	0.0836	-0.02266	0.0836	0.17857
0.0826	-0.46709	0.0826	-0.01861	0.0826	-0.02277	0.0826	0.1763
0.0816	-0.46777	0.0816	-0.01873	0.0816	-0.02275	0.0816	0.17404
0.0806	-0.46845	0.0806	-0.01885	0.0806	-0.02283	0.0806	0.17206
0.0796	-0.46907	0.0796	-0.01897	0.0796	-0.02276	0.0796	0.16993
0.0786	-0.46975	0.0786	-0.01909	0.0786	-0.02294	0.0786	0.16809
0.0776	-0.47038	0.0776	-0.01919	0.0776	-0.0229	0.0776	0.16611
0.0766	-0.471	0.0766	-0.01931	0.0766	-0.02292	0.0766	0.16441
0.0756	-0.47162	0.0756	-0.01942	0.0756	-0.02294	0.0756	0.16257
0.0746	-0.47219	0.0746	-0.01952	0.0746	-0.02314	0.0746	0.16102
0.0736	-0.47281	0.0736	-0.01962	0.0736	-0.023	0.0736	0.15932
0.0726	-0.47338	0.0726	-0.01972	0.0726	-0.02306	0.0726	0.15776
0.0716	-0.47394	0.0716	-0.01982	0.0716	-0.02311	0.0716	0.15635
0.0706	-0.47456	0.0706	-0.01992	0.0706	-0.02309	0.0706	0.15493
0.0696	-0.47513	0.0696	-0.02001	0.0696	-0.02316	0.0696	0.15351
0.0686	-0.4757	0.0686	-0.0201	0.0686	-0.0232	0.0686	0.15224
0.0676	-0.47626	0.0676	-0.0202	0.0676	-0.02321	0.0676	0.15097
0.0666	-0.47683	0.0666	-0.02028	0.0666	-0.02326	0.0666	0.14969
0.0656	-0.4774	0.0656	-0.02037	0.0656	-0.0234	0.0656	0.14856
0.0646	-0.47796	0.0646	-0.02045	0.0646	-0.02334	0.0646	0.14743
0.0636	-0.47858	0.0636	-0.02054	0.0636	-0.02345	0.0636	0.1463
0.0626	-0.47915	0.0626	-0.02062	0.0626	-0.02347	0.0626	0.1453
0.0616	-0.47972	0.0616	-0.02071	0.0616	-0.02355	0.0616	0.14431
0.0606	-0.48034	0.0606	-0.02079	0.0606	-0.02368	0.0606	0.14332
0.0596	-0.48091	0.0596	-0.02088	0.0596	-0.02368	0.0596	0.14233
0.0586	-0.48153	0.0586	-0.02096	0.0586	-0.02367	0.0586	0.14148
0.0576	-0.48215	0.0576	-0.02105	0.0576	-0.0236	0.0576	0.14049
0.0566	-0.48272	0.0566	-0.02113	0.0566	-0.02368	0.0566	0.13964
0.0556	-0.48334	0.0556	-0.02122	0.0556	-0.02379	0.0556	0.13879
0.0546	-0.48402	0.0546	-0.0213	0.0546	-0.02378	0.0546	0.13809
0.0536	-0.48464	0.0536	-0.02139	0.0536	-0.02379	0.0536	0.13724
0.0526	-0.48527	0.0526	-0.02146	0.0526	-0.02393	0.0526	0.13653
0.0516	-0.48589	0.0516	-0.02154	0.0516	-0.02384	0.0516	0.13568
0.0506	-0.48657	0.0506	-0.02163	0.0506	-0.02393	0.0506	0.13497
0.0496	-0.48719	0.0496	-0.02171	0.0496	-0.02405	0.0496	0.13426
0.0486	-0.48781	0.0486	-0.0218	0.0486	-0.0242	0.0486	0.1337
0.0476	-0.48849	0.0476	-0.02187	0.0476	-0.02413	0.0476	0.13299
0.0466	-0.48912	0.0466	-0.02195	0.0466	-0.02423	0.0466	0.13242
0.0456	-0.48974	0.0456	-0.02204	0.0456	-0.02422	0.0456	0.13172
0.0446	-0.4903	0.0446	-0.02212	0.0446	-0.02425	0.0446	0.13115
0.0436	-0.49093	0.0436	-0.02221	0.0436	-0.02425	0.0436	0.13058
0.0426	-0.49144	0.0426	-0.02229	0.0426	-0.02435	0.0426	0.13016
0.0416	-0.492	0.0416	-0.02238	0.0416	-0.02447	0.0416	0.12959
0.0406	-0.49251	0.0406	-0.02246	0.0406	-0.02437	0.0406	0.12917
0.0396	-0.49297	0.0396	-0.02253	0.0396	-0.02457	0.0396	0.12889
0.0386	-0.49336	0.0386	-0.02262	0.0386	-0.02469	0.0386	0.12846
0.0376	-0.4937	0.0376	-0.0227	0.0376	-0.02473	0.0376	0.12818
0.0366	-0.49404	0.0366	-0.02279	0.0366	-0.02478	0.0366	0.1279
0.0356	-0.49427	0.0356	-0.02287	0.0356	-0.0248	0.0356	0.12775
0.0346	-0.49444	0.0346	-0.02296	0.0346	-0.02497	0.0346	0.12761
0.0336	-0.49455	0.0336	-0.02304	0.0336	-0.02493	0.0336	0.12747
0.0326	-0.49461	0.0326	-0.02313	0.0326	-0.0251	0.0326	0.12747
0.0316	-0.49455	0.0316	-0.02321	0.0316	-0.02508	0.0316	0.12747
0.0306	-0.49444	0.0306	-0.0233	0.0306	-0.02529	0.0306	0.12761
0.0296	-0.49421	0.0296	-0.02338	0.0296	-0.02545	0.0296	0.1279
0.0286	-0.49387	0.0286	-0.02347	0.0286	-0.02535	0.0286	0.12818
0.0276	-0.49347	0.0276	-0.02355	0.0276	-0.02529	0.0276	0.12846
0.0266	-0.49297	0.0266	-0.02364	0.0266	-0.02541	0.0266	0.12903
0.0256	-0.49234	0.0256	-0.02371	0.0256	-0.02563	0.0256	0.12959
0.0246	-0.49166	0.0246	-0.02379	0.0246	-0.02562	0.0246	0.13016
0.0236	-0.49087	0.0236	-0.02388	0.0236	-0.02566	0.0236	0.13087
0.0226	-0.49002	0.0226	-0.02396	0.0226	-0.02589	0.0226	0.13172
0.0216	-0.48912	0.0216	-0.02405	0.0216	-0.02583	0.0216	0.13271
0.0206	-0.4881	0.0206	-0.02413	0.0206	-0.02587	0.0206	0.1337
0.0196	-0.48708	0.0196	-0.02422	0.0196	-0.02589	0.0196	0.13469
0.0186	-0.486	0.0186	-0.0243	0.0186	-0.02585	0.0186	0.13596
0.0176	-0.48493	0.0176	-0.02439	0.0176	-0.026	0.0176	0.1371
0.0166	-0.48385	0.0166	-0.02447	0.0166	-0.0262	0.0166	0.13851
0.0156	-0.48277	0.0156	-0.02456	0.0156	-0.02636	0.0156	0.13978
0.0146	-0.48181	0.0146	-0.02464	0.0146	-0.0263	0.0146	0.1412
0.0136	-0.48091	0.0136	-0.02473	0.0136	-0.02654	0.0136	0.14262
0.0126	-0.48017	0.0126	-0.02481	0.0126	-0.02647	0.0126	0.14403
0.0116	-0.47955	0.0116	-0.0249	0.0116	-0.0266	0.0116	0.14545
0.0106	-0.47921	0.0106	-0.02497	0.0106	-0.02665	0.0106	0.14672
0.0096	-0.47909	0.0096	-0.02505	0.0096	-0.02679	0.0096	0.14799
0.0086	-0.47938	0.0086	-0.02514	0.0086	-0.02682	0.0086	0.14927
0.0076	-0.47994	0.0076	-0.02522	0.0076	-0.02681	0.0076	0.15026
0.0066	-0.48102	0.0066	-0.02531	0.0066	-0.02688	0.0066	0.15111
0.0056	-0.4826	0.0056	-0.02539	0.0056	-0.02698	0.0056	0.15182
0.0046	-0.48481	0.0046	-0.02548	0.0046	-0.02703	0.0046	0.15224
0.0036	-0.48764	0.0036	-0.02556	0.0036	-0.02713	0.0036	0.15238
0.0026	-0.49127	0.0026	-0.02565	0.0026	-0.02725	0.0026	0.1521
0.0016	-0.49574	0.0016	-0.02573	0.0016	-0.02732	0.0016	0.15153
0.0006	-0.50112	0.0006	-0.02582	0.0006	-0.02737	0.0006	0.15026
-0.0004	-0.50763	-0.0004	-0.0259	-0.0004	-0.02745	-0.0004	0.14856
-0.0014	-0.51522	-0.0014	-0.026	-0.0014	-0.02759	-0.0014	0.1463
-0.0024	-0.5241	-0.0024	-0.02609	-0.0024	-0.02756	-0.0024	0.14318
-0.0034	-0.53435	-0.0034	-0.02617	-0.0034	-0.02777	-0.0034	0.13936
-0.0044	-0.54613	-0.0044	-0.02626	-0.0044	-0.02773	-0.0044	0.13469
-0.0054	-0.55955	-0.0054	-0.02634	-0.0054	-0.0278	-0.0054	0.12889
-0.0064	-0.57466	-0.0064	-0.02643	-0.0064	-0.02787	-0.0064	0.12209
-0.0074	-0.59165	-0.0074	-0.02653	-0.0074	-0.02803	-0.0074	0.11402
-0.0084	-0.6109	-0.0084	-0.02661	-0.0084	-0.02804	-0.0084	0.10454
-0.0094	-0.63185	-0.0094	-0.02669	-0.0094	-0.02805	-0.0094	0.09378
-0.0104	-0.65563	-0.0104	-0.02678	-0.0104	-0.02817	-0.0104	0.08133
-0.0114	-0.68167	-0.0114	-0.02688	-0.0114	-0.02834	-0.0114	0.06717
-0.0124	-0.71054	-0.0124	-0.02696	-0.0124	-0.02839	-0.0124	0.05104
-0.0134	-0.74168	-0.0134	-0.02705	-0.0134	-0.02859	-0.0134	0.03292
-0.0144	-0.77622	-0.0144	-0.02715	-0.0144	-0.02855	-0.0144	0.01268
-0.0154	-0.81359	-0.0154	-0.02723	-0.0154	-0.02863	-0.0154	-0.00997
-0.0164	-0.85435	-0.0164	-0.02733	-0.0164	-0.02876	-0.0164	-0.03516
-0.0174	-0.89851	-0.0174	-0.02742	-0.0174	-0.02882	-0.0174	-0.06319
-0.0184	-0.94607	-0.0184	-0.02752	-0.0184	-0.02887	-0.0184	-0.09404
-0.0194	-0.99759	-0.0194	-0.02762	-0.0194	-0.02913	-0.0194	-0.12801
-0.0204	-1.05251	-0.0204	-0.0277	-0.0204	-0.02907	-0.0204	-0.16538
-0.0214	-1.11196	-0.0214	-0.0278	-0.0214	-0.02927	-0.0214	-0.20629
-0.0224	-1.17537	-0.0224	-0.0279	-0.0224	-0.02919	-0.0224	-0.25101
-0.0234	-1.24275	-0.0234	-0.02798	-0.0234	-0.02934	-0.0234	-0.29971
-0.0244	-1.31522	-0.0244	-0.02808	-0.0244	-0.02944	-0.0244	-0.35264
-0.0254	-1.39165	-0.0254	-0.02818	-0.0254	-0.02946	-0.0254	-0.40997
-0.0264	-1.47318	-0.0264	-0.02828	-0.0264	-0.0297	-0.0264	-0.4721
-0.0274	-1.5598	-0.0274	-0.02838	-0.0274	-0.0297	-0.0274	-0.53934
-0.0284	-1.65096	-0.0284	-0.02848	-0.0284	-0.02982	-0.0284	-0.61181
-0.0294	-1.7472	-0.0294	-0.02858	-0.0294	-0.02987	-0.0294	-0.68966
-0.0304	-1.84912	-0.0304	-0.02868	-0.0304	-0.02999	-0.0304	-0.77345
-0.0314	-1.95612	-0.0314	-0.02878	-0.0314	-0.03004	-0.0314	-0.86333
-0.0324	-2.06879	-0.0324	-0.02887	-0.0324	-0.03011	-0.0324	-0.95958
-0.0334	-2.18655	-0.0334	-0.02897	-0.0334	-0.03033	-0.0334	-1.0629
-0.0344	-2.30998	-0.0344	-0.02909	-0.0344	-0.03049	-0.0344	-1.17189
-0.0354	-2.43963	-0.0354	-0.02919	-0.0354	-0.0306	-0.0354	-1.28937
-0.0364	-2.57495	-0.0364	-0.02929	-0.0364	-0.03045	-0.0364	-1.41393
-0.0374	-2.71592	-0.0374	-0.0294	-0.0374	-0.03062	-0.0374	-1.54698
-0.0384	-2.86256	-0.0384	-0.0295	-0.0384	-0.03081	-0.0384	-1.68711
-0.0394	-3.01543	-0.0394	-0.02961	-0.0394	-0.03086	-0.0394	-1.83714
-0.0404	-3.17452	-0.0404	-0.02971	-0.0404	-0.03093	-0.0404	-1.99426
-0.0414	-3.33928	-0.0414	-0.02982	-0.0414	-0.03105	-0.0414	-2.16128
-0.0424	-3.51026	-0.0424	-0.02994	-0.0424	-0.03117	-0.0424	-2.33821
-0.0434	-3.68691	-0.0434	-0.03005	-0.0434	-0.0313	-0.0434	-2.52363
-0.0444	-3.87035	-0.0444	-0.03015	-0.0444	-0.03128	-0.0444	-2.72037
-0.0454	-4.05945	-0.0454	-0.03026	-0.0454	-0.03138	-0.0454	-2.92702
-0.0464	-4.25421	-0.0464	-0.03038	-0.0464	-0.03149	-0.0464	-3.14358
-0.0474	-4.45577	-0.0474	-0.03049	-0.0474	-0.03163	-0.0474	-3.37288
-0.0484	-4.66299	-0.0484	-0.0306	-0.0484	-0.03173	-0.0484	-3.61209
-0.0494	-4.87587	-0.0494	-0.03071	-0.0494	-0.03173	-0.0494	-3.86262
-0.0504	-5.09498	-0.0504	-0.03083	-0.0504	-0.03195	-0.0504	-4.12589
-0.0514	-5.31975	-0.0514	-0.03096	-0.0514	-0.03202	-0.0514	-4.40048
-0.0524	-5.55074	-0.0524	-0.03107	-0.0524	-0.03209	-0.0524	-4.68782
-0.0534	-5.78627	-0.0534	-0.03118	-0.0534	-0.03223	-0.0534	-4.98647
-0.0544	-6.02972	-0.0544	-0.03131	-0.0544	-0.03236	-0.0544	-5.29928
-0.0554	-6.27884	-0.0554	-0.03142	-0.0554	-0.03243	-0.0554	-5.62483
-0.0564	-6.52795	-0.0564	-0.03155	-0.0564	-0.03241	-0.0564	-5.96453
-0.0574	-6.78839	-0.0574	-0.03168	-0.0574	-0.03254	-0.0574	-6.31697
-0.0584	-7.05449	-0.0584	-0.03179	-0.0584	-0.03267	-0.0584	-6.68357
-0.0594	-7.32059	-0.0594	-0.03192	-0.0594	-0.03278	-0.0594	-7.0629
-0.0604	-7.59802	-0.0604	-0.03205	-0.0604	-0.03291	-0.0604	-7.45781
-0.0614	-7.87544	-0.0614	-0.03217	-0.0614	-0.03301	-0.0614	-7.86687
-0.0624	-8.15853	-0.0624	-0.0323	-0.0624	-0.03306	-0.0624	-8.29008
-0.0634	-8.44728	-0.0634	-0.03243	-0.0634	-0.03316	-0.0634	-8.72745
-0.0644	-8.74168	-0.0644	-0.03255	-0.0644	-0.03325	-0.0644	-9.18039
-0.0654	-9.04176	-0.0654	-0.03268	-0.0654	-0.03338	-0.0654	-9.64748
-0.0664	-9.34183	-0.0664	-0.03281	-0.0664	-0.03347	-0.0664	-10.1287
-0.0674	-9.65322	-0.0674	-0.03295	-0.0674	-0.03359	-0.0674	-10.627
-0.0684	-9.96461	-0.0684	-0.03308	-0.0684	-0.0338	-0.0684	-11.1379
-0.0694	-10.2817	-0.0694	-0.03322	-0.0694	-0.0338	-0.0694	-11.6659
-0.0704	-10.5987	-0.0704	-0.03335	-0.0704	-0.03398	-0.0704	-12.208
-0.0714	-10.9214	-0.0714	-0.03349	-0.0714	-0.034	-0.0714	-12.7657
-0.0724	-11.2498	-0.0724	-0.03363	-0.0724	-0.03417	-0.0724	-13.3375
-0.0734	-11.5839	-0.0734	-0.03377	-0.0734	-0.03418	-0.0734	-13.9207
-0.0744	-11.9179	-0.0744	-0.0339	-0.0744	-0.03438	-0.0744	-14.5293
-0.0754	-12.2576	-0.0754	-0.03404	-0.0754	-0.03444	-0.0754	-15.1379
-0.0764	-12.5973	-0.0764	-0.03418	-0.0764	-0.03461	-0.0764	-15.7749
-0.0774	-12.9483	-0.0774	-0.03434	-0.0774	-0.03466	-0.0774	-16.426
-0.0784	-13.2937	-0.0784	-0.03448	-0.0784	-0.03475	-0.0784	-17.0771
-0.0794	-13.6504	-0.0794	-0.03462	-0.0794	-0.03476	-0.0794	-17.7565
-0.0804	-14.0071	-0.0804	-0.03476	-0.0804	-0.03489	-0.0804	-18.45
-0.0814	-14.3638	-0.0814	-0.03492	-0.0814	-0.03513	-0.0814	-19.1436
-0.0824	-14.7261	-0.0824	-0.03506	-0.0824	-0.03517	-0.0824	-19.8654
-0.0834	-15.0941	-0.0834	-0.03522	-0.0834	-0.03524	-0.0834	-20.5873
-0.0844	-15.4621	-0.0844	-0.03537	-0.0844	-0.03541	-0.0844	-21.3375
-0.0854	-15.8358	-0.0854	-0.03551	-0.0854	-0.03568	-0.0854	-22.0877
-0.0864	-16.2095	-0.0864	-0.03567	-0.0864	-0.03567	-0.0864	-22.8662
-0.0874	-16.5888	-0.0874	-0.03582	-0.0874	-0.0358	-0.0874	-23.6446
-0.0884	-16.9682	-0.0884	-0.03598	-0.0884	-0.03582	-0.0884	-24.4373
-0.0894	-17.3531	-0.0894	-0.03614	-0.0894	-0.03591	-0.0894	-25.2299
-0.0904	-17.7382	-0.0904	-0.03631	-0.0904	-0.03615	-0.0904	-26.0509
-0.0914	-18.1288	-0.0914	-0.03646	-0.0914	-0.03626	-0.0914	-26.8718
-0.0924	-18.5195	-0.0924	-0.03662	-0.0924	-0.03629	-0.0924	-27.7069
-0.0934	-18.9158	-0.0934	-0.03679	-0.0934	-0.03638	-0.0934	-28.5562
-0.0944	-19.3178	-0.0944	-0.03694	-0.0944	-0.03649	-0.0944	-29.4054
-0.0954	-19.7198	-0.0954	-0.03711	-0.0954	-0.03665	-0.0954	-30.2689
-0.0964	-20.1217	-0.0964	-0.03728	-0.0964	-0.03663	-0.0964	-31.1464
-0.0974	-20.5294	-0.0974	-0.03744	-0.0974	-0.03677	-0.0974	-32.024
-0.0984	-20.9427	-0.0984	-0.03761	-0.0984	-0.03689	-0.0984	-32.9016
-0.0994	-21.356	-0.0994	-0.03778	-0.0994	-0.03696	-0.0994	-33.8074
-0.1004	-21.775	-0.1004	-0.03795	-0.1004	-0.03704	-0.1004	-34.6991
-0.1014	-22.1939	-0.1014	-0.03813	-0.1014	-0.03706	-0.1014	-35.605
-0.1024	-22.6185	-0.1024	-0.0383	-0.1024	-0.03728	-0.1024	-36.525
-0.1034	-23.0432	-0.1034	-0.03847	-0.1034	-0.03741	-0.1034	-37.4451
-0.1044	-23.4735	-0.1044	-0.03866	-0.1044	-0.03737	-0.1044	-38.3651
-0.1054	-23.9037	-0.1054	-0.03883	-0.1054	-0.03757	-0.1054	-39.2851
-0.1064	-24.3397	-0.1064	-0.03901	-0.1064	-0.03762	-0.1064	-40.2193
-0.1074	-24.7813	-0.1074	-0.03919	-0.1074	-0.03772	-0.1074	-41.1535
-0.1084	-25.2229	-0.1084	-0.03938	-0.1084	-0.03788	-0.1084	-42.0877
-0.1094	-25.6645	-0.1094	-0.03956	-0.1094	-0.03805	-0.1094	-43.0219
-0.1104	-26.1118	-0.1104	-0.03975	-0.1104	-0.03809	-0.1104	-43.9702
-0.1114	-26.5648	-0.1114	-0.03994	-0.1114	-0.03829	-0.1114	-44.9044
-0.1124	-27.0234	-0.1124	-0.04013	-0.1124	-0.03824	-0.1124	-45.8527
-0.1134	-27.4763	-0.1134	-0.04033	-0.1134	-0.03837	-0.1134	-46.7869
-0.1144	-27.9406	-0.1144	-0.04051	-0.1144	-0.03843	-0.1144	-47.7352
-0.1154	-28.4048	-0.1154	-0.04071	-0.1154	-0.03856	-0.1154	-48.6836
-0.1164	-28.8691	-0.1164	-0.04091	-0.1164	-0.03867	-0.1164	-49.6178
-0.1174	-29.339	-0.1174	-0.0411	-0.1174	-0.03873	-0.1174	-50.5661
-0.1184	-29.8146	-0.1184	-0.04132	-0.1184	-0.03883	-0.1184	-51.5003
-0.1194	-30.2902	-0.1194	-0.04151	-0.1194	-0.03894	-0.1194	-52.4344
-0.1204	-30.7714	-0.1204	-0.04173	-0.1204	-0.0388	-0.1204	-53.3686
-0.1214	-31.2526	-0.1214	-0.04194	-0.1214	-0.03894	-0.1214	-54.3028
-0.1224	-31.7396	-0.1224	-0.04215	-0.1224	-0.03905	-0.1224	-55.237
-0.1234	-32.2265	-0.1234	-0.04236	-0.1234	-0.03914	-0.1234	-56.157
-0.1244	-32.719	-0.1244	-0.04258	-0.1244	-0.03929	-0.1244	-57.0912
-0.1254	-33.2116	-0.1254	-0.0428	-0.1254	-0.03941	-0.1254	-58.0112
-0.1264	-33.7098	-0.1264	-0.04303	-0.1264	-0.03943	-0.1264	-58.9171
-0.1274	-34.2081	-0.1274	-0.04326	-0.1274	-0.0396	-0.1274	-59.8371
-0.1284	-34.712	-0.1284	-0.04348	-0.1284	-0.0396	-0.1284	-60.743
-0.1294	-35.2159	-0.1294	-0.04371	-0.1294	-0.03996	-0.1294	-61.6489
-0.1304	-35.7254	-0.1304	-0.04395	-0.1304	-0.03982	-0.1304	-62.5406
-0.1314	-36.235	-0.1314	-0.04419	-0.1314	-0.04004	-0.1314	-63.4323
-0.1324	-36.7502	-0.1324	-0.04443	-0.1324	-0.03993	-0.1324	-64.324
-0.1334	-37.2654	-0.1334	-0.04467	-0.1334	-0.03999	-0.1334	-65.2016
-0.1344	-37.7863	-0.1344	-0.04493	-0.1344	-0.04	-0.1344	-66.0792
-0.1354	-38.3015	-0.1354	-0.04518	-0.1354	-0.04018	-0.1354	-66.9567
-0.1364	-38.828	-0.1364	-0.04544	-0.1364	-0.04028	-0.1364	-67.8202
-0.1374	-39.3546	-0.1374	-0.04569	-0.1374	-0.04031	-0.1374	-68.6836
-0.1384	-39.8811	-0.1384	-0.04596	-0.1384	-0.04034	-0.1384	-69.5328
-0.1394	-40.4076	-0.1394	-0.04623	-0.1394	-0.04054	-0.1394	-70.3821
-0.1404	-40.9398	-0.1404	-0.04651	-0.1404	-0.04057	-0.1404	-71.2313
-0.1414	-41.4777	-0.1414	-0.04679	-0.1414	-0.04061	-0.1414	-72.0664
-0.1424	-42.0099	-0.1424	-0.04708	-0.1424	-0.04075	-0.1424	-72.9016
-0.1434	-42.5534	-0.1434	-0.04736	-0.1434	-0.04074	-0.1434	-73.7225
-0.1444	-43.0913	-0.1444	-0.04766	-0.1444	-0.04076	-0.1444	-74.5434
-0.1454	-43.6348	-0.1454	-0.04795	-0.1454	-0.04095	-0.1454	-75.3644
-0.1464	-44.1783	-0.1464	-0.04827	-0.1464	-0.04088	-0.1464	-76.1712
-0.1474	-44.7275	-0.1474	-0.04858	-0.1474	-0.04105	-0.1474	-76.978
-0.1484	-45.2767	-0.1484	-0.04889	-0.1484	-0.04113	-0.1484	-77.7706
-0.1494	-45.8259	-0.1494	-0.04921	-0.1494	-0.04115	-0.1494	-78.5633
-0.1504	-46.3807	-0.1504	-0.04955	-0.1504	-0.04125	-0.1504	-79.3559
-0.1514	-46.9356	-0.1514	-0.04988	-0.1514	-0.04143	-0.1514	-80.1344
-0.1524	-47.4905	-0.1524	-0.05023	-0.1524	-0.04139	-0.1524	-80.9129
-0.1534	-48.051	-0.1534	-0.05057	-0.1534	-0.04146	-0.1534	-81.6772
-0.1544	-48.6115	-0.1544	-0.05094	-0.1544	-0.04144	-0.1544	-82.4557
-0.1554	-49.172	-0.1554	-0.05131	-0.1554	-0.04151	-0.1554	-83.2059
-0.1564	-49.7381	-0.1564	-0.05168	-0.1564	-0.04166	-0.1564	-83.9702
-0.1574	-50.3043	-0.1574	-0.05206	-0.1574	-0.04161	-0.1574	-84.7204
-0.1584	-50.8762	-0.1584	-0.05246	-0.1584	-0.04173	-0.1584	-85.4564
-0.1594	-51.448	-0.1594	-0.05285	-0.1594	-0.04192	-0.1594	-86.2066
-0.1604	-52.0198	-0.1604	-0.05326	-0.1604	-0.04188	-0.1604	-86.9426
-0.1614	-52.5973	-0.1614	-0.05367	-0.1614	-0.04194	-0.1614	-87.6645
-0.1624	-53.1748	-0.1624	-0.05411	-0.1624	-0.04201	-0.1624	-88.4005
-0.1634	-53.7523	-0.1634	-0.05455	-0.1634	-0.04208	-0.1634	-89.1223
-0.1644	-54.3355	-0.1644	-0.055	-0.1644	-0.04214	-0.1644	-89.8301
-0.1654	-54.9186	-0.1654	-0.05546	-0.1654	-0.04214	-0.1654	-90.5519
-0.1664	-55.5074	-0.1664	-0.05594	-0.1664	-0.04225	-0.1664	-91.2596
-0.1674	-56.0962	-0.1674	-0.05642	-0.1674	-0.04226	-0.1674	-91.9674
-0.1684	-56.6737	-0.1684	-0.05691	-0.1684	-0.04238	-0.1684	-92.6609
-0.1694	-57.2965	-0.1694	-0.05744	-0.1694	-0.04241	-0.1694	-93.3545
-0.1704	-57.8627	-0.1704	-0.05796	-0.1704	-0.04246	-0.1704	-94.048
-0.1714	-58.4855	-0.1714	-0.0585	-0.1714	-0.04239	-0.1714	-94.7416
-0.1724	-59.1083	-0.1724	-0.05907	-0.1724	-0.04253	-0.1724	-95.421
-0.1734	-59.6745	-0.1734	-0.05965	-0.1734	-0.04263	-0.1734	-96.1004
-0.1744	-60.2972	-0.1744	-0.06024	-0.1744	-0.04283	-0.1744	-96.7798
-0.1754	-60.92	-0.1754	-0.06085	-0.1754	-0.04301	-0.1754	-97.4451
-0.1764	-61.5428	-0.1764	-0.06149	-0.1764	-0.043	-0.1764	-98.1245
-0.1774	-62.1656	-0.1774	-0.06215	-0.1774	-0.04303	-0.1774	-98.7756
-0.1784	-62.7884	-0.1784	-0.06283	-0.1784	-0.04307	-0.1784	-99.4408
-0.1794	-63.4112	-0.1794	-0.06352	-0.1794	-0.04328	-0.1794	-100.106
-0.1804	-64.034	-0.1804	-0.06426	-0.1804	-0.04323	-0.1804	-100.757
-0.1814	-64.6568	-0.1814	-0.06501	-0.1814	-0.04333	-0.1814	-101.408
-0.1824	-65.2796	-0.1824	-0.06579	-0.1824	-0.04347	-0.1824	-102.045
-0.1834	-65.9023	-0.1834	-0.06661	-0.1834	-0.0435	-0.1834	-102.696
-0.1844	-66.5817	-0.1844	-0.06745	-0.1844	-0.04347	-0.1844	-103.333
-0.1854	-67.2045	-0.1854	-0.06834	-0.1854	-0.04344	-0.1854	-103.97
-0.1864	-67.8839	-0.1864	-0.06924	-0.1864	-0.04344	-0.1864	-104.607
-0.1874	-68.5067	-0.1874	-0.07019	-0.1874	-0.04364	-0.1874	-105.23
-0.1884	-69.1861	-0.1884	-0.07118	-0.1884	-0.04374	-0.1884	-105.853
-0.1894	-69.8655	-0.1894	-0.07223	-0.1894	-0.04382	-0.1894	-106.475
-0.1904	-70.5449	-0.1904	-0.07331	-0.1904	-0.04396	-0.1904	-107.098
-0.1914	-71.1677	-0.1914	-0.07442	-0.1914	-0.04395	-0.1914	-107.721
-0.1924	-71.8471	-0.1924	-0.07561	-0.1924	-0.04396	-0.1924	-108.33
-0.1934	-72.5265	-0.1934	-0.07683	-0.1934	-0.04403	-0.1934	-108.938
-0.1944	-73.2626	-0.1944	-0.07812	-0.1944	-0.04409	-0.1944	-109.547
-0.1954	-73.942	-0.1954	-0.07946	-0.1954	-0.04403	-0.1954	-110.156
-0.1964	-74.6214	-0.1964	-0.08088	-0.1964	-0.04425	-0.1964	-110.764
-0.1974	-75.3574	-0.1974	-0.08235	-0.1974	-0.0443	-0.1974	-111.359
-0.1984	-76.0368	-0.1984	-0.08389	-0.1984	-0.04437	-0.1984	-111.953
-0.1994	-76.7728	-0.1994	-0.08551	-0.1994	-0.04433	-0.1994	-112.548
-0.2004	-77.5088	-0.2004	-0.0872	-0.2004	-0.0444	-0.2004	-113.142
-0.2014	-78.1882	-0.2014	-0.08899	-0.2014	-0.04447	-0.2014	-113.737
-0.2024	-78.9243	-0.2024	-0.09086	-0.2024	-0.04464	-0.2024	-114.331
-0.2034	-79.6603	-0.2034	-0.09281	-0.2034	-0.04453	-0.2034	-114.911
-0.2044	-80.3963	-0.2044	-0.09486	-0.2044	-0.04469	-0.2044	-115.506
-0.2054	-81.189	-0.2054	-0.097	-0.2054	-0.04466	-0.2054	-116.086
-0.2064	-81.925	-0.2064	-0.09926	-0.2064	-0.04476	-0.2064	-116.667
-0.2074	-82.661	-0.2074	-0.10163	-0.2074	-0.04473	-0.2074	-117.247
-0.2084	-83.4536	-0.2084	-0.1041	-0.2084	-0.04481	-0.2084	-117.827
-0.2094	-84.1897	-0.2094	-0.10671	-0.2094	-0.04484	-0.2094	-118.408
-0.2104	-84.9823	-0.2104	-0.10944	-0.2104	-0.0449	-0.2104	-118.988
-0.2114	-85.775	-0.2114	-0.1123	-0.2114	-0.04508	-0.2114	-119.568
-0.2124	-86.5676	-0.2124	-0.1153	-0.2124	-0.04515	-0.2124	-120.134
-0.2134	-87.3602	-0.2134	-0.11844	-0.2134	-0.04527	-0.2134	-120.715
-0.2144	-88.1529	-0.2144	-0.12174	-0.2144	-0.04534	-0.2144	-121.281
-0.2154	-88.9455	-0.2154	-0.12519	-0.2154	-0.04545	-0.2154	-121.861
-0.2164	-89.7382	-0.2164	-0.12882	-0.2164	-0.04544	-0.2164	-122.427
-0.2174	-90.5874	-0.2174	-0.1326	-0.2174	-0.04545	-0.2174	-123.008
-0.2184	-91.38	-0.2184	-0.13657	-0.2184	-0.04559	-0.2184	-123.574
-0.2194	-92.2293	-0.2194	-0.14072	-0.2194	-0.04565	-0.2194	-124.14
-0.2204	-93.0786	-0.2204	-0.14508	-0.2204	-0.04582	-0.2204	-124.72
-0.2214	-93.8712	-0.2214	-0.14961	-0.2214	-0.04575	-0.2214	-125.287
-0.2224	-94.7204	-0.2224	-0.15442	-0.2224	-0.0457	-0.2224	-125.853
-0.2234	-95.5697	-0.2234	-0.15938	-0.2234	-0.04587	-0.2234	-126.433
-0.2244	-96.419	-0.2244	-0.16461	-0.2244	-0.04609	-0.2244	-126.999
-0.2254	-97.3248	-0.2254	-0.16999	-0.2254	-0.04617	-0.2254	-127.565
-0.2264	-98.1741	-0.2264	-0.17565	-0.2264	-0.04617	-0.2264	-128.132
-0.2274	-99.0233	-0.2274	-0.1816	-0.2274	-0.04628	-0.2274	-128.712
-0.2284	-99.8726	-0.2284	-0.18783	-0.2284	-0.0464	-0.2284	-129.278
-0.2294	-100.778	-0.2294	-0.1942	-0.2294	-0.04653	-0.2294	-129.844
-0.2304	-101.628	-0.2304	-0.20099	-0.2304	-0.04674	-0.2304	-130.425
-0.2314	-102.534	-0.2314	-0.20807	-0.2314	-0.04665	-0.2314	-130.991
-0.2324	-103.439	-0.2324	-0.21529	-0.2324	-0.04679	-0.2324	-131.557
-0.2334	-104.289	-0.2334	-0.22293	-0.2334	-0.04684	-0.2334	-132.137
-0.2344	-105.195	-0.2344	-0.23086	-0.2344	-0.04706	-0.2344	-132.703
-0.2354	-106.1	-0.2354	-0.23921	-0.2354	-0.04701	-0.2354	-133.27
-0.2364	-107.006	-0.2364	-0.24784	-0.2364	-0.04712	-0.2364	-133.85
-0.2374	-107.912	-0.2374	-0.2569	-0.2374	-0.04712	-0.2374	-134.416
-0.2384	-108.818	-0.2384	-0.26624	-0.2384	-0.04735	-0.2384	-134.982
-0.2394	-109.724	-0.2394	-0.27601	-0.2394	-0.04737	-0.2394	-135.563
-0.2404	-110.63	-0.2404	-0.28606	-0.2404	-0.04749	-0.2404	-136.129
-0.2414	-111.536	-0.2414	-0.29667	-0.2414	-0.04752	-0.2414	-136.695
-0.2424	-112.442	-0.2424	-0.30757	-0.2424	-0.04773	-0.2424	-137.275
-0.2434	-113.347	-0.2434	-0.3189	-0.2434	-0.04795	-0.2434	-137.841
-0.2444	-114.253	-0.2444	-0.33079	-0.2444	-0.0479	-0.2444	-138.408
-0.2454	-115.159	-0.2454	-0.3431	-0.2454	-0.0481	-0.2454	-138.974
-0.2464	-116.065	-0.2464	-0.35584	-0.2464	-0.04828	-0.2464	-139.54
-0.2474	-117.028	-0.2474	-0.36914	-0.2474	-0.04842	-0.2474	-140.106
-0.2484	-117.933	-0.2484	-0.38301	-0.2484	-0.04846	-0.2484	-140.672
-0.2494	-118.839	-0.2494	-0.39731	-0.2494	-0.04861	-0.2494	-141.224
-0.2504	-119.745	-0.2504	-0.41217	-0.2504	-0.04862	-0.2504	-141.79
-0.2514	-120.708	-0.2514	-0.4276	-0.2514	-0.0488	-0.2514	-142.357
-0.2524	-121.614	-0.2524	-0.4436	-0.2524	-0.0489	-0.2524	-142.923
-0.2534	-122.519	-0.2534	-0.46016	-0.2534	-0.0491	-0.2534	-143.489
-0.2544	-123.425	-0.2544	-0.47728	-0.2544	-0.04937	-0.2544	-144.055
-0.2554	-124.388	-0.2554	-0.49512	-0.2554	-0.0494	-0.2554	-144.621
-0.2564	-125.294	-0.2564	-0.51366	-0.2564	-0.04944	-0.2564	-145.187
-0.2574	-126.2	-0.2574	-0.53291	-0.2574	-0.04968	-0.2574	-145.754
-0.2584	-127.105	-0.2584	-0.55272	-0.2584	-0.04975	-0.2584	-146.32
-0.2594	-128.068	-0.2594	-0.57325	-0.2594	-0.04992	-0.2594	-146.886
-0.2604	-128.974	-0.2604	-0.59462	-0.2604	-0.05002	-0.2604	-147.452
-0.2614	-129.88	-0.2614	-0.6167	-0.2614	-0.05015	-0.2614	-148.018
-0.2624	-130.786	-0.2624	-0.63949	-0.2624	-0.05025	-0.2624	-148.584
-0.2634	-131.691	-0.2634	-0.66313	-0.2634	-0.05057	-0.2634	-149.009
-0.2644	-132.654	-0.2644	-0.68762	-0.2644	-0.05067	-0.2644	-149.575
-0.2654	-133.56	-0.2654	-0.71281	-0.2654	-0.05081	-0.2654	-150.141
-0.2664	-134.466	-0.2664	-0.739	-0.2664	-0.05091	-0.2664	-150.708
-0.2674	-135.372	-0.2674	-0.76603	-0.2674	-0.05101	-0.2674	-151.274
-0.2684	-136.277	-0.2684	-0.79391	-0.2684	-0.0512	-0.2684	-151.84
-0.2694	-137.183	-0.2694	-0.82279	-0.2694	-0.05148	-0.2694	-152.406
-0.2704	-138.146	-0.2704	-0.85251	-0.2704	-0.05163	-0.2704	-152.972
-0.2714	-139.052	-0.2714	-0.88323	-0.2714	-0.05173	-0.2714	-153.397
-0.2724	-139.958	-0.2724	-0.91493	-0.2724	-0.05193	-0.2724	-153.963
-0.2734	-140.863	-0.2734	-0.94763	-0.2734	-0.05206	-0.2734	-154.529
-0.2744	-141.769	-0.2744	-0.98132	-0.2744	-0.0522	-0.2744	-155.095
-0.2754	-142.732	-0.2754	-1.01599	-0.2754	-0.05237	-0.2754	-155.662
-0.2764	-143.638	-0.2764	-1.0518	-0.2764	-0.05251	-0.2764	-156.086
-0.2774	-144.544	-0.2774	-1.08861	-0.2774	-0.05289	-0.2774	-156.652
-0.2784	-145.449	-0.2784	-1.12654	-0.2784	-0.05298	-0.2784	-157.219
-0.2794	-146.355	-0.2794	-1.16546	-0.2794	-0.05319	-0.2794	-157.785
-0.2804	-147.318	-0.2804	-1.20552	-0.2804	-0.05332	-0.2804	-158.351
-0.2814	-148.224	-0.2814	-1.24671	-0.2814	-0.0535	-0.2814	-158.776
-0.2824	-149.13	-0.2824	-1.28903	-0.2824	-0.05362	-0.2824	-159.342
-0.2834	-150.092	-0.2834	-1.33234	-0.2834	-0.0538	-0.2834	-159.908
-0.2844	-150.998	-0.2844	-1.37693	-0.2844	-0.0541	-0.2844	-160.474
-0.2854	-151.904	-0.2854	-1.42251	-0.2854	-0.05424	-0.2854	-160.899
-0.2864	-152.866	-0.2864	-1.46921	-0.2864	-0.05438	-0.2864	-161.465
-0.2874	-153.772	-0.2874	-1.51734	-0.2874	-0.05456	-0.2874	-162.031
-0.2884	-154.735	-0.2884	-1.56688	-0.2884	-0.05478	-0.2884	-162.597
-0.2894	-155.64	-0.2894	-1.61642	-0.2894	-0.05509	-0.2894	-163.022
-0.2904	-156.603	-0.2904	-1.66879	-0.2904	-0.05517	-0.2904	-163.588
-0.2914	-157.509	-0.2914	-1.72116	-0.2914	-0.05546	-0.2914	-164.154
-0.2924	-158.471	-0.2924	-1.77495	-0.2924	-0.05557	-0.2924	-164.72
-0.2934	-159.434	-0.2934	-1.82873	-0.2934	-0.0559	-0.2934	-165.145
-0.2944	-160.34	-0.2944	-1.88535	-0.2944	-0.05602	-0.2944	-165.711
-0.2954	-161.302	-0.2954	-1.94197	-0.2954	-0.05623	-0.2954	-166.277
-0.2964	-162.265	-0.2964	-2	-0.2964	-0.05642	-0.2964	-166.702
-0.2974	-163.227	-0.2974	-2.05945	-0.2974	-0.05672	-0.2974	-167.268
-0.2984	-164.19	-0.2984	-2.12031	-0.2984	-0.05696	-0.2984	-167.834
-0.2994	-165.096	-0.2994	-2.18117	-0.2994	-0.05721	-0.2994	-168.259
-0.3004	-166.058	-0.3004	-2.24345	-0.3004	-0.0573	-0.3004	-168.825
-0.3014	-167.021	-0.3014	-2.30715	-0.3014	-0.05761	-0.3014	-169.391
-0.3024	-167.983	-0.3024	-2.37226	-0.3024	-0.05792	-0.3024	-169.816
-0.3034	-169.002	-0.3034	-2.43737	-0.3034	-0.05809	-0.3034	-170.382
-0.3044	-169.965	-0.3044	-2.50389	-0.3044	-0.0584	-0.3044	-170.807
-0.3054	-170.927	-0.3054	-2.57183	-0.3054	-0.05856	-0.3054	-171.373
-0.3064	-171.89	-0.3064	-2.63977	-0.3064	-0.05883	-0.3064	-171.939
-0.3074	-172.852	-0.3074	-2.71054	-0.3074	-0.05907	-0.3074	-172.364
-0.3084	-173.815	-0.3084	-2.7799	-0.3084	-0.05929	-0.3084	-172.93
-0.3094	-174.834	-0.3094	-2.85209	-0.3094	-0.05966	-0.3094	-173.354
-0.3104	-175.796	-0.3104	-2.92427	-0.3104	-0.05996	-0.3104	-173.921
-0.3114	-176.759	-0.3114	-2.99646	-0.3114	-0.06	-0.3114	-174.345
-0.3124	-177.778	-0.3124	-3.07006	-0.3124	-0.06033	-0.3124	-174.77
-0.3134	-178.74	-0.3134	-3.14508	-0.3134	-0.06059	-0.3134	-175.336
-0.3144	-179.703	-0.3144	-3.22151	-0.3144	-0.06081	-0.3144	-175.761
-0.3154	-180.722	-0.3154	-3.29653	-0.3154	-0.06109	-0.3154	-176.327
-0.3164	-181.684	-0.3164	-3.37438	-0.3164	-0.06149	-0.3164	-176.752
-0.3174	-182.703	-0.3174	-3.45223	-0.3174	-0.06156	-0.3174	-177.176
-0.3184	-183.666	-0.3184	-3.53008	-0.3184	-0.06176	-0.3184	-177.601
-0.3194	-184.685	-0.3194	-3.60934	-0.3194	-0.06215	-0.3194	-178.025
-0.3204	-185.648	-0.3204	-3.69002	-0.3204	-0.06238	-0.3204	-178.592
-0.3214	-186.61	-0.3214	-3.7707	-0.3214	-0.06276	-0.3214	-179.016
-0.3224	-187.629	-0.3224	-3.85138	-0.3224	-0.06294	-0.3224	-179.441
-0.3234	-188.592	-0.3234	-3.93347	-0.3234	-0.06316	-0.3234	-179.865
-0.3244	-189.611	-0.3244	-4.01557	-0.3244	-0.06354	-0.3244	-180.29
-0.3254	-190.573	-0.3254	-4.09908	-0.3254	-0.06375	-0.3254	-180.715
-0.3264	-191.536	-0.3264	-4.18259	-0.3264	-0.06401	-0.3264	-181.139
-0.3274	-192.555	-0.3274	-4.26752	-0.3274	-0.06436	-0.3274	-181.422
-0.3284	-193.517	-0.3284	-4.35244	-0.3284	-0.06473	-0.3284	-181.847
-0.3294	-194.48	-0.3294	-4.43878	-0.3294	-0.065	-0.3294	-182.272
-0.3304	-195.499	-0.3304	-4.52512	-0.3304	-0.06528	-0.3304	-182.696
-0.3314	-196.461	-0.3314	-4.61146	-0.3314	-0.06544	-0.3314	-182.979
-0.3324	-197.424	-0.3324	-4.69922	-0.3324	-0.06577	-0.3324	-183.404
-0.3334	-198.386	-0.3334	-4.78698	-0.3334	-0.06623	-0.3334	-183.687
-0.3344	-199.349	-0.3344	-4.87615	-0.3344	-0.06641	-0.3344	-184.112
-0.3354	-200.311	-0.3354	-4.96532	-0.3354	-0.06668	-0.3354	-184.395
-0.3364	-201.274	-0.3364	-5.05591	-0.3364	-0.06703	-0.3364	-184.819
-0.3374	-202.236	-0.3374	-5.1465	-0.3374	-0.06726	-0.3374	-185.103
-0.3384	-203.199	-0.3384	-5.23708	-0.3384	-0.06776	-0.3384	-185.386
-0.3394	-204.105	-0.3394	-5.32909	-0.3394	-0.06794	-0.3394	-185.669
-0.3404	-205.067	-0.3404	-5.42109	-0.3404	-0.06821	-0.3404	-185.952
-0.3414	-205.973	-0.3414	-5.51451	-0.3414	-0.06845	-0.3414	-186.376
-0.3424	-206.936	-0.3424	-5.60934	-0.3424	-0.06889	-0.3424	-186.66
-0.3434	-207.841	-0.3434	-5.70418	-0.3434	-0.06909	-0.3434	-186.943
-0.3444	-208.804	-0.3444	-5.79901	-0.3444	-0.06953	-0.3444	-187.084
-0.3454	-209.71	-0.3454	-5.89526	-0.3454	-0.06978	-0.3454	-187.367
-0.3464	-210.616	-0.3464	-5.99292	-0.3464	-0.07008	-0.3464	-187.65
-0.3474	-211.522	-0.3474	-6.09059	-0.3474	-0.07054	-0.3474	-187.933
-0.3484	-212.427	-0.3484	-6.18967	-0.3484	-0.07086	-0.3484	-188.216
-0.3494	-213.333	-0.3494	-6.28875	-0.3494	-0.07114	-0.3494	-188.358
-0.3504	-214.239	-0.3504	-6.38924	-0.3504	-0.07135	-0.3504	-188.641
-0.3514	-215.088	-0.3514	-6.48974	-0.3514	-0.07176	-0.3514	-188.783
-0.3524	-215.994	-0.3524	-6.59165	-0.3524	-0.07203	-0.3524	-189.066
-0.3534	-216.844	-0.3534	-6.69498	-0.3534	-0.07271	-0.3534	-189.207
-0.3544	-217.749	-0.3544	-6.79972	-0.3544	-0.07295	-0.3544	-189.49
-0.3554	-218.599	-0.3554	-6.90446	-0.3554	-0.07322	-0.3554	-189.632
-0.3564	-219.505	-0.3564	-7.01062	-0.3564	-0.07343	-0.3564	-189.915
-0.3574	-220.354	-0.3574	-7.11819	-0.3574	-0.07384	-0.3574	-190.057
-0.3584	-221.203	-0.3584	-7.22576	-0.3584	-0.0742	-0.3584	-190.34
-0.3594	-222.109	-0.3594	-7.33616	-0.3594	-0.07452	-0.3594	-190.481
-0.3604	-222.958	-0.3604	-7.44657	-0.3604	-0.075	-0.3604	-190.623
-0.3614	-223.808	-0.3614	-7.55697	-0.3614	-0.0752	-0.3614	-190.906
-0.3624	-224.657	-0.3624	-7.67021	-0.3624	-0.0756	-0.3624	-191.047
-0.3634	-225.563	-0.3634	-7.78485	-0.3634	-0.0758	-0.3634	-191.189
-0.3644	-226.412	-0.3644	-7.8995	-0.3644	-0.07611	-0.3644	-191.33
-0.3654	-227.261	-0.3654	-8.01557	-0.3654	-0.0765	-0.3654	-191.614
-0.3664	-228.167	-0.3664	-8.13305	-0.3664	-0.07682	-0.3664	-191.755
-0.3674	-229.016	-0.3674	-8.25195	-0.3674	-0.07715	-0.3674	-191.897
-0.3684	-229.922	-0.3684	-8.37226	-0.3684	-0.07768	-0.3684	-192.18
-0.3694	-230.828	-0.3694	-8.49398	-0.3694	-0.0781	-0.3694	-192.321
-0.3704	-231.734	-0.3704	-8.61713	-0.3704	-0.07857	-0.3704	-192.463
-0.3714	-232.64	-0.3714	-8.74168	-0.3714	-0.0789	-0.3714	-192.746
-0.3724	-233.546	-0.3724	-8.86624	-0.3724	-0.07922	-0.3724	-192.887
-0.3734	-234.508	-0.3734	-8.99363	-0.3734	-0.0795	-0.3734	-193.17
-0.3744	-235.414	-0.3744	-9.12102	-0.3744	-0.08001	-0.3744	-193.312
-0.3754	-236.376	-0.3754	-9.25124	-0.3754	-0.08031	-0.3754	-193.595
-0.3764	-237.339	-0.3764	-9.38146	-0.3764	-0.08067	-0.3764	-193.737
-0.3774	-238.358	-0.3774	-9.51451	-0.3774	-0.08105	-0.3774	-194.02
-0.3784	-239.321	-0.3784	-9.64756	-0.3784	-0.08142	-0.3784	-194.303
-0.3794	-240.34	-0.3794	-9.78202	-0.3794	-0.08178	-0.3794	-194.586
-0.3804	-241.415	-0.3804	-9.91932	-0.3804	-0.08214	-0.3804	-194.727
-0.3814	-242.435	-0.3814	-10.0566	-0.3814	-0.08256	-0.3814	-195.011
-0.3824	-243.51	-0.3824	-10.1953	-0.3824	-0.08301	-0.3824	-195.294
-0.3834	-244.643	-0.3834	-10.3355	-0.3834	-0.08337	-0.3834	-195.577
-0.3844	-245.718	-0.3844	-10.477	-0.3844	-0.08375	-0.3844	-195.86
-0.3854	-246.851	-0.3854	-10.6185	-0.3854	-0.08408	-0.3854	-196.284
-0.3864	-248.04	-0.3864	-10.7629	-0.3864	-0.08466	-0.3864	-196.567
-0.3874	-249.229	-0.3874	-10.9073	-0.3874	-0.08511	-0.3874	-196.851
-0.3884	-250.418	-0.3884	-11.0545	-0.3884	-0.08553	-0.3884	-197.134
-0.3894	-251.663	-0.3894	-11.2017	-0.3894	-0.08583	-0.3894	-197.558
-0.3904	-252.909	-0.3904	-11.3503	-0.3904	-0.08628	-0.3904	-197.841
-0.3914	-254.211	-0.3914	-11.4989	-0.3914	-0.08668	-0.3914	-198.266
-0.3924	-255.513	-0.3924	-11.6504	-0.3924	-0.08709	-0.3924	-198.691
-0.3934	-256.815	-0.3934	-11.8018	-0.3934	-0.08757	-0.3934	-199.115
-0.3944	-258.174	-0.3944	-11.9547	-0.3944	-0.08798	-0.3944	-199.398
-0.3954	-259.533	-0.3954	-12.1076	-0.3954	-0.08832	-0.3954	-199.823
-0.3964	-260.948	-0.3964	-12.2619	-0.3964	-0.08892	-0.3964	-200.248
-0.3974	-262.364	-0.3974	-12.4176	-0.3974	-0.08946	-0.3974	-200.672
-0.3984	-263.779	-0.3984	-12.5732	-0.3984	-0.09006	-0.3984	-201.097
-0.3994	-265.251	-0.3994	-12.7304	-0.3994	-0.09047	-0.3994	-201.663
-0.4004	-266.723	-0.4004	-12.8889	-0.4004	-0.0909	-0.4004	-202.088
-0.4014	-268.252	-0.4014	-13.046	-0.4014	-0.09141	-0.4014	-202.512
-0.4024	-269.781	-0.4024	-13.2059	-0.4024	-0.09188	-0.4024	-202.937
-0.4034	-271.309	-0.4034	-13.3659	-0.4034	-0.09226	-0.4034	-203.503
-0.4044	-272.838	-0.4044	-13.5258	-0.4044	-0.09298	-0.4044	-203.928
-0.4054	-274.423	-0.4054	-13.6872	-0.4054	-0.09331	-0.4054	-204.494
-0.4064	-276.008	-0.4064	-13.8471	-0.4064	-0.09363	-0.4064	-204.919
-0.4074	-277.594	-0.4074	-14.0099	-0.4074	-0.0941	-0.4074	-205.485
-0.4084	-279.236	-0.4084	-14.1684	-0.4084	-0.09449	-0.4084	-206.051
-0.4094	-280.821	-0.4094	-14.3383	-0.4094	-0.09503	-0.4094	-206.476
-0.4104	-282.463	-0.4104	-14.494	-0.4104	-0.09536	-0.4104	-207.042
-0.4114	-284.048	-0.4114	-14.6638	-0.4114	-0.09601	-0.4114	-207.608
-0.4124	-285.69	-0.4124	-14.8195	-0.4124	-0.09663	-0.4124	-208.032
-0.4134	-287.332	-0.4134	-14.9894	-0.4134	-0.09714	-0.4134	-208.599
-0.4144	-288.974	-0.4144	-15.1451	-0.4144	-0.09781	-0.4144	-209.165
-0.4154	-290.616	-0.4154	-15.3149	-0.4154	-0.09815	-0.4154	-209.731
-0.4164	-292.201	-0.4164	-15.4848	-0.4164	-0.09856	-0.4164	-210.156
-0.4174	-293.843	-0.4174	-15.6405	-0.4174	-0.09921	-0.4174	-210.722
-0.4184	-295.428	-0.4184	-15.8103	-0.4184	-0.09953	-0.4184	-211.288
-0.4194	-297.07	-0.4194	-15.966	-0.4194	-0.10051	-0.4194	-211.713
-0.4204	-298.655	-0.4204	-16.1359	-0.4204	-0.10106	-0.4204	-212.279
-0.4214	-300.184	-0.4214	-16.3057	-0.4214	-0.1015	-0.4214	-212.845
-0.4224	-301.769	-0.4224	-16.4614	-0.4224	-0.10176	-0.4224	-213.411
-0.4234	-303.298	-0.4234	-16.6313	-0.4234	-0.10205	-0.4234	-213.836
-0.4244	-304.827	-0.4244	-16.787	-0.4244	-0.10242	-0.4244	-214.402
-0.4254	-306.299	-0.4254	-16.9568	-0.4254	-0.10293	-0.4254	-214.827
-0.4264	-307.714	-0.4264	-17.1125	-0.4264	-0.10361	-0.4264	-215.393
-0.4274	-309.186	-0.4274	-17.2824	-0.4274	-0.10453	-0.4274	-215.959
-0.4284	-310.545	-0.4284	-17.4522	-0.4284	-0.10507	-0.4284	-216.383
-0.4294	-311.904	-0.4294	-17.6079	-0.4294	-0.10534	-0.4294	-216.95
-0.4304	-313.263	-0.4304	-17.7778	-0.4304	-0.1059	-0.4304	-217.374
-0.4314	-314.565	-0.4314	-17.9335	-0.4314	-0.10633	-0.4314	-217.799
-0.4324	-315.81	-0.4324	-18.1033	-0.4324	-0.10672	-0.4324	-218.365
-0.4334	-316.999	-0.4334	-18.259	-0.4334	-0.10742	-0.4334	-218.79
-0.4344	-318.132	-0.4344	-18.4289	-0.4344	-0.10807	-0.4344	-219.356
-0.4354	-319.264	-0.4354	-18.5846	-0.4354	-0.10852	-0.4354	-219.781
-0.4364	-320.34	-0.4364	-18.7544	-0.4364	-0.10895	-0.4364	-220.205
-0.4374	-321.302	-0.4374	-18.9101	-0.4374	-0.1093	-0.4374	-220.63
-0.4384	-322.265	-0.4384	-19.0658	-0.4384	-0.10948	-0.4384	-221.054
-0.4394	-323.171	-0.4394	-19.2357	-0.4394	-0.10994	-0.4394	-221.479
-0.4404	-324.02	-0.4404	-19.3914	-0.4404	-0.11122	-0.4404	-222.045
-0.4414	-324.812	-0.4414	-19.5612	-0.4414	-0.11185	-0.4414	-222.47
-0.4424	-325.548	-0.4424	-19.7169	-0.4424	-0.11241	-0.4424	-222.894
-0.4434	-326.228	-0.4434	-19.8726	-0.4434	-0.11298	-0.4434	-223.319
-0.4444	-326.851	-0.4444	-20.0425	-0.4444	-0.1136	-0.4444	-223.602
-0.4454	-327.36	-0.4454	-20.1982	-0.4454	-0.114	-0.4454	-224.027
-0.4464	-327.87	-0.4464	-20.3539	-0.4464	-0.11486	-0.4464	-224.451
-0.4474	-328.266	-0.4474	-20.5096	-0.4474	-0.11534	-0.4474	-224.876
-0.4484	-328.606	-0.4484	-20.6794	-0.4484	-0.1156	-0.4484	-225.301
-0.4494	-328.889	-0.4494	-20.8351	-0.4494	-0.11626	-0.4494	-225.725
-0.4504	-329.115	-0.4504	-20.9908	-0.4504	-0.11655	-0.4504	-226.008
-0.4514	-329.229	-0.4514	-21.1607	-0.4514	-0.11706	-0.4514	-226.433
-0.4524	-329.342	-0.4524	-21.3163	-0.4524	-0.11808	-0.4524	-226.858
-0.4534	-329.342	-0.4534	-21.472	-0.4534	-0.1186	-0.4534	-227.141
-0.4544	-329.285	-0.4544	-21.6277	-0.4544	-0.11933	-0.4544	-227.565
-0.4554	-329.115	-0.4554	-21.7834	-0.4554	-0.1199	-0.4554	-227.99
-0.4564	-328.889	-0.4564	-21.9533	-0.4564	-0.12044	-0.4564	-228.273
-0.4574	-328.606	-0.4574	-22.109	-0.4574	-0.12184	-0.4574	-228.698
-0.4584	-328.266	-0.4584	-22.2647	-0.4584	-0.12242	-0.4584	-228.981
-0.4594	-327.87	-0.4594	-22.4204	-0.4594	-0.12266	-0.4594	-229.405
-0.4604	-327.417	-0.4604	-22.5761	-0.4604	-0.12286	-0.4604	-229.689
-0.4614	-326.851	-0.4614	-22.7318	-0.4614	-0.12341	-0.4614	-230.113
-0.4624	-326.228	-0.4624	-22.8875	-0.4624	-0.12419	-0.4624	-230.396
-0.4634	-325.548	-0.4634	-23.0573	-0.4634	-0.12491	-0.4634	-230.679
-0.4644	-324.812	-0.4644	-23.213	-0.4644	-0.12534	-0.4644	-231.104
-0.4654	-324.02	-0.4654	-23.3687	-0.4654	-0.12585	-0.4654	-231.387
-0.4664	-323.171	-0.4664	-23.5244	-0.4664	-0.12616	-0.4664	-231.67
-0.4674	-322.208	-0.4674	-23.6801	-0.4674	-0.12754	-0.4674	-232.095
-0.4684	-321.189	-0.4684	-23.8358	-0.4684	-0.12895	-0.4684	-232.378
-0.4694	-320.113	-0.4694	-23.9915	-0.4694	-0.12933	-0.4694	-232.661
-0.4704	-318.981	-0.4704	-24.1472	-0.4704	-0.12961	-0.4704	-232.944
-0.4714	-317.792	-0.4714	-24.3029	-0.4714	-0.13011	-0.4714	-233.227
-0.4724	-316.546	-0.4724	-24.4586	-0.4724	-0.13138	-0.4724	-233.51
-0.4734	-315.188	-0.4734	-24.6143	-0.4734	-0.13186	-0.4734	-233.793
-0.4744	-313.772	-0.4744	-24.77	-0.4744	-0.13217	-0.4744	-234.076
-0.4754	-312.3	-0.4754	-24.9257	-0.4754	-0.13292	-0.4754	-234.359
-0.4764	-310.771	-0.4764	-25.0814	-0.4764	-0.13311	-0.4764	-234.643
-0.4774	-309.186	-0.4774	-25.2371	-0.4774	-0.13472	-0.4774	-234.926

## Sheet: Fig 4b
Pt-SAs/MoS2		MoS2		Pt-C
i	E	i	E	i	E
0.65563	0.0104	0.14508	0.2204	1.05529	0.0404
0.68167	0.0114	0.14961	0.2214	1.22231	0.0414
0.71054	0.0124	0.15442	0.2224	1.39924	0.0424
0.74168	0.0134	0.15938	0.2234	1.58466	0.0434
0.77622	0.0144	0.16461	0.2244	1.78141	0.0444
0.81359	0.0154	0.16999	0.2254	1.98806	0.0454
0.85435	0.0164	0.17565	0.2264	2.20462	0.0464
0.89851	0.0174	0.1816	0.2274	2.43392	0.0474
0.94607	0.0184	0.18783	0.2284	2.67313	0.0484
0.99759	0.0194	0.1942	0.2294	2.92366	0.0494
1.05251	0.0204	0.20099	0.2304	3.18693	0.0504
1.11196	0.0214	0.20807	0.2314	3.46152	0.0514
1.17537	0.0224	0.21529	0.2324	3.74885	0.0524
1.24275	0.0234	0.22293	0.2334	4.04751	0.0534
1.31522	0.0244	0.23086	0.2344	4.36032	0.0544
1.39165	0.0254	0.23921	0.2354	4.68587	0.0554
1.47318	0.0264	0.24784	0.2364	5.02557	0.0564
1.5598	0.0274	0.2569	0.2374	5.37801	0.0574
1.65096	0.0284	0.26624	0.2384	5.74461	0.0584
1.7472	0.0294	0.27601	0.2394	6.12394	0.0594
1.84912	0.0304	0.28606	0.2404	6.51885	0.0604
1.95612	0.0314	0.29667	0.2414	6.9279	0.0614
2.06879	0.0324	0.30757	0.2424	7.35112	0.0624
2.18655	0.0334	0.3189	0.2434	7.78849	0.0634
2.30998	0.0344	0.33079	0.2444	8.24142	0.0644
2.43963	0.0354	0.3431	0.2454	8.70851	0.0654
2.57495	0.0364	0.35584	0.2464	9.18976	0.0664
2.71592	0.0374	0.36914	0.2474	9.68799	0.0674
2.86256	0.0384	0.38301	0.2484	10.199	0.0684
3.01543	0.0394	0.39731	0.2494	10.7269	0.0694
3.17452	0.0404	0.41217	0.2504	11.269	0.0704
3.33928	0.0414	0.4276	0.2514	11.8267	0.0714
3.51026	0.0424	0.4436	0.2524	12.3985	0.0724
3.68691	0.0434	0.46016	0.2534	12.9817	0.0734
3.87035	0.0444	0.47728	0.2544	13.5903	0.0744
4.05945	0.0454	0.49512	0.2554	14.199	0.0754
4.25421	0.0464	0.51366	0.2564	14.8359	0.0764
4.45577	0.0474	0.53291	0.2574	15.487	0.0774
4.66299	0.0484	0.55272	0.2584	16.1381	0.0784
4.87587	0.0494	0.57325	0.2594	16.8175	0.0794
5.09498	0.0504	0.59462	0.2604	17.5111	0.0804
5.31975	0.0514	0.6167	0.2614	18.2046	0.0814
5.55074	0.0524	0.63949	0.2624	18.9265	0.0824
5.78627	0.0534	0.66313	0.2634	19.6484	0.0834
6.02972	0.0544	0.68762	0.2644	20.3985	0.0844
6.27884	0.0554	0.71281	0.2654	21.1487	0.0854
6.52795	0.0564	0.739	0.2664	21.9272	0.0864
6.78839	0.0574	0.76603	0.2674	22.7057	0.0874
7.05449	0.0584	0.79391	0.2684	23.4983	0.0884
7.32059	0.0594	0.82279	0.2694	24.291	0.0894
7.59802	0.0604	0.85251	0.2704	25.1119	0.0904
7.87544	0.0614	0.88323	0.2714	25.9329	0.0914
8.15853	0.0624	0.91493	0.2724	26.768	0.0924
8.44728	0.0634	0.94763	0.2734	27.6172	0.0934
8.74168	0.0644	0.98132	0.2744	28.4665	0.0944
9.04176	0.0654	1.01599	0.2754	29.3299	0.0954
9.34183	0.0664	1.0518	0.2764	30.2075	0.0964
9.65322	0.0674	1.08861	0.2774	31.085	0.0974
9.96461	0.0684	1.12654	0.2784	31.9626	0.0984
10.2817	0.0694	1.16546	0.2794	32.8685	0.0994
10.5987	0.0704	1.20552	0.2804	33.7602	0.1004
10.9214	0.0714	1.24671	0.2814	34.666	0.1014
11.2498	0.0724	1.28903	0.2824	35.5861	0.1024
11.5839	0.0734	1.33234	0.2834	36.5061	0.1034
11.9179	0.0744	1.37693	0.2844	37.4261	0.1044
12.2576	0.0754	1.42251	0.2854	38.3462	0.1054
12.5973	0.0764	1.46921	0.2864	39.2803	0.1064
12.9483	0.0774	1.51734	0.2874	40.2145	0.1074
13.2937	0.0784	1.56688	0.2884	41.1487	0.1084
13.6504	0.0794	1.61642	0.2894	42.0829	0.1094
14.0071	0.0804	1.66879	0.2904	43.0312	0.1104
14.3638	0.0814	1.72116	0.2914	43.9654	0.1114
14.7261	0.0824	1.77495	0.2924	44.9138	0.1124
15.0941	0.0834	1.82873	0.2934	45.8479	0.1134
15.4621	0.0844	1.88535	0.2944	46.7963	0.1144
15.8358	0.0854	1.94197	0.2954	47.7446	0.1154
16.2095	0.0864	2	0.2964	48.6788	0.1164
16.5888	0.0874	2.05945	0.2974	49.6271	0.1174
16.9682	0.0884	2.12031	0.2984	50.5613	0.1184
17.3531	0.0894	2.18117	0.2994	51.4955	0.1194
17.7382	0.0904	2.24345	0.3004	52.4297	0.1204
18.1288	0.0914	2.30715	0.3014	53.3639	0.1214
18.5195	0.0924	2.37226	0.3024	54.298	0.1224
18.9158	0.0934	2.43737	0.3034	55.2181	0.1234
19.3178	0.0944	2.50389	0.3044	56.1523	0.1244
19.7198	0.0954	2.57183	0.3054	57.0723	0.1254
20.1217	0.0964	2.63977	0.3064	57.9781	0.1264
20.5294	0.0974	2.71054	0.3074	58.8982	0.1274
20.9427	0.0984	2.7799	0.3084	59.804	0.1284
21.356	0.0994	2.85209	0.3094	60.7099	0.1294
21.775	0.1004	2.92427	0.3104	61.6016	0.1304
22.1939	0.1014	2.99646	0.3114	62.4934	0.1314
22.6185	0.1024	3.07006	0.3124	63.3851	0.1324
23.0432	0.1034	3.14508	0.3134	64.2626	0.1334
23.4735	0.1044	3.22151	0.3144	65.1402	0.1344
23.9037	0.1054	3.29653	0.3154	66.0178	0.1354
24.3397	0.1064	3.37438	0.3164	66.8812	0.1364
24.7813	0.1074	3.45223	0.3174	67.7446	0.1374
25.2229	0.1084	3.53008	0.3184	68.5939	0.1384
25.6645	0.1094	3.60934	0.3194	69.4431	0.1394
26.1118	0.1104	3.69002	0.3204	70.2924	0.1404
26.5648	0.1114	3.7707	0.3214	71.1275	0.1414
27.0234	0.1124	3.85138	0.3224	71.9626	0.1424
27.4763	0.1134	3.93347	0.3234	72.7835	0.1434
27.9406	0.1144	4.01557	0.3244	73.6045	0.1444
28.4048	0.1154	4.09908	0.3254	74.4254	0.1454
28.8691	0.1164	4.18259	0.3264	75.2322	0.1464
29.339	0.1174	4.26752	0.3274	76.039	0.1474
29.8146	0.1184	4.35244	0.3284	76.8317	0.1484
30.2902	0.1194	4.43878	0.3294	77.6243	0.1494
30.7714	0.1204	4.52512	0.3304	78.4169	0.1504
31.2526	0.1214	4.61146	0.3314	79.1954	0.1514
31.7396	0.1224	4.69922	0.3324	79.9739	0.1524
32.2265	0.1234	4.78698	0.3334	80.7382	0.1534
32.719	0.1244	4.87615	0.3344	81.5167	0.1544
33.2116	0.1254	4.96532	0.3354	82.2669	0.1554
33.7098	0.1264	5.05591	0.3364	83.0312	0.1564
34.2081	0.1274	5.1465	0.3374	83.7814	0.1574
34.712	0.1284	5.23708	0.3384	84.5174	0.1584
35.2159	0.1294	5.32909	0.3394	85.2676	0.1594
35.7254	0.1304	5.42109	0.3404	86.0036	0.1604
36.235	0.1314	5.51451	0.3414	86.7255	0.1614
36.7502	0.1324	5.60934	0.3424	87.4615	0.1624
37.2654	0.1334	5.70418	0.3434	88.1834	0.1634
37.7863	0.1344	5.79901	0.3444	88.8911	0.1644
38.3015	0.1354	5.89526	0.3454	89.613	0.1654
38.828	0.1364	5.99292	0.3464	90.3207	0.1664
39.3546	0.1374	6.09059	0.3474	91.0284	0.1674
39.8811	0.1384	6.18967	0.3484	91.722	0.1684
40.4076	0.1394	6.28875	0.3494	92.4155	0.1694
40.9398	0.1404	6.38924	0.3504	93.1091	0.1704
41.4777	0.1414	6.48974	0.3514	93.8026	0.1714
42.0099	0.1424	6.59165	0.3524	94.482	0.1724
42.5534	0.1434	6.69498	0.3534	95.1615	0.1734
43.0913	0.1444	6.79972	0.3544	95.8409	0.1744
43.6348	0.1454	6.90446	0.3554	96.5061	0.1754
44.1783	0.1464	7.01062	0.3564	97.1855	0.1764
44.7275	0.1474	7.11819	0.3574	97.8366	0.1774
45.2767	0.1484	7.22576	0.3584	98.5019	0.1784
45.8259	0.1494	7.33616	0.3594	99.1671	0.1794
46.3807	0.1504	7.44657	0.3604	99.8182	0.1804
46.9356	0.1514	7.55697	0.3614	100.469	0.1814
47.4905	0.1524	7.67021	0.3624	101.106	0.1824
48.051	0.1534	7.78485	0.3634	101.757	0.1834
48.6115	0.1544	7.8995	0.3644	102.394	0.1844
49.172	0.1554	8.01557	0.3654	103.031	0.1854
49.7381	0.1564	8.13305	0.3664	103.668	0.1864
50.3043	0.1574	8.25195	0.3674	104.291	0.1874
50.8762	0.1584	8.37226	0.3684	104.914	0.1884
51.448	0.1594	8.49398	0.3694	105.537	0.1894
52.0198	0.1604	8.61713	0.3704	106.159	0.1904
52.5973	0.1614	8.74168	0.3714	106.782	0.1914
53.1748	0.1624	8.86624	0.3724	107.391	0.1924
53.7523	0.1634	8.99363	0.3734	107.999	0.1934
54.3355	0.1644	9.12102	0.3744	108.608	0.1944
54.9186	0.1654	9.25124	0.3754	109.217	0.1954
55.5074	0.1664	9.38146	0.3764	109.825	0.1964
56.0962	0.1674	9.51451	0.3774	110.42	0.1974
56.6737	0.1684	9.64756	0.3784	111.014	0.1984
57.2965	0.1694	9.78202	0.3794	111.609	0.1994
57.8627	0.1704	9.91932	0.3804	112.203	0.2004
58.4855	0.1714	10.0566	0.3814	112.798	0.2014
59.1083	0.1724	10.1953	0.3824	113.392	0.2024
59.6745	0.1734	10.3355	0.3834	113.972	0.2034
60.2972	0.1744	10.477	0.3844	114.567	0.2044
60.92	0.1754	10.6185	0.3854	115.147	0.2054
61.5428	0.1764	10.7629	0.3864	115.728	0.2064
62.1656	0.1774	10.9073	0.3874	116.308	0.2074
62.7884	0.1784	11.0545	0.3884	116.888	0.2084
63.4112	0.1794	11.2017	0.3894	117.469	0.2094
64.034	0.1804	11.3503	0.3904	118.049	0.2104
64.6568	0.1814	11.4989	0.3914	118.629	0.2114
65.2796	0.1824	11.6504	0.3924	119.195	0.2124
65.9023	0.1834	11.8018	0.3934	119.776	0.2134
66.5817	0.1844	11.9547	0.3944	120.342	0.2144
67.2045	0.1854	12.1076	0.3954	120.922	0.2154
67.8839	0.1864	12.2619	0.3964	121.488	0.2164
68.5067	0.1874	12.4176	0.3974	122.069	0.2174
69.1861	0.1884	12.5732	0.3984	122.635	0.2184
69.8655	0.1894	12.7304	0.3994	123.201	0.2194
70.5449	0.1904	12.8889	0.4004	123.781	0.2204
71.1677	0.1914	13.046	0.4014	124.348	0.2214
71.8471	0.1924	13.2059	0.4024	124.914	0.2224
72.5265	0.1934	13.3659	0.4034	125.494	0.2234
73.2626	0.1944	13.5258	0.4044	126.06	0.2244
73.942	0.1954	13.6872	0.4054	126.626	0.2254
74.6214	0.1964	13.8471	0.4064	127.193	0.2264
75.3574	0.1974	14.0099	0.4074	127.773	0.2274
76.0368	0.1984	14.1684	0.4084	128.339	0.2284
76.7728	0.1994	14.3383	0.4094	128.905	0.2294
77.5088	0.2004	14.494	0.4104	129.486	0.2304
78.1882	0.2014	14.6638	0.4114	130.052	0.2314
78.9243	0.2024	14.8195	0.4124	130.618	0.2324
79.6603	0.2034	14.9894	0.4134	131.198	0.2334
80.3963	0.2044	15.1451	0.4144	131.764	0.2344
81.189	0.2054	15.3149	0.4154	132.331	0.2354
81.925	0.2064	15.4848	0.4164	132.911	0.2364
82.661	0.2074	15.6405	0.4174	133.477	0.2374
83.4536	0.2084	15.8103	0.4184	134.043	0.2384
84.1897	0.2094	15.966	0.4194	134.624	0.2394
84.9823	0.2104	16.1359	0.4204	135.19	0.2404
85.775	0.2114	16.3057	0.4214	135.756	0.2414
86.5676	0.2124	16.4614	0.4224	136.336	0.2424
87.3602	0.2134	16.6313	0.4234	136.902	0.2434
88.1529	0.2144	16.787	0.4244	137.469	0.2444
88.9455	0.2154	16.9568	0.4254	138.035	0.2454
89.7382	0.2164	17.1125	0.4264	138.601	0.2464
90.5874	0.2174	17.2824	0.4274	139.167	0.2474
91.38	0.2184	17.4522	0.4284	139.733	0.2484
92.2293	0.2194	17.6079	0.4294	140.285	0.2494
93.0786	0.2204	17.7778	0.4304	140.851	0.2504
93.8712	0.2214	17.9335	0.4314	141.418	0.2514
94.7204	0.2224	18.1033	0.4324	141.984	0.2524
95.5697	0.2234	18.259	0.4334	142.55	0.2534
96.419	0.2244	18.4289	0.4344	143.116	0.2544
97.3248	0.2254	18.5846	0.4354	143.682	0.2554
98.1741	0.2264	18.7544	0.4364	144.249	0.2564
99.0233	0.2274	18.9101	0.4374	144.815	0.2574
99.8726	0.2284	19.0658	0.4384	145.381	0.2584
100.778	0.2294	19.2357	0.4394	145.947	0.2594
101.628	0.2304	19.3914	0.4404	146.513	0.2604
102.534	0.2314	19.5612	0.4414	147.079	0.2614
103.439	0.2324	19.7169	0.4424	147.646	0.2624
104.289	0.2334	19.8726	0.4434
105.195	0.2344	20.0425	0.4444
106.1	0.2354	20.1982	0.4454
107.006	0.2364	20.3539	0.4464
107.912	0.2374	20.5096	0.4474
108.818	0.2384	20.6794	0.4484
109.724	0.2394	20.8351	0.4494
110.63	0.2404	20.9908	0.4504
111.536	0.2414	21.1607	0.4514
112.442	0.2424	21.3163	0.4524
113.347	0.2434	21.472	0.4534
114.253	0.2444	21.6277	0.4544
115.159	0.2454	21.7834	0.4554
116.065	0.2464	21.9533	0.4564
117.028	0.2474	22.109	0.4574
117.933	0.2484	22.2647	0.4584
118.839	0.2494	22.4204	0.4594
119.745	0.2504	22.5761	0.4604
120.708	0.2514	22.7318	0.4614
121.614	0.2524	22.8875	0.4624
122.519	0.2534	23.0573	0.4634
123.425	0.2544	23.213	0.4644
124.388	0.2554	23.3687	0.4654
125.294	0.2564	23.5244	0.4664
126.2	0.2574	23.6801	0.4674
127.105	0.2584	23.8358	0.4684
128.068	0.2594	23.9915	0.4694
128.974	0.2604	24.1472	0.4704
129.88	0.2614	24.3029	0.4714
130.786	0.2624	24.4586	0.4724
131.691	0.2634	24.6143	0.4734
132.654	0.2644	24.77	0.4744
133.56	0.2654	24.9257	0.4754
134.466	0.2664	25.0814	0.4764
135.372	0.2674	25.2371	0.4774
136.277	0.2684
137.183	0.2694
138.146	0.2704
139.052	0.2714
139.958	0.2724
140.863	0.2734
141.769	0.2744
142.732	0.2754
143.638	0.2764
144.544	0.2774
145.449	0.2784
146.355	0.2794
147.318	0.2804
148.224	0.2814
149.13	0.2824
150.092	0.2834
150.998	0.2844
151.904	0.2854
152.866	0.2864
153.772	0.2874
154.735	0.2884
155.64	0.2894
156.603	0.2904
157.509	0.2914
158.471	0.2924
159.434	0.2934
160.34	0.2944
161.302	0.2954
162.265	0.2964

## Sheet: Fig 4c
0.05	0.022	0.2	12	0.05	0.35	0.1	2.77	0.025	1.67	0.3	0.8	0.05	11.52	0.1	0.385	0.1	0.93
0.1	0.101			0.1	5	0.15	7.84	0.05	4.29			0.1	47.3			0.2	6.5
0.15	0.386			0.15	11	0.2	16.54					0.15	103.37
0.2	1.189			0.2	45							0.2	175.27

## Sheet: Fig 4d
E	i0	i1000			Inset
0.1216	-0.51431	-0.4287			0.1	-15.4135
0.1206	-0.51663	-0.42995			0.2	-15.4136
0.1196	-0.51884	-0.43125			0.3	-15.4137
0.1186	-0.5211	-0.4325			0.4	-15.4137
0.1176	-0.52331	-0.43369			0.5	-15.4137
0.1166	-0.52546	-0.43493			0.6	-15.4136
0.1156	-0.52762	-0.43612			0.7	-15.4133
0.1146	-0.52971	-0.43731			0.8	-15.413
0.1136	-0.53186	-0.4385			0.9	-15.4127
0.1126	-0.5339	-0.43963			1	-15.4124
0.1116	-0.53594	-0.44082			1.1	-15.4123
0.1106	-0.53798	-0.44195			1.2	-15.412
0.1096	-0.53996	-0.44303			1.3	-15.4118
0.1086	-0.54194	-0.4441			1.4	-15.4115
0.1076	-0.54392	-0.44524			1.5	-15.4113
0.1066	-0.54585	-0.44626			1.6	-15.411
0.1056	-0.54771	-0.44733			1.7	-15.4108
0.1046	-0.54958	-0.44835			1.8	-15.4106
0.1036	-0.55145	-0.44937			1.9	-15.4104
0.1026	-0.55326	-0.45039			2	-15.4103
0.1016	-0.55507	-0.45135			2.1	-15.4102
0.1006	-0.55683	-0.45231			2.2	-15.41
0.0996	-0.55858	-0.45328			2.3	-15.4098
0.0986	-0.56028	-0.45424			2.4	-15.4096
0.0976	-0.56198	-0.45515			2.5	-15.4095
0.0966	-0.56368	-0.45605			2.6	-15.4094
0.0956	-0.56532	-0.45696			2.7	-15.4092
0.0946	-0.56674	-0.45786			2.8	-15.4091
0.0936	-0.56844	-0.45871			2.9	-15.409
0.0926	-0.57013	-0.45956			3	-15.4086
0.0916	-0.57183	-0.46035			3.1	-15.4087
0.0906	-0.57297	-0.46115			3.2	-15.4087
0.0896	-0.57466	-0.46194			3.3	-15.4087
0.0886	-0.5758	-0.46273			3.4	-15.4087
0.0876	-0.57749	-0.46352			3.5	-15.4087
0.0866	-0.57863	-0.46426			3.6	-15.4086
0.0856	-0.58033	-0.465			3.7	-15.4086
0.0846	-0.58146	-0.46573			3.8	-15.4086
0.0836	-0.58316	-0.46641			3.9	-15.4086
0.0826	-0.58429	-0.46709			4	-15.4085
0.0816	-0.58542	-0.46777			4.1	-15.4086
0.0806	-0.58712	-0.46845			4.2	-15.4086
0.0796	-0.58825	-0.46907			4.3	-15.4086
0.0786	-0.58938	-0.46975			4.4	-15.4086
0.0776	-0.59052	-0.47038			4.5	-15.4086
0.0766	-0.59165	-0.471			4.6	-15.4086
0.0756	-0.59278	-0.47162			4.7	-15.4086
0.0746	-0.59391	-0.47219			4.8	-15.4086
0.0736	-0.59505	-0.47281			4.9	-15.4085
0.0726	-0.59618	-0.47338			5	-15.4085
0.0716	-0.59731	-0.47394			5.1	-15.4087
0.0706	-0.59844	-0.47456			5.2	-15.4087
0.0696	-0.59958	-0.47513			5.3	-15.4087
0.0686	-0.60071	-0.4757			5.4	-15.4087
0.0676	-0.60127	-0.47626			5.5	-15.4088
0.0666	-0.60241	-0.47683			5.6	-15.4088
0.0656	-0.60354	-0.4774			5.7	-15.4088
0.0646	-0.60467	-0.47796			5.8	-15.4088
0.0636	-0.6058	-0.47858			5.9	-15.4088
0.0626	-0.60637	-0.47915			6	-15.4091
0.0616	-0.6075	-0.47972			6.1	-15.4095
0.0606	-0.60863	-0.48034			6.2	-15.4097
0.0596	-0.6092	-0.48091			6.3	-15.4099
0.0586	-0.61033	-0.48153			6.4	-15.4101
0.0576	-0.61146	-0.48215			6.5	-15.4102
0.0566	-0.6126	-0.48272			6.6	-15.4104
0.0556	-0.61316	-0.48334			6.7	-15.4106
0.0546	-0.6143	-0.48402			6.8	-15.4107
0.0536	-0.61543	-0.48464			6.9	-15.4108
0.0526	-0.61656	-0.48527			7	-15.411
0.0516	-0.61769	-0.48589			7.1	-15.4113
0.0506	-0.61826	-0.48657			7.2	-15.4114
0.0496	-0.61939	-0.48719			7.3	-15.4115
0.0486	-0.62052	-0.48781			7.4	-15.4114
0.0476	-0.62166	-0.48849			7.5	-15.4113
0.0466	-0.62279	-0.48912			7.6	-15.4112
0.0456	-0.62392	-0.48974			7.7	-15.4112
0.0446	-0.62505	-0.4903			7.8	-15.4113
0.0436	-0.62619	-0.49093			7.9	-15.4114
0.0426	-0.62732	-0.49144			8	-15.4115
0.0416	-0.62845	-0.492			8.1	-15.4117
0.0406	-0.62958	-0.49251			8.2	-15.4118
0.0396	-0.63071	-0.49297			8.3	-15.4119
0.0386	-0.63185	-0.49336			8.4	-15.412
0.0376	-0.63298	-0.4937			8.5	-15.4121
0.0366	-0.63411	-0.49404			8.6	-15.4121
0.0356	-0.63524	-0.49427			8.7	-15.4122
0.0346	-0.63638	-0.49444			8.8	-15.4123
0.0336	-0.63751	-0.49455			8.9	-15.4123
0.0326	-0.63864	-0.49461			9	-15.4124
0.0316	-0.63977	-0.49455			9.1	-15.4125
0.0306	-0.64091	-0.49444			9.2	-15.4126
0.0296	-0.64147	-0.49421			9.3	-15.4126
0.0286	-0.6426	-0.49387			9.4	-15.4125
0.0276	-0.64374	-0.49347			9.5	-15.4123
0.0266	-0.6443	-0.49297			9.6	-15.4121
0.0256	-0.64487	-0.49234			9.7	-15.4119
0.0246	-0.646	-0.49166			9.8	-15.4117
0.0236	-0.64657	-0.49087			9.9	-15.4116
0.0226	-0.64713	-0.49002			10	-15.4114
0.0216	-0.6477	-0.48912			10.1	-15.4113
0.0206	-0.64827	-0.4881			10.2	-15.4111
0.0196	-0.64827	-0.48708			10.3	-15.411
0.0186	-0.64883	-0.486			10.4	-15.4108
0.0176	-0.6494	-0.48493			10.5	-15.4107
0.0166	-0.6494	-0.48385			10.6	-15.4108
0.0156	-0.6494	-0.48277			10.7	-15.4109
0.0146	-0.6494	-0.48181			10.8	-15.411
0.0136	-0.64996	-0.48091			10.9	-15.4111
0.0126	-0.64996	-0.48017			11	-15.4113
0.0116	-0.64996	-0.47955			11.1	-15.4115
0.0106	-0.64996	-0.47921			11.2	-15.4116
0.0096	-0.64996	-0.47909			11.3	-15.4116
0.0086	-0.65053	-0.47938			11.4	-15.4117
0.0076	-0.65053	-0.47994			11.5	-15.4118
0.0066	-0.6511	-0.48102			11.6	-15.4119
0.0056	-0.65166	-0.4826			11.7	-15.412
0.0046	-0.6528	-0.48481			11.8	-15.412
0.0036	-0.65393	-0.48764			11.9	-15.4121
0.0026	-0.65563	-0.49127			12	-15.4119
0.0016	-0.65732	-0.49574			12.1	-15.4117
0.0006	-0.66016	-0.50112			12.2	-15.4115
-0.0004	-0.66299	-0.50763			12.3	-15.4112
-0.0014	-0.66638	-0.51522			12.4	-15.411
-0.0024	-0.67091	-0.5241			12.5	-15.4108
-0.0034	-0.67601	-0.53435			12.6	-15.4106
-0.0044	-0.68224	-0.54613			12.7	-15.4104
-0.0054	-0.68903	-0.55955			12.8	-15.4102
-0.0064	-0.69752	-0.57466			12.9	-15.41
-0.0074	-0.70658	-0.59165			13	-15.4098
-0.0084	-0.71734	-0.6109			13.1	-15.4097
-0.0094	-0.72979	-0.63185			13.2	-15.4095
-0.0104	-0.74395	-0.65563			13.3	-15.4093
-0.0114	-0.7598	-0.68167			13.4	-15.4091
-0.0124	-0.77735	-0.71054			13.5	-15.4089
-0.0134	-0.79717	-0.74168			13.6	-15.4087
-0.0144	-0.81925	-0.77622			13.7	-15.4086
-0.0154	-0.84416	-0.81359			13.8	-15.4084
-0.0164	-0.87134	-0.85435			13.9	-15.4082
-0.0174	-0.90078	-0.89851			14	-15.408
-0.0184	-0.93418	-0.94607			14.1	-15.408
-0.0194	-0.96985	-0.99759			14.2	-15.4078
-0.0204	-1.00948	-1.05251			14.3	-15.4076
-0.0214	-1.05251	-1.11196			14.4	-15.4074
-0.0224	-1.0995	-1.17537			14.5	-15.4073
-0.0234	-1.14989	-1.24275			14.6	-15.4075
-0.0244	-1.20481	-1.31522			14.7	-15.4077
-0.0254	-1.26426	-1.39165			14.8	-15.408
-0.0264	-1.32767	-1.47318			14.9	-15.4082
-0.0274	-1.39674	-1.5598			15	-15.4084
-0.0284	-1.47035	-1.65096			15.1	-15.4088
-0.0294	-1.54904	-1.7472			15.2	-15.409
-0.0304	-1.63284	-1.84912			15.3	-15.4088
-0.0314	-1.72286	-1.95612			15.4	-15.4087
-0.0324	-1.81798	-2.06879			15.5	-15.4085
-0.0334	-1.91932	-2.18655			15.6	-15.4084
-0.0344	-2.02689	-2.30998			15.7	-15.4083
-0.0354	-2.14069	-2.43963			15.8	-15.4082
-0.0364	-2.26129	-2.57495			15.9	-15.4081
-0.0374	-2.38811	-2.71592			16	-15.408
-0.0384	-2.52229	-2.86256			16.1	-15.408
-0.0394	-2.6627	-3.01543			16.2	-15.4079
-0.0404	-2.81104	-3.17452			16.3	-15.4079
-0.0414	-2.96617	-3.33928			16.4	-15.4078
-0.0424	-3.12866	-3.51026			16.5	-15.4077
-0.0434	-3.29851	-3.68691			16.6	-15.4076
-0.0444	-3.47573	-3.87035			16.7	-15.4075
-0.0454	-3.66086	-4.05945			16.8	-15.4074
-0.0464	-3.85393	-4.25421			16.9	-15.4074
-0.0474	-4.05435	-4.45577			17	-15.4075
-0.0484	-4.2627	-4.66299			17.1	-15.4078
-0.0494	-4.47898	-4.87587			17.2	-15.408
-0.0504	-4.70318	-5.09498			17.3	-15.4081
-0.0514	-4.93531	-5.31975			17.4	-15.4083
-0.0524	-5.17481	-5.55074			17.5	-15.4084
-0.0534	-5.42279	-5.78627			17.6	-15.4086
-0.0544	-5.6787	-6.02972			17.7	-15.4087
-0.0554	-5.93914	-6.27884			17.8	-15.4088
-0.0564	-6.2109	-6.52795			17.9	-15.4087
-0.0574	-6.48832	-6.78839			18	-15.4085
-0.0584	-6.77707	-7.05449			18.1	-15.4085
-0.0594	-7.07148	-7.32059			18.2	-15.4084
-0.0604	-7.37155	-7.59802			18.3	-15.4084
-0.0614	-7.67728	-7.87544			18.4	-15.4084
-0.0624	-7.99434	-8.15853			18.5	-15.4085
-0.0634	-8.31706	-8.44728			18.6	-15.4085
-0.0644	-8.64544	-8.74168			18.7	-15.4085
-0.0654	-8.97948	-9.04176			18.8	-15.4085
-0.0664	-9.31918	-9.34183			18.9	-15.4086
-0.0674	-9.67021	-9.65322			19	-15.4086
-0.0684	-10.0212	-9.96461			19.1	-15.4087
-0.0694	-10.3779	-10.2817			19.2	-15.4087
-0.0704	-10.7459	-10.5987			19.3	-15.4087
-0.0714	-11.1139	-10.9214			19.4	-15.4087
-0.0724	-11.4876	-11.2498			19.5	-15.4087
-0.0734	-11.8726	-11.5839			19.6	-15.4087
-0.0744	-12.252	-11.9179			19.7	-15.4086
-0.0754	-12.6426	-12.2576			19.8	-15.4086
-0.0764	-13.0389	-12.5973			19.9	-15.4086
-0.0774	-13.4352	-12.9483			20	-15.4087
-0.0784	-13.8372	-13.2937			20.1	-15.4088
-0.0794	-14.2392	-13.6504			20.2	-15.4088
-0.0804	-14.6469	-14.0071			20.3	-15.4089
-0.0814	-15.0602	-14.3638			20.4	-15.4089
-0.0824	-15.4735	-14.7261			20.5	-15.4089
-0.0834	-15.8924	-15.0941			20.6	-15.4089
-0.0844	-16.3114	-15.4621			20.7	-15.4089
-0.0854	-16.7304	-15.8358			20.8	-15.4089
-0.0864	-17.155	-16.2095			20.9	-15.4089
-0.0874	-17.5853	-16.5888			21	-15.4089
-0.0884	-18.0099	-16.9682			21.1	-15.409
-0.0894	-18.4402	-17.3531			21.2	-15.4089
-0.0904	-18.8761	-17.7382			21.3	-15.4089
-0.0914	-19.3121	-18.1288			21.4	-15.4088
-0.0924	-19.748	-18.5195			21.5	-15.4088
-0.0934	-20.184	-18.9158			21.6	-15.4087
-0.0944	-20.6256	-19.3178			21.7	-15.4087
-0.0954	-21.0672	-19.7198			21.8	-15.4086
-0.0964	-21.5088	-20.1217			21.9	-15.4083
-0.0974	-21.9561	-20.5294			22	-15.4078
-0.0984	-22.4034	-20.9427			22.1	-15.4076
-0.0994	-22.8563	-21.356			22.2	-15.4072
-0.1004	-23.3036	-21.775			22.3	-15.4068
-0.1014	-23.7622	-22.1939			22.4	-15.4065
-0.1024	-24.2152	-22.6185			22.5	-15.4062
-0.1034	-24.6737	-23.0432			22.6	-15.406
-0.1044	-25.138	-23.4735			22.7	-15.4061
-0.1054	-25.6023	-23.9037			22.8	-15.4062
-0.1064	-26.0722	-24.3397			22.9	-15.4063
-0.1074	-26.5421	-24.7813			23	-15.4063
-0.1084	-27.0177	-25.2229			23.1	-15.4065
-0.1094	-27.4933	-25.6645			23.2	-15.4065
-0.1104	-27.9802	-26.1118			23.3	-15.4066
-0.1114	-28.4671	-26.5648			23.4	-15.4066
-0.1124	-28.954	-27.0234			23.5	-15.4066
-0.1134	-29.4522	-27.4763			23.6	-15.4067
-0.1144	-29.9505	-27.9406			23.7	-15.4067
-0.1154	-30.46	-28.4048			23.8	-15.4067
-0.1164	-30.9696	-28.8691			23.9	-15.4067
-0.1174	-31.4904	-29.339			24	-15.4067
-0.1184	-32.0113	-29.8146			24.1	-15.4069
-0.1194	-32.5435	-30.2902			24.2	-15.4069
-0.1204	-33.0757	-30.7714			24.3	-15.4069
-0.1214	-33.6193	-31.2526			24.4	-15.407
-0.1224	-34.1684	-31.7396			24.5	-15.4069
-0.1234	-34.7233	-32.2265			24.6	-15.4067
-0.1244	-35.2895	-32.719			24.7	-15.4064
-0.1254	-35.8613	-33.2116			24.8	-15.4061
-0.1264	-36.4388	-33.7098			24.9	-15.4058
-0.1274	-37.0219	-34.2081			25	-15.4056
-0.1284	-37.6164	-34.712			25.1	-15.4054
-0.1294	-38.2166	-35.2159			25.2	-15.4052
-0.1304	-38.8224	-35.7254			25.3	-15.4049
-0.1314	-39.4395	-36.235			25.4	-15.4047
-0.1324	-40.0623	-36.7502			25.5	-15.4045
-0.1334	-40.6907	-37.2654			25.6	-15.4042
-0.1344	-41.3248	-37.7863			25.7	-15.4042
-0.1354	-41.9703	-38.3015			25.8	-15.4043
-0.1364	-42.6214	-38.828			25.9	-15.4045
-0.1374	-43.2781	-39.3546			26	-15.4046
-0.1384	-43.9462	-39.8811			26.1	-15.4048
-0.1394	-44.6143	-40.4076			26.2	-15.4049
-0.1404	-45.288	-40.9398			26.3	-15.405
-0.1414	-45.9731	-41.4777			26.4	-15.4051
-0.1424	-46.6582	-42.0099			26.5	-15.4052
-0.1434	-47.3489	-42.5534			26.6	-15.4053
-0.1444	-48.0453	-43.0913			26.7	-15.4053
-0.1454	-48.7473	-43.6348			26.8	-15.4054
-0.1464	-49.4551	-44.1783			26.9	-15.4055
-0.1474	-50.1628	-44.7275			27	-15.4056
-0.1484	-50.8705	-45.2767			27.1	-15.4058
-0.1494	-51.5839	-45.8259			27.2	-15.4059
-0.1504	-52.2972	-46.3807			27.3	-15.4059
-0.1514	-53.0163	-46.9356			27.4	-15.406
-0.1524	-53.7296	-47.4905			27.5	-15.406
-0.1534	-54.4487	-48.051			27.6	-15.4059
-0.1544	-55.1677	-48.6115			27.7	-15.4056
-0.1554	-55.8811	-49.172			27.8	-15.4054
-0.1564	-56.5945	-49.7381			27.9	-15.4051
-0.1574	-57.2965	-50.3043			28	-15.405
-0.1584	-58.0326	-50.8762			28.1	-15.4048
-0.1594	-58.712	-51.448			28.2	-15.4046
-0.1604	-59.448	-52.0198			28.3	-15.4044
-0.1614	-60.1274	-52.5973			28.4	-15.4042
-0.1624	-60.8634	-53.1748			28.5	-15.404
-0.1634	-61.5428	-53.7523			28.6	-15.4039
-0.1644	-62.2222	-54.3355			28.7	-15.4041
-0.1654	-62.9016	-54.9186			28.8	-15.4042
-0.1664	-63.581	-55.5074			28.9	-15.4044
-0.1674	-64.2604	-56.0962			29	-15.4047
-0.1684	-64.9398	-56.6737			29.1	-15.4048
-0.1694	-65.5626	-57.2965			29.2	-15.405
-0.1704	-66.242	-57.8627			29.3	-15.4052
-0.1714	-66.8648	-58.4855			29.4	-15.4054
-0.1724	-67.5442	-59.1083			29.5	-15.4055
-0.1734	-68.167	-59.6745			29.6	-15.4056
-0.1744	-68.7898	-60.2972			29.7	-15.4058
-0.1754	-69.4126	-60.92			29.8	-15.4059
-0.1764	-70.0354	-61.5428			29.9	-15.4061
-0.1774	-70.6016	-62.1656			30	-15.4062
-0.1784	-71.2244	-62.7884			30.1	-15.406
-0.1794	-71.7905	-63.4112			30.2	-15.4059
-0.1804	-72.3567	-64.034			30.3	-15.4058
-0.1814	-72.9795	-64.6568			30.4	-15.4057
-0.1824	-73.5456	-65.2796			30.5	-15.4056
-0.1834	-74.1118	-65.9023			30.6	-15.4056
-0.1844	-74.6214	-66.5817			30.7	-15.4055
-0.1854	-75.1875	-67.2045			30.8	-15.4054
-0.1864	-75.7537	-67.8839			30.9	-15.4054
-0.1874	-76.2633	-68.5067			31	-15.4055
-0.1884	-76.8294	-69.1861			31.1	-15.4054
-0.1894	-77.339	-69.8655			31.2	-15.4054
-0.1904	-77.8486	-70.5449			31.3	-15.4053
-0.1914	-78.4147	-71.1677			31.4	-15.4053
-0.1924	-78.9243	-71.8471			31.5	-15.4052
-0.1934	-79.4338	-72.5265			31.6	-15.4052
-0.1944	-79.9434	-73.2626			31.7	-15.4051
-0.1954	-80.4529	-73.942			31.8	-15.4051
-0.1964	-80.9625	-74.6214			31.9	-15.405
-0.1974	-81.472	-75.3574			32	-15.4051
-0.1984	-81.9816	-76.0368			32.1	-15.4051
-0.1994	-82.4912	-76.7728			32.2	-15.4051
-0.2004	-83.0007	-77.5088			32.3	-15.4051
-0.2014	-83.5103	-78.1882			32.4	-15.4051
-0.2024	-83.9632	-78.9243			32.5	-15.4051
-0.2034	-84.4728	-79.6603			32.6	-15.4053
-0.2044	-85.0389	-80.3963			32.7	-15.4056
-0.2054	-85.5485	-81.189			32.8	-15.4058
-0.2064	-86.058	-81.925			32.9	-15.4058
-0.2074	-86.5676	-82.661			33	-15.4059
-0.2084	-87.0771	-83.4536			33.1	-15.4059
-0.2094	-87.6433	-84.1897			33.2	-15.4059
-0.2104	-88.1529	-84.9823			33.3	-15.4059
-0.2114	-88.719	-85.775			33.4	-15.4059
-0.2124	-89.2286	-86.5676			33.5	-15.4059
-0.2134	-89.7948	-87.3602			33.6	-15.4059
-0.2144	-90.3609	-88.1529			33.7	-15.4059
-0.2154	-90.9271	-88.9455			33.8	-15.4059
-0.2164	-91.4933	-89.7382			33.9	-15.4059
-0.2174	-92.0594	-90.5874			34	-15.406
-0.2184	-92.6822	-91.38			34.1	-15.4061
-0.2194	-93.2484	-92.2293			34.2	-15.4061
-0.2204	-93.8712	-93.0786			34.3	-15.4061
-0.2214	-94.494	-93.8712			34.4	-15.4061
-0.2224	-95.1168	-94.7204			34.5	-15.4062
-0.2234	-95.7396	-95.5697			34.6	-15.4062
-0.2244	-96.3624	-96.419			34.7	-15.4062
-0.2254	-97.0418	-97.3248			34.8	-15.4062
-0.2264	-97.6645	-98.1741			34.9	-15.4063
-0.2274	-98.344	-99.0233			35	-15.4064
-0.2284	-99.0233	-99.8726			35.1	-15.4065
-0.2294	-99.7028	-100.778			35.2	-15.4065
-0.2304	-100.439	-101.628			35.3	-15.4064
-0.2314	-101.118	-102.534			35.4	-15.4062
-0.2324	-101.854	-103.439			35.5	-15.4059
-0.2334	-102.534	-104.289			35.6	-15.4056
-0.2344	-103.27	-105.195			35.7	-15.4054
-0.2354	-104.006	-106.1			35.8	-15.4052
-0.2364	-104.742	-107.006			35.9	-15.4049
-0.2374	-105.534	-107.912			36	-15.4048
-0.2384	-106.27	-108.818			36.1	-15.4046
-0.2394	-107.063	-109.724			36.2	-15.4044
-0.2404	-107.799	-110.63			36.3	-15.4042
-0.2414	-108.592	-111.536			36.4	-15.404
-0.2424	-109.384	-112.442			36.5	-15.4039
-0.2434	-110.177	-113.347			36.6	-15.4038
-0.2444	-110.97	-114.253			36.7	-15.4036
-0.2454	-111.762	-115.159			36.8	-15.4035
-0.2464	-112.555	-116.065			36.9	-15.4034
-0.2474	-113.404	-117.028			37	-15.4034
-0.2484	-114.197	-117.933			37.1	-15.4033
-0.2494	-115.046	-118.839			37.2	-15.4032
-0.2504	-115.839	-119.745			37.3	-15.403
-0.2514	-116.688	-120.708			37.4	-15.4029
-0.2524	-117.481	-121.614			37.5	-15.4028
-0.2534	-118.33	-122.519			37.6	-15.4026
-0.2544	-119.179	-123.425			37.7	-15.4025
-0.2554	-120.028	-124.388			37.8	-15.4024
-0.2564	-120.821	-125.294			37.9	-15.4023
-0.2574	-121.67	-126.2			38	-15.4023
-0.2584	-122.519	-127.105			38.1	-15.4021
-0.2594	-123.369	-128.068			38.2	-15.402
-0.2604	-124.218	-128.974			38.3	-15.4019
-0.2614	-125.067	-129.88			38.4	-15.4018
-0.2624	-125.86	-130.786			38.5	-15.4019
-0.2634	-126.709	-131.691			38.6	-15.4023
-0.2644	-127.558	-132.654			38.7	-15.4026
-0.2654	-128.408	-133.56			38.8	-15.4029
-0.2664	-129.257	-134.466			38.9	-15.4032
-0.2674	-130.106	-135.372			39	-15.4037
-0.2684	-130.955	-136.277			39.1	-15.4039
-0.2694	-131.805	-137.183			39.2	-15.4039
-0.2704	-132.654	-138.146			39.3	-15.4037
-0.2714	-133.56	-139.052			39.4	-15.4036
-0.2724	-134.409	-139.958			39.5	-15.4035
-0.2734	-135.258	-140.863			39.6	-15.4034
-0.2744	-136.108	-141.769			39.7	-15.4033
-0.2754	-136.957	-142.732			39.8	-15.4032
-0.2764	-137.863	-143.638			39.9	-15.4031
-0.2774	-138.712	-144.544			40	-15.4032
-0.2784	-139.618	-145.449			40.1	-15.4031
-0.2794	-140.467	-146.355			40.2	-15.403
-0.2804	-141.373	-147.318			40.3	-15.4029
-0.2814	-142.279	-148.224			40.4	-15.4028
-0.2824	-143.185	-149.13			40.5	-15.4027
-0.2834	-144.091	-150.092			40.6	-15.4027
-0.2844	-144.996	-150.998			40.7	-15.4026
-0.2854	-145.902	-151.904			40.8	-15.4025
-0.2864	-146.865	-152.866			40.9	-15.4025
-0.2874	-147.771	-153.772			41	-15.4026
-0.2884	-148.733	-154.735			41.1	-15.4025
-0.2894	-149.696	-155.64			41.2	-15.4025
-0.2904	-150.658	-156.603			41.3	-15.4024
-0.2914	-151.621	-157.509			41.4	-15.4024
-0.2924	-152.583	-158.471			41.5	-15.4024
-0.2934	-153.602	-159.434			41.6	-15.4023
-0.2944	-154.565	-160.34			41.7	-15.4023
-0.2954	-155.584	-161.302			41.8	-15.4022
-0.2964	-156.603	-162.265			41.9	-15.4018
-0.2974	-157.622	-163.227			42	-15.4016
-0.2984	-158.641	-164.19			42.1	-15.4017
-0.2994	-159.717	-165.096			42.2	-15.4017
-0.3004	-160.736	-166.058			42.3	-15.4018
-0.3014	-161.812	-167.021			42.4	-15.4018
-0.3024	-162.887	-167.983			42.5	-15.4019
-0.3034	-163.963	-169.002			42.6	-15.4019
-0.3044	-165.039	-169.965			42.7	-15.402
-0.3054	-166.115	-170.927			42.8	-15.402
-0.3064	-167.19	-171.89			42.9	-15.402
-0.3074	-168.323	-172.852			43	-15.4022
-0.3084	-169.398	-173.815			43.1	-15.4021
-0.3094	-170.531	-174.834			43.2	-15.4019
-0.3104	-171.663	-175.796			43.3	-15.4017
-0.3114	-172.795	-176.759			43.4	-15.4016
-0.3124	-173.871	-177.778			43.5	-15.4015
-0.3134	-175.004	-178.74			43.6	-15.4013
-0.3144	-176.136	-179.703			43.7	-15.4012
-0.3154	-177.268	-180.722			43.8	-15.401
-0.3164	-178.401	-181.684			43.9	-15.4009
-0.3174	-179.533	-182.703			44	-15.4009
-0.3184	-180.665	-183.666			44.1	-15.4008
-0.3194	-181.798	-184.685			44.2	-15.4007
-0.3204	-182.93	-185.648			44.3	-15.4006
-0.3214	-184.062	-186.61			44.4	-15.4004
-0.3224	-185.195	-187.629			44.5	-15.4003
-0.3234	-186.327	-188.592			44.6	-15.4002
-0.3244	-187.459	-189.611			44.7	-15.4001
-0.3254	-188.592	-190.573			44.8	-15.4
-0.3264	-189.667	-191.536			44.9	-15.3999
-0.3274	-190.8	-192.555			45	-15.3999
-0.3284	-191.875	-193.517			45.1	-15.3999
-0.3294	-193.008	-194.48			45.2	-15.3998
-0.3304	-194.084	-195.499			45.3	-15.3996
-0.3314	-195.159	-196.461			45.4	-15.3993
-0.3324	-196.235	-197.424			45.5	-15.399
-0.3334	-197.311	-198.386			45.6	-15.3987
-0.3344	-198.386	-199.349			45.7	-15.3985
-0.3354	-199.462	-200.311			45.8	-15.3982
-0.3364	-200.538	-201.274			45.9	-15.398
-0.3374	-201.557	-202.236			46	-15.3981
-0.3384	-202.576	-203.199			46.1	-15.3983
-0.3394	-203.652	-204.105			46.2	-15.3985
-0.3404	-204.671	-205.067			46.3	-15.3987
-0.3414	-205.633	-205.973			46.4	-15.3988
-0.3424	-206.653	-206.936			46.5	-15.399
-0.3434	-207.672	-207.841			46.6	-15.3991
-0.3444	-208.634	-208.804			46.7	-15.3992
-0.3454	-209.653	-209.71			46.8	-15.3993
-0.3464	-210.616	-210.616			46.9	-15.3995
-0.3474	-211.578	-211.522			47	-15.3997
-0.3484	-212.541	-212.427			47.1	-15.3998
-0.3494	-213.503	-213.333			47.2	-15.3999
-0.3504	-214.466	-214.239			47.3	-15.4
-0.3514	-215.372	-215.088			47.4	-15.4001
-0.3524	-216.334	-215.994			47.5	-15.4002
-0.3534	-217.24	-216.844			47.6	-15.4002
-0.3544	-218.146	-217.749			47.7	-15.4003
-0.3554	-219.052	-218.599			47.8	-15.4004
-0.3564	-219.958	-219.505			47.9	-15.4005
-0.3574	-220.863	-220.354			48	-15.4006
-0.3584	-221.769	-221.203			48.1	-15.4007
-0.3594	-222.675	-222.109			48.2	-15.4007
-0.3604	-223.524	-222.958			48.3	-15.4008
-0.3614	-224.43	-223.808			48.4	-15.4009
-0.3624	-225.28	-224.657			48.5	-15.4012
-0.3634	-226.129	-225.563			48.6	-15.4015
-0.3644	-227.035	-226.412			48.7	-15.4018
-0.3654	-227.884	-227.261			48.8	-15.4021
-0.3664	-228.733	-228.167			48.9	-15.4024
-0.3674	-229.582	-229.016			49	-15.4028
-0.3684	-230.432	-229.922			49.1	-15.403
-0.3694	-231.281	-230.828			49.2	-15.4032
-0.3704	-232.13	-231.734			49.3	-15.4035
-0.3714	-232.923	-232.64			49.4	-15.4037
-0.3724	-233.772	-233.546			49.5	-15.4039
-0.3734	-234.621	-234.508			49.6	-15.4042
-0.3744	-235.414	-235.414			49.7	-15.4042
-0.3754	-236.263	-236.376			49.8	-15.4041
-0.3764	-237.056	-237.339			49.9	-15.4039
-0.3774	-237.905	-238.358			50	-15.404
-0.3784	-238.698	-239.321			50.1	-15.4038
-0.3794	-239.547	-240.34			50.2	-15.4037
-0.3804	-240.34	-241.415			50.3	-15.4036
-0.3814	-241.189	-242.435			50.4	-15.4035
-0.3824	-241.982	-243.51			50.5	-15.4034
-0.3834	-242.774	-244.643			50.6	-15.4034
-0.3844	-243.624	-245.718			50.7	-15.4033
-0.3854	-244.416	-246.851			50.8	-15.4032
-0.3864	-245.209	-248.04			50.9	-15.4031
-0.3874	-246.001	-249.229			51	-15.4029
-0.3884	-246.794	-250.418			51.1	-15.4027
-0.3894	-247.587	-251.663			51.2	-15.4024
-0.3904	-248.379	-252.909			51.3	-15.4022
-0.3914	-249.172	-254.211			51.4	-15.402
-0.3924	-249.965	-255.513			51.5	-15.4018
-0.3934	-250.757	-256.815			51.6	-15.4019
-0.3944	-251.55	-258.174			51.7	-15.402
-0.3954	-252.286	-259.533			51.8	-15.4022
-0.3964	-253.079	-260.948			51.9	-15.4023
-0.3974	-253.815	-262.364			52	-15.4025
-0.3984	-254.607	-263.779			52.1	-15.4026
-0.3994	-255.343	-265.251			52.2	-15.4027
-0.4004	-256.136	-266.723			52.3	-15.4028
-0.4014	-256.872	-268.252			52.4	-15.4029
-0.4024	-257.608	-269.781			52.5	-15.403
-0.4034	-258.344	-271.309			52.6	-15.4031
-0.4044	-259.023	-272.838			52.7	-15.4032
-0.4054	-259.759	-274.423			52.8	-15.4033
-0.4064	-260.495	-276.008			52.9	-15.4034
-0.4074	-261.175	-277.594			53	-15.4035
-0.4084	-261.911	-279.236			53.1	-15.4036
-0.4094	-262.59	-280.821			53.2	-15.4037
-0.4104	-263.27	-282.463			53.3	-15.4038
-0.4114	-263.949	-284.048			53.4	-15.4039
-0.4124	-264.628	-285.69			53.5	-15.404
-0.4134	-265.251	-287.332			53.6	-15.4041
-0.4144	-265.931	-288.974			53.7	-15.4042
-0.4154	-266.553	-290.616			53.8	-15.4042
-0.4164	-267.233	-292.201			53.9	-15.4042
-0.4174	-267.856	-293.843			54	-15.404
-0.4184	-268.478	-295.428			54.1	-15.4038
-0.4194	-269.158	-297.07			54.2	-15.4035
-0.4204	-269.781	-298.655			54.3	-15.4033
-0.4214	-270.403	-300.184			54.4	-15.403
-0.4224	-271.026	-301.769			54.5	-15.4028
-0.4234	-271.649	-303.298			54.6	-15.4026
-0.4244	-272.272	-304.827			54.7	-15.4024
-0.4254	-272.951	-306.299			54.8	-15.4023
-0.4264	-273.574	-307.714			54.9	-15.4021
-0.4274	-274.253	-309.186			55	-15.4021
-0.4284	-274.876	-310.545			55.1	-15.402
-0.4294	-275.556	-311.904			55.2	-15.4019
-0.4304	-276.235	-313.263			55.3	-15.4018
-0.4314	-276.971	-314.565			55.4	-15.4017
-0.4324	-277.65	-315.81			55.5	-15.4017
-0.4334	-278.386	-316.999			55.6	-15.4016
-0.4344	-279.122	-318.132			55.7	-15.4015
-0.4354	-279.915	-319.264			55.8	-15.4014
-0.4364	-280.708	-320.34			55.9	-15.4013
-0.4374	-281.557	-321.302			56	-15.4013
-0.4384	-282.406	-322.265			56.1	-15.4012
-0.4394	-283.312	-323.171			56.2	-15.4012
-0.4404	-284.218	-324.02			56.3	-15.4011
-0.4414	-285.18	-324.812			56.4	-15.401
-0.4424	-286.143	-325.548			56.5	-15.4009
-0.4434	-287.162	-326.228			56.6	-15.4008
-0.4444	-288.238	-326.851			56.7	-15.401
-0.4454	-289.37	-327.36			56.8	-15.4014
-0.4464	-290.502	-327.87			56.9	-15.4017
-0.4474	-291.691	-328.266			57	-15.4022
-0.4484	-292.937	-328.606			57.1	-15.4026
-0.4494	-294.239	-328.889			57.2	-15.4029
-0.4504	-295.598	-329.115			57.3	-15.4032
-0.4514	-296.957	-329.229			57.4	-15.4035
-0.4524	-298.372	-329.342			57.5	-15.4038
-0.4534	-299.844	-329.342			57.6	-15.4042
-0.4544	-301.43	-329.285			57.7	-15.4041
-0.4554	-303.015	-329.115			57.8	-15.4041
-0.4564	-304.657	-328.889			57.9	-15.404
-0.4574	-306.355	-328.606			58	-15.4041
-0.4584	-308.11	-328.266			58.1	-15.404
-0.4594	-309.922	-327.87			58.2	-15.404
-0.4604	-311.734	-327.417			58.3	-15.4039
-0.4614	-313.602	-326.851			58.4	-15.4039
-0.4624	-315.584	-326.228			58.5	-15.4039
-0.4634	-317.509	-325.548			58.6	-15.4039
-0.4644	-319.547	-324.812			58.7	-15.4038
-0.4654	-321.642	-324.02			58.8	-15.4038
-0.4664	-323.737	-323.171			58.9	-15.4038
-0.4674	-325.888	-322.208			59	-15.404
-0.4684	-328.096	-321.189			59.1	-15.4039
-0.4694	-330.361	-320.113			59.2	-15.4039
-0.4704	-332.626	-318.981			59.3	-15.4039
-0.4714	-335.004	-317.792			59.4	-15.4038
-0.4724	-337.381	-316.546			59.5	-15.4038
-0.4734	-339.816	-315.188			59.6	-15.4038
-0.4744	-342.307	-313.772			59.7	-15.4037
-0.4754	-344.855	-312.3			59.8	-15.4037
-0.4764	-347.403	-310.771			59.9	-15.4036
-0.4774	-350.007	-309.186			60	-15.4037
					60.1	-15.4036
					60.2	-15.4035
					60.3	-15.4035
					60.4	-15.4034
					60.5	-15.4033
					60.6	-15.4033
					60.7	-15.4032
					60.8	-15.4032
					60.9	-15.4031
					61	-15.4033
					61.1	-15.4033
					61.2	-15.4033
					61.3	-15.4033
					61.4	-15.4033
					61.5	-15.4033
					61.6	-15.4033
					61.7	-15.4034
					61.8	-15.4034
					61.9	-15.4034
					62	-15.4034
					62.1	-15.4034
					62.2	-15.4034
					62.3	-15.4034
					62.4	-15.4033
					62.5	-15.4033
					62.6	-15.4033
					62.7	-15.4032
					62.8	-15.4032
					62.9	-15.4032
					63	-15.4033
					63.1	-15.4032
					63.2	-15.4032
					63.3	-15.4031
					63.4	-15.4031
					63.5	-15.403
					63.6	-15.403
					63.7	-15.4029
					63.8	-15.4029
					63.9	-15.4029
					64	-15.403
					64.1	-15.4029
					64.2	-15.4029
					64.3	-15.4028
					64.4	-15.403
					64.5	-15.4032
					64.6	-15.4032
					64.7	-15.4032
					64.8	-15.4032
					64.9	-15.4032
					65	-15.4032
					65.1	-15.4032
					65.2	-15.4032
					65.3	-15.4032
					65.4	-15.4032
					65.5	-15.4032
					65.6	-15.4032
					65.7	-15.4032
					65.8	-15.4032
					65.9	-15.4032
					66	-15.4033
					66.1	-15.4033
					66.2	-15.4033
					66.3	-15.4033
					66.4	-15.4033
					66.5	-15.4033
					66.6	-15.4033
					66.7	-15.4033
					66.8	-15.4033
					66.9	-15.4033
					67	-15.4034
					67.1	-15.4034
					67.2	-15.4034
					67.3	-15.4034
					67.4	-15.4034
					67.5	-15.4034
					67.6	-15.4034
					67.7	-15.4034
					67.8	-15.4034
					67.9	-15.4034
					68	-15.4036
					68.1	-15.4036
					68.2	-15.4039
					68.3	-15.4042
					68.4	-15.4045
					68.5	-15.4048
					68.6	-15.4051
					68.7	-15.4054
					68.8	-15.4056
					68.9	-15.4058
					69	-15.4062
					69.1	-15.4064
					69.2	-15.4067
					69.3	-15.4069
					69.4	-15.4072
					69.5	-15.4074
					69.6	-15.4074
					69.7	-15.4071
					69.8	-15.4069
					69.9	-15.4067
					70	-15.4067
					70.1	-15.4065
					70.2	-15.4063
					70.3	-15.4061
					70.4	-15.406
					70.5	-15.4058
					70.6	-15.4057
					70.7	-15.4055
					70.8	-15.4054
					70.9	-15.4053
					71	-15.4052
					71.1	-15.4051
					71.2	-15.4049
					71.3	-15.4048
					71.4	-15.405
					71.5	-15.4052
					71.6	-15.4054
					71.7	-15.4056
					71.8	-15.4058
					71.9	-15.4059
					72	-15.4062
					72.1	-15.4064
					72.2	-15.4065
					72.3	-15.4067
					72.4	-15.4068
					72.5	-15.407
					72.6	-15.4071
					72.7	-15.4073
					72.8	-15.4072
					72.9	-15.407
					73	-15.4069
					73.1	-15.4068
					73.2	-15.4066
					73.3	-15.4064
					73.4	-15.4063
					73.5	-15.4062
					73.6	-15.4061
					73.7	-15.406
					73.8	-15.4059
					73.9	-15.4057
					74	-15.4058
					74.1	-15.4057
					74.2	-15.4056
					74.3	-15.4055
					74.4	-15.4055
					74.5	-15.4054
					74.6	-15.4053
					74.7	-15.4052
					74.8	-15.4051
					74.9	-15.405
					75	-15.405
					75.1	-15.405
					75.2	-15.4049
					75.3	-15.4049
					75.4	-15.4051
					75.5	-15.4055
					75.6	-15.4058
					75.7	-15.4061
					75.8	-15.4064
					75.9	-15.4067
					76	-15.4071
					76.1	-15.4073
					76.2	-15.4076
					76.3	-15.4078
					76.4	-15.408
					76.5	-15.4083
					76.6	-15.4084
					76.7	-15.4086
					76.8	-15.4088
					76.9	-15.409
					77	-15.4093
					77.1	-15.4094
					77.2	-15.4096
					77.3	-15.4097
					77.4	-15.4099
					77.5	-15.4099
					77.6	-15.4097
					77.7	-15.4094
					77.8	-15.409
					77.9	-15.4088
					78	-15.4089
					78.1	-15.4089
					78.2	-15.409
					78.3	-15.409
					78.4	-15.409
					78.5	-15.409
					78.6	-15.409
					78.7	-15.409
					78.8	-15.409
					78.9	-15.409
					79	-15.4091
					79.1	-15.4091
					79.2	-15.4092
					79.3	-15.4092
					79.4	-15.4092
					79.5	-15.4093
					79.6	-15.4093
					79.7	-15.4093
					79.8	-15.4093
					79.9	-15.4093
					80	-15.4094
					80.1	-15.4094
					80.2	-15.4094
					80.3	-15.4094
					80.4	-15.4094
					80.5	-15.4094
					80.6	-15.4094
					80.7	-15.4094
					80.8	-15.4094
					80.9	-15.4093
					81	-15.4097
					81.1	-15.4099
					81.2	-15.4099
					81.3	-15.4099
					81.4	-15.4099
					81.5	-15.4099
					81.6	-15.4099
					81.7	-15.4099
					81.8	-15.4099
					81.9	-15.4098
					82	-15.4099
					82.1	-15.4098
					82.2	-15.4098
					82.3	-15.4097
					82.4	-15.4096
					82.5	-15.4096
					82.6	-15.4095
					82.7	-15.4095
					82.8	-15.4094
					82.9	-15.4094
					83	-15.4095
					83.1	-15.4097
					83.2	-15.4099
					83.3	-15.4101
					83.4	-15.4102
					83.5	-15.4104
					83.6	-15.4106
					83.7	-15.4107
					83.8	-15.4109
					83.9	-15.411
					84	-15.4111
					84.1	-15.411
					84.2	-15.4108
					84.3	-15.4107
					84.4	-15.4106
					84.5	-15.4104
					84.6	-15.4103
					84.7	-15.4102
					84.8	-15.4101
					84.9	-15.41
					85	-15.41
					85.1	-15.4099
					85.2	-15.4098
					85.3	-15.4097
					85.4	-15.4096
					85.5	-15.4095
					85.6	-15.4094
					85.7	-15.4093
					85.8	-15.4092
					85.9	-15.4091
					86	-15.4092
					86.1	-15.409
					86.2	-15.4089
					86.3	-15.4088
					86.4	-15.4085
					86.5	-15.4082
					86.6	-15.4079
					86.7	-15.4077
					86.8	-15.4075
					86.9	-15.4073
					87	-15.4072
					87.1	-15.407
					87.2	-15.4069
					87.3	-15.4067
					87.4	-15.4065
					87.5	-15.4063
					87.6	-15.4062
					87.7	-15.406
					87.8	-15.4059
					87.9	-15.4058
					88	-15.4062
					88.1	-15.4064
					88.2	-15.4066
					88.3	-15.4068
					88.4	-15.407
					88.5	-15.4072
					88.6	-15.4074
					88.7	-15.4075
					88.8	-15.4077
					88.9	-15.4079
					89	-15.4082
					89.1	-15.4083
					89.2	-15.4085
					89.3	-15.4086
					89.4	-15.4088
					89.5	-15.409
					89.6	-15.4091
					89.7	-15.4093
					89.8	-15.4095
					89.9	-15.4096
					90	-15.4096
					90.1	-15.4093
					90.2	-15.4091
					90.3	-15.4088
					90.4	-15.4086
					90.5	-15.4084
					90.6	-15.4082
					90.7	-15.4079
					90.8	-15.4077
					90.9	-15.4075
					91	-15.4075
					91.1	-15.4072
					91.2	-15.407
					91.3	-15.4068
					91.4	-15.4065
					91.5	-15.4062
					91.6	-15.4058
					91.7	-15.4056
					91.8	-15.4053
					91.9	-15.4051
					92	-15.405
					92.1	-15.4047
					92.2	-15.4047
					92.3	-15.4048
					92.4	-15.405
					92.5	-15.4052
					92.6	-15.4053
					92.7	-15.4055
					92.8	-15.4056
					92.9	-15.4058
					93	-15.4061
					93.1	-15.4062
					93.2	-15.4061
					93.3	-15.406
					93.4	-15.4059
					93.5	-15.4058
					93.6	-15.4057
					93.7	-15.4056
					93.8	-15.4055
					93.9	-15.4055
					94	-15.4055
					94.1	-15.4054
					94.2	-15.4053
					94.3	-15.4053
					94.4	-15.4052
					94.5	-15.4052
					94.6	-15.4051
					94.7	-15.4054
					94.8	-15.4056
					94.9	-15.4058
					95	-15.4061
					95.1	-15.4062
					95.2	-15.4064
					95.3	-15.4066
					95.4	-15.4067
					95.5	-15.4068
					95.6	-15.4068
					95.7	-15.4066
					95.8	-15.4065
					95.9	-15.4064
					96	-15.4065
					96.1	-15.4064
					96.2	-15.4063
					96.3	-15.4062
					96.4	-15.4062
					96.5	-15.4061
					96.6	-15.406
					96.7	-15.406
					96.8	-15.4059
					96.9	-15.4058
					97	-15.4059
					97.1	-15.4061
					97.2	-15.4063
					97.3	-15.4065
					97.4	-15.4067
					97.5	-15.4069
					97.6	-15.4071
					97.7	-15.4073
					97.8	-15.4075
					97.9	-15.4076
					98	-15.4078
					98.1	-15.408
					98.2	-15.4081
					98.3	-15.4083
					98.4	-15.4084
					98.5	-15.4085
					98.6	-15.4087
					98.7	-15.4088
					98.8	-15.409
					98.9	-15.4091
					99	-15.4094
					99.1	-15.4095
					99.2	-15.4096
					99.3	-15.4097
					99.4	-15.4098
					99.5	-15.4099
					99.6	-15.41
					99.7	-15.4101
					99.8	-15.4102
					99.9	-15.4101
					100	-15.41
					100.1	-15.4097
					100.2	-15.4094
					100.3	-15.4092
					100.4	-15.409
					100.5	-15.4087
					100.6	-15.4085
					100.7	-15.4083
					100.8	-15.4081
					100.9	-15.4079
					101	-15.4078
					101.1	-15.4077
					101.2	-15.4076
					101.3	-15.4078
					101.4	-15.408
					101.5	-15.4083
					101.6	-15.4084
					101.7	-15.4086
					101.8	-15.4088
					101.9	-15.4089
					102	-15.4091
					102.1	-15.4092
					102.2	-15.4091
					102.3	-15.4091
					102.4	-15.409
					102.5	-15.409
					102.6	-15.409
					102.7	-15.409
					102.8	-15.4092
					102.9	-15.4093
					103	-15.4095
					103.1	-15.4096
					103.2	-15.4097
					103.3	-15.4098
					103.4	-15.4099
					103.5	-15.41
					103.6	-15.4101
					103.7	-15.4102
					103.8	-15.4103
					103.9	-15.4103
					104	-15.4105
					104.1	-15.4106
					104.2	-15.4107
					104.3	-15.4107
					104.4	-15.4108
					104.5	-15.4109
					104.6	-15.411
					104.7	-15.4108
					104.8	-15.4106
					104.9	-15.4104
					105	-15.4103
					105.1	-15.4101
					105.2	-15.4099
					105.3	-15.4098
					105.4	-15.4096
					105.5	-15.4094
					105.6	-15.4093
					105.7	-15.4091
					105.8	-15.409
					105.9	-15.409
					106	-15.4093
					106.1	-15.4095
					106.2	-15.4097
					106.3	-15.4099
					106.4	-15.4101
					106.5	-15.4102
					106.6	-15.4104
					106.7	-15.4105
					106.8	-15.4107
					106.9	-15.4109
					107	-15.4111
					107.1	-15.4113
					107.2	-15.4114
					107.3	-15.4116
					107.4	-15.4117
					107.5	-15.4118
					107.6	-15.412
					107.7	-15.4121
					107.8	-15.4123
					107.9	-15.4124
					108	-15.4126
					108.1	-15.4127
					108.2	-15.4125
					108.3	-15.4122
					108.4	-15.4119
					108.5	-15.4117
					108.6	-15.4115
					108.7	-15.4113
					108.8	-15.4111
					108.9	-15.4109
					109	-15.4109
					109.1	-15.4107
					109.2	-15.4105
					109.3	-15.4104
					109.4	-15.4102
					109.5	-15.4101
					109.6	-15.4099
					109.7	-15.4098
					109.8	-15.4096
					109.9	-15.4095
					110	-15.4095
					110.1	-15.4093
					110.2	-15.4096
					110.3	-15.4099
					110.4	-15.4101
					110.5	-15.4104
					110.6	-15.4106
					110.7	-15.4109
					110.8	-15.4111
					110.9	-15.4113
					111	-15.4116
					111.1	-15.4118
					111.2	-15.412
					111.3	-15.4122
					111.4	-15.4124
					111.5	-15.4125
					111.6	-15.4127
					111.7	-15.4129
					111.8	-15.4131
					111.9	-15.4132
					112	-15.4135
					112.1	-15.4137
					112.2	-15.4138
					112.3	-15.4139
					112.4	-15.414
					112.5	-15.4141
					112.6	-15.4142
					112.7	-15.4144
					112.8	-15.4145
					112.9	-15.4143
					113	-15.4141
					113.1	-15.4138
					113.2	-15.4136
					113.3	-15.4133
					113.4	-15.4131
					113.5	-15.4131
					113.6	-15.4132
					113.7	-15.4133
					113.8	-15.4133
					113.9	-15.4134
					114	-15.4136
					114.1	-15.4136
					114.2	-15.4137
					114.3	-15.4137
					114.4	-15.4138
					114.5	-15.4138
					114.6	-15.4138
					114.7	-15.4139
					114.8	-15.4139
					114.9	-15.4139
					115	-15.4141
					115.1	-15.4141
					115.2	-15.4142
					115.3	-15.4142
					115.4	-15.4142
					115.5	-15.4143
					115.6	-15.4143
					115.7	-15.4143
					115.8	-15.4143
					115.9	-15.4144
					116	-15.4143
					116.1	-15.414
					116.2	-15.4137
					116.3	-15.4133
					116.4	-15.413
					116.5	-15.4129
					116.6	-15.413
					116.7	-15.4131
					116.8	-15.4131
					116.9	-15.4132
					117	-15.4134
					117.1	-15.4134
					117.2	-15.4135
					117.3	-15.4136
					117.4	-15.4136
					117.5	-15.4137
					117.6	-15.4137
					117.7	-15.4138
					117.8	-15.4138
					117.9	-15.4139
					118	-15.414
					118.1	-15.414
					118.2	-15.4141
					118.3	-15.4141
					118.4	-15.4141
					118.5	-15.4142
					118.6	-15.4142
					118.7	-15.4143
					118.8	-15.4143
					118.9	-15.4143
					119	-15.4145
					119.1	-15.4148
					119.2	-15.4151
					119.3	-15.4154
					119.4	-15.4157
					119.5	-15.416
					119.6	-15.4163
					119.7	-15.4166
					119.8	-15.4169
					119.9	-15.4171
					120	-15.4174
					120.1	-15.4173
					120.2	-15.4172
					120.3	-15.4171
					120.4	-15.417
					120.5	-15.4169
					120.6	-15.4168
					120.7	-15.4167
					120.8	-15.4166
					120.9	-15.4166
					121	-15.4166
					121.1	-15.4166
					121.2	-15.4165
					121.3	-15.4164
					121.4	-15.4163
					121.5	-15.4162
					121.6	-15.4161
					121.7	-15.416
					121.8	-15.4159
					121.9	-15.4158
					122	-15.4158
					122.1	-15.4157
					122.2	-15.4156
					122.3	-15.4155
					122.4	-15.4154
					122.5	-15.4154
					122.6	-15.4153
					122.7	-15.4152
					122.8	-15.4153
					122.9	-15.4155
					123	-15.416
					123.1	-15.4162
					123.2	-15.4165
					123.3	-15.4168
					123.4	-15.417
					123.5	-15.4172
					123.6	-15.4175
					123.7	-15.4177
					123.8	-15.418
					123.9	-15.4179
					124	-15.4179
					124.1	-15.4178
					124.2	-15.4178
					124.3	-15.4177
					124.4	-15.4176
					124.5	-15.4176
					124.6	-15.4175
					124.7	-15.4175
					124.8	-15.4174
					124.9	-15.4173
					125	-15.4174
					125.1	-15.4173
					125.2	-15.4171
					125.3	-15.4169
					125.4	-15.4169
					125.5	-15.417
					125.6	-15.4171
					125.7	-15.4172
					125.8	-15.4173
					125.9	-15.4174
					126	-15.4176
					126.1	-15.4177
					126.2	-15.4177
					126.3	-15.4178
					126.4	-15.4178
					126.5	-15.4179
					126.6	-15.4179
					126.7	-15.418
					126.8	-15.418
					126.9	-15.4181
					127	-15.4182
					127.1	-15.4183
					127.2	-15.4183
					127.3	-15.4184
					127.4	-15.4184
					127.5	-15.4185
					127.6	-15.4185
					127.7	-15.4186
					127.8	-15.4186
					127.9	-15.4187
					128	-15.4188
					128.1	-15.4189
					128.2	-15.4189
					128.3	-15.419
					128.4	-15.419
					128.5	-15.419
					128.6	-15.4191
					128.7	-15.4192
					128.8	-15.4192
					128.9	-15.4193
					129	-15.4195
					129.1	-15.4195
					129.2	-15.4196
					129.3	-15.4196
					129.4	-15.4197
					129.5	-15.4198
					129.6	-15.4199
					129.7	-15.42
					129.8	-15.4201
					129.9	-15.4205
					130	-15.421
					130.1	-15.4215
					130.2	-15.4219
					130.3	-15.4223
					130.4	-15.4222
					130.5	-15.4221
					130.6	-15.4221
					130.7	-15.422
					130.8	-15.422
					130.9	-15.4221
					131	-15.422
					131.1	-15.422
					131.2	-15.422
					131.3	-15.4219
					131.4	-15.4219
					131.5	-15.4218
					131.6	-15.4218
					131.7	-15.4218
					131.8	-15.4218
					131.9	-15.4219
					132	-15.4219
					132.1	-15.4219
					132.2	-15.422
					132.3	-15.4223
					132.4	-15.4226
					132.5	-15.4228
					132.6	-15.4228
					132.7	-15.4228
					132.8	-15.4227
					132.9	-15.4227
					133	-15.4227
					133.1	-15.4226
					133.2	-15.4226
					133.3	-15.4225
					133.4	-15.4225
					133.5	-15.4225
					133.6	-15.4224
					133.7	-15.4224
					133.8	-15.4224
					133.9	-15.4225
					134	-15.4224
					134.1	-15.4224
					134.2	-15.4224
					134.3	-15.4224
					134.4	-15.4223
					134.5	-15.4223
					134.6	-15.4223
					134.7	-15.4223
					134.8	-15.4223
					134.9	-15.4224
					135	-15.4224
					135.1	-15.4225
					135.2	-15.4226
					135.3	-15.4229
					135.4	-15.4232
					135.5	-15.4235
					135.6	-15.4237
					135.7	-15.424
					135.8	-15.4243
					135.9	-15.4246
					136	-15.4248
					136.1	-15.4251
					136.2	-15.4249
					136.3	-15.4248
					136.4	-15.4246
					136.5	-15.4245
					136.6	-15.4243
					136.7	-15.4242
					136.8	-15.4241
					136.9	-15.4241
					137	-15.424
					137.1	-15.4239
					137.2	-15.4238
					137.3	-15.4237
					137.4	-15.4236
					137.5	-15.4235
					137.6	-15.4234
					137.7	-15.4233
					137.8	-15.4232
					137.9	-15.4233
					138	-15.4232
					138.1	-15.423
					138.2	-15.4229
					138.3	-15.4228
					138.4	-15.4227
					138.5	-15.4226
					138.6	-15.4225
					138.7	-15.4224
					138.8	-15.4225
					138.9	-15.4229
					139	-15.4231
					139.1	-15.4233
					139.2	-15.4235
					139.3	-15.4237
					139.4	-15.4239
					139.5	-15.4241
					139.6	-15.4243
					139.7	-15.4242
					139.8	-15.424
					139.9	-15.424
					140	-15.424
					140.1	-15.424
					140.2	-15.4239
					140.3	-15.4239
					140.4	-15.4239
					140.5	-15.4239
					140.6	-15.4238
					140.7	-15.4238
					140.8	-15.4238
					140.9	-15.4239
					141	-15.4239
					141.1	-15.4239
					141.2	-15.4239
					141.3	-15.4238
					141.4	-15.4238
					141.5	-15.4238
					141.6	-15.4238
					141.7	-15.4237
					141.8	-15.4237
					141.9	-15.4238
					142	-15.4238
					142.1	-15.4238
					142.2	-15.4237
					142.3	-15.4238
					142.4	-15.424
					142.5	-15.4244
					142.6	-15.4247
					142.7	-15.425
					142.8	-15.4253
					142.9	-15.4257
					143	-15.4259
					143.1	-15.4261
					143.2	-15.4264
					143.3	-15.4266
					143.4	-15.4268
					143.5	-15.4271
					143.6	-15.4273
					143.7	-15.4275
					143.8	-15.4277
					143.9	-15.428
					144	-15.4281
					144.1	-15.428
					144.2	-15.4278
					144.3	-15.4277
					144.4	-15.4275
					144.5	-15.4274
					144.6	-15.4273
					144.7	-15.4271
					144.8	-15.427
					144.9	-15.427
					145	-15.4269
					145.1	-15.4267
					145.2	-15.4266
					145.3	-15.4265
					145.4	-15.4263
					145.5	-15.4262
					145.6	-15.4261
					145.7	-15.4259
					145.8	-15.4258
					145.9	-15.4258
					146	-15.4258
					146.1	-15.426
					146.2	-15.4263
					146.3	-15.4265
					146.4	-15.4267
					146.5	-15.4269
					146.6	-15.4271
					146.7	-15.4274
					146.8	-15.4275
					146.9	-15.4278
					147	-15.428
					147.1	-15.4282
					147.2	-15.4284
					147.3	-15.4286
					147.4	-15.4288
					147.5	-15.4289
					147.6	-15.429
					147.7	-15.4291
					147.8	-15.4292
					147.9	-15.4295
					148	-15.4296
					148.1	-15.4296
					148.2	-15.4293
					148.3	-15.4291
					148.4	-15.4289
					148.5	-15.4286
					148.6	-15.4285
					148.7	-15.4286
					148.8	-15.4288
					148.9	-15.429
					149	-15.429
					149.1	-15.4291
					149.2	-15.4292
					149.3	-15.4292
					149.4	-15.4293
					149.5	-15.4293
					149.6	-15.4294
					149.7	-15.4294
					149.8	-15.4295
					149.9	-15.4297
					150	-15.4297
					150.1	-15.4298
					150.2	-15.4298
					150.3	-15.4298
					150.4	-15.4299
					150.5	-15.4299
					150.6	-15.43
					150.7	-15.43
					150.8	-15.43
					150.9	-15.4301
					151	-15.4301
					151.1	-15.4301
					151.2	-15.4301
					151.3	-15.4302
					151.4	-15.4303
					151.5	-15.4304
					151.6	-15.4304
					151.7	-15.4301
					151.8	-15.4299
					151.9	-15.4298
					152	-15.4296
					152.1	-15.4294
					152.2	-15.4292
					152.3	-15.429
					152.4	-15.4288
					152.5	-15.4286
					152.6	-15.4286
					152.7	-15.4288
					152.8	-15.4289
					152.9	-15.4292
					153	-15.4294
					153.1	-15.4295
					153.2	-15.4297
					153.3	-15.4298
					153.4	-15.4299
					153.5	-15.43
					153.6	-15.4302
					153.7	-15.4303
					153.8	-15.4304
					153.9	-15.4304
					154	-15.4303
					154.1	-15.4302
					154.2	-15.4302
					154.3	-15.4302
					154.4	-15.4301
					154.5	-15.4301
					154.6	-15.43
					154.7	-15.43
					154.8	-15.43
					154.9	-15.43
					155	-15.43
					155.1	-15.4299
					155.2	-15.4299
					155.3	-15.4298
					155.4	-15.4298
					155.5	-15.4297
					155.6	-15.4297
					155.7	-15.4296
					155.8	-15.4296
					155.9	-15.4297
					156	-15.4297
					156.1	-15.4297
					156.2	-15.4296
					156.3	-15.4296
					156.4	-15.4296
					156.5	-15.4295
					156.6	-15.4296
					156.7	-15.4296
					156.8	-15.4296
					156.9	-15.4297
					157	-15.4297
					157.1	-15.4296
					157.2	-15.4292
					157.3	-15.4288
					157.4	-15.4284
					157.5	-15.428
					157.6	-15.4278
					157.7	-15.4279
					157.8	-15.428
					157.9	-15.4282
					158	-15.4283
					158.1	-15.4284
					158.2	-15.4284
					158.3	-15.4285
					158.4	-15.4285
					158.5	-15.4286
					158.6	-15.4287
					158.7	-15.4287
					158.8	-15.4288
					158.9	-15.4289
					159	-15.4289
					159.1	-15.429
					159.2	-15.429
					159.3	-15.4291
					159.4	-15.4291
					159.5	-15.4291
					159.6	-15.4292
					159.7	-15.4292
					159.8	-15.4293
					159.9	-15.4295
					160	-15.4295
					160.1	-15.4296
					160.2	-15.4296
					160.3	-15.4299
					160.4	-15.4302
					160.5	-15.4305
					160.6	-15.4308
					160.7	-15.4311
					160.8	-15.4313
					160.9	-15.4317
					161	-15.432
					161.1	-15.4322
					161.2	-15.4325
					161.3	-15.4323
					161.4	-15.4321
					161.5	-15.432
					161.6	-15.4318
					161.7	-15.4317
					161.8	-15.4315
					161.9	-15.4315
					162	-15.4314
					162.1	-15.4313
					162.2	-15.4311
					162.3	-15.431
					162.4	-15.4309
					162.5	-15.4308
					162.6	-15.4307
					162.7	-15.4306
					162.8	-15.4305
					162.9	-15.4305
					163	-15.4304
					163.1	-15.4302
					163.2	-15.4302
					163.3	-15.4304
					163.4	-15.4306
					163.5	-15.4309
					163.6	-15.4311
					163.7	-15.4313
					163.8	-15.4315
					163.9	-15.4319
					164	-15.432
					164.1	-15.4322
					164.2	-15.4324
					164.3	-15.4326
					164.4	-15.4328
					164.5	-15.433
					164.6	-15.4332
					164.7	-15.4333
					164.8	-15.4335
					164.9	-15.4338
					165	-15.434
					165.1	-15.4342
					165.2	-15.4343
					165.3	-15.4345
					165.4	-15.4346
					165.5	-15.4348
					165.6	-15.4349
					165.7	-15.435
					165.8	-15.4351
					165.9	-15.4354
					166	-15.4354
					166.1	-15.4355
					166.2	-15.4356
					166.3	-15.4357
					166.4	-15.4357
					166.5	-15.4358
					166.6	-15.4358
					166.7	-15.4356
					166.8	-15.4352
					166.9	-15.435
					167	-15.4347
					167.1	-15.4344
					167.2	-15.4342
					167.3	-15.434
					167.4	-15.4338
					167.5	-15.4336
					167.6	-15.4334
					167.7	-15.4332
					167.8	-15.433
					167.9	-15.433
					168	-15.4328
					168.1	-15.4326
					168.2	-15.4324
					168.3	-15.4323
					168.4	-15.4321
					168.5	-15.4319
					168.6	-15.4317
					168.7	-15.4315
					168.8	-15.4313
					168.9	-15.4312
					169	-15.4311
					169.1	-15.4309
					169.2	-15.4307
					169.3	-15.4306
					169.4	-15.4304
					169.5	-15.4302
					169.6	-15.43
					169.7	-15.4298
					169.8	-15.4296
					169.9	-15.4296
					170	-15.4299
					170.1	-15.4302
					170.2	-15.4305
					170.3	-15.4307
					170.4	-15.431
					170.5	-15.4313
					170.6	-15.4312
					170.7	-15.4311
					170.8	-15.431
					170.9	-15.4311
					171	-15.431
					171.1	-15.4309
					171.2	-15.4308
					171.3	-15.4308
					171.4	-15.4307
					171.5	-15.4307
					171.6	-15.4306
					171.7	-15.4305
					171.8	-15.4305
					171.9	-15.4305
					172	-15.4305
					172.1	-15.4305
					172.2	-15.4304
					172.3	-15.4304
					172.4	-15.4303
					172.5	-15.4302
					172.6	-15.4302
					172.7	-15.4302
					172.8	-15.4301
					172.9	-15.4302
					173	-15.4302
					173.1	-15.4302
					173.2	-15.4302
					173.3	-15.4302
					173.4	-15.4301
					173.5	-15.4301
					173.6	-15.4301
					173.7	-15.4301
					173.8	-15.4301
					173.9	-15.4302
					174	-15.4302
					174.1	-15.4304
					174.2	-15.4306
					174.3	-15.4308
					174.4	-15.4308
					174.5	-15.4309
					174.6	-15.4309
					174.7	-15.431
					174.8	-15.431
					174.9	-15.4312
					175	-15.4313
					175.1	-15.4313
					175.2	-15.4314
					175.3	-15.4314
					175.4	-15.4316
					175.5	-15.4317
					175.6	-15.4318
					175.7	-15.4319
					175.8	-15.432
					175.9	-15.4322
					176	-15.4323
					176.1	-15.4324
					176.2	-15.4325
					176.3	-15.4326
					176.4	-15.4327
					176.5	-15.4328
					176.6	-15.4329
					176.7	-15.433
					176.8	-15.4331
					176.9	-15.4333
					177	-15.4334
					177.1	-15.4334
					177.2	-15.4335
					177.3	-15.4335
					177.4	-15.4333
					177.5	-15.433
					177.6	-15.4328
					177.7	-15.4325
					177.8	-15.4322
					177.9	-15.4321
					178	-15.4319
					178.1	-15.4316
					178.2	-15.4314
					178.3	-15.4312
					178.4	-15.4312
					178.5	-15.4314
					178.6	-15.4316
					178.7	-15.4317
					178.8	-15.4319
					178.9	-15.4321
					179	-15.4322
					179.1	-15.4324
					179.2	-15.4325
					179.3	-15.4326
					179.4	-15.4327
					179.5	-15.4328
					179.6	-15.433
					179.7	-15.4331
					179.8	-15.4332
					179.9	-15.4334
					180	-15.4335
					180.1	-15.4335
					180.2	-15.4336
					180.3	-15.4337
					180.4	-15.4337
					180.5	-15.4337
					180.6	-15.4337
					180.7	-15.4338
					180.8	-15.4338
					180.9	-15.4339
					181	-15.4339
					181.1	-15.4338
					181.2	-15.4338
					181.3	-15.4338
					181.4	-15.4337
					181.5	-15.4337
					181.6	-15.4337
					181.7	-15.4337
					181.8	-15.4339
					181.9	-15.4341
					182	-15.4342
					182.1	-15.4341
					182.2	-15.4339
					182.3	-15.4337
					182.4	-15.4335
					182.5	-15.4333
					182.6	-15.4331
					182.7	-15.433
					182.8	-15.4328
					182.9	-15.4328
					183	-15.4326
					183.1	-15.4324
					183.2	-15.4322
					183.3	-15.4318
					183.4	-15.4315
					183.5	-15.4312
					183.6	-15.4308
					183.7	-15.4306
					183.8	-15.4302
					183.9	-15.4301
					184	-15.4298
					184.1	-15.4295
					184.2	-15.4293
					184.3	-15.4292
					184.4	-15.4293
					184.5	-15.4294
					184.6	-15.4296
					184.7	-15.4297
					184.8	-15.4298
					184.9	-15.43
					185	-15.43
					185.1	-15.4301
					185.2	-15.4301
					185.3	-15.4302
					185.4	-15.4303
					185.5	-15.4303
					185.6	-15.4304
					185.7	-15.4304
					185.8	-15.4304
					185.9	-15.4306
					186	-15.4306
					186.1	-15.4306
					186.2	-15.4305
					186.3	-15.4302
					186.4	-15.4299
					186.5	-15.4297
					186.6	-15.4294
					186.7	-15.4292
					186.8	-15.4289
					186.9	-15.4288
					187	-15.4286
					187.1	-15.4284
					187.2	-15.4282
					187.3	-15.428
					187.4	-15.4278
					187.5	-15.4276
					187.6	-15.4274
					187.7	-15.4272
					187.8	-15.427
					187.9	-15.4269
					188	-15.4267
					188.1	-15.4265
					188.2	-15.4263
					188.3	-15.4262
					188.4	-15.4263
					188.5	-15.4263
					188.6	-15.4263
					188.7	-15.4263
					188.8	-15.4263
					188.9	-15.4264
					189	-15.4264
					189.1	-15.4264
					189.2	-15.4264
					189.3	-15.4264
					189.4	-15.4264
					189.5	-15.4265
					189.6	-15.4264
					189.7	-15.4265
					189.8	-15.4265
					189.9	-15.4266
					190	-15.4266
					190.1	-15.4266
					190.2	-15.4266
					190.3	-15.4267
					190.4	-15.4267
					190.5	-15.4266
					190.6	-15.4266
					190.7	-15.4266
					190.8	-15.4266
					190.9	-15.4268
					191	-15.4268
					191.1	-15.4268
					191.2	-15.4268
					191.3	-15.4267
					191.4	-15.4267
					191.5	-15.4264
					191.6	-15.4261
					191.7	-15.4258
					191.8	-15.4256
					191.9	-15.4254
					192	-15.4252
					192.1	-15.425
					192.2	-15.4249
					192.3	-15.425
					192.4	-15.4251
					192.5	-15.4253
					192.6	-15.4254
					192.7	-15.4255
					192.8	-15.4256
					192.9	-15.4258
					193	-15.4258
					193.1	-15.4259
					193.2	-15.426
					193.3	-15.4261
					193.4	-15.4261
					193.5	-15.4262
					193.6	-15.4263
					193.7	-15.4264
					193.8	-15.4265
					193.9	-15.4267
					194	-15.4268
					194.1	-15.4269
					194.2	-15.427
					194.3	-15.427
					194.4	-15.4271
					194.5	-15.4272
					194.6	-15.4273
					194.7	-15.4274
					194.8	-15.4275
					194.9	-15.4277
					195	-15.4278
					195.1	-15.4279
					195.2	-15.428
					195.3	-15.4281
					195.4	-15.4282
					195.5	-15.4283
					195.6	-15.4284
					195.7	-15.4285
					195.8	-15.4286
					195.9	-15.4289
					196	-15.429
					196.1	-15.4291
					196.2	-15.4292
					196.3	-15.4291
					196.4	-15.4291
					196.5	-15.4291
					196.6	-15.4291
					196.7	-15.4291
					196.8	-15.429
					196.9	-15.4291
					197	-15.4291
					197.1	-15.4291
					197.2	-15.4291
					197.3	-15.4291
					197.4	-15.4291
					197.5	-15.4291
					197.6	-15.4292
					197.7	-15.4292
					197.8	-15.4292
					197.9	-15.4293
					198	-15.4294
					198.1	-15.4294
					198.2	-15.4294
					198.3	-15.4294
					198.4	-15.4294
					198.5	-15.4294
					198.6	-15.4294
					198.7	-15.4294
					198.8	-15.4295
					198.9	-15.4296
					199	-15.4296
					199.1	-15.4297
					199.2	-15.4297
					199.3	-15.4297
					199.4	-15.4297
					199.5	-15.4297
					199.6	-15.4297
					199.7	-15.4296
					199.8	-15.4293
					199.9	-15.429
[truncated: 70,240 more rows]

## Sheet: Fig 4f
	Mo	S	Pt				Mo	S
-64.5379	0	0	0			-64.3807	0	0
-64.5239	0	0	0			-64.3667	0	0
-64.5099	0	0	0			-64.3517	0	0
-64.4959	0	0	0			-64.3377	0	0
-64.4809	0	0	0			-64.3237	0	0
-64.4669	0	0	0			-64.3097	0	0
-64.4529	0	0	0			-64.2947	0	0
-64.4389	0	0	0			-64.2807	0	0
-64.4239	0	0	0			-64.2667	0	0
-64.4099	0	0	0			-64.2527	0	0
-64.3959	0	0	0			-64.2377	0	0
-64.3819	0	0	0			-64.2237	0	0
-64.3679	0	0	0			-64.2097	0	0
-64.3529	0	0	0			-64.1957	0	0
-64.3389	0	0	0			-64.1817	0	0
-64.3249	0	0	0			-64.1667	0	0
-64.3109	0	0	0			-64.1527	0	0
-64.2959	0	0	0			-64.1387	0	0
-64.2819	0	0	0			-64.1247	0	0
-64.2679	0	0	0			-64.1097	0	0
-64.2539	0	0	0			-64.0957	0	0
-64.2389	0	0	0			-64.0817	0	0
-64.2249	0	0	0			-64.0677	0	0
-64.2109	0	0	0			-64.0527	0	0
-64.1969	0	0	0			-64.0387	0	0
-64.1819	0	0	0			-64.0247	0	0
-64.1679	0	0	0			-64.0107	0	0
-64.1539	0	0	0			-63.9967	0	0
-64.1399	0	0	0			-63.9817	0	0
-64.1249	0	0	0			-63.9677	0	0
-64.1109	0	0	0			-63.9537	0	0
-64.0969	0	0	0			-63.9397	0	0
-64.0829	0	0	0			-63.9247	0	0
-64.0689	0	0	0			-63.9107	0	0
-64.0539	0	0	0			-63.8967	0	0
-64.0399	0	0	0			-63.8827	0	0
-64.0259	0	0	0			-63.8677	0	0
-64.0119	0	0	0			-63.8537	0	0
-63.9969	0	0	0			-63.8397	0	0
-63.9829	0	0	0			-63.8257	0	0
-63.9689	0	0	0			-63.8117	0	0
-63.9549	0	0	0			-63.7967	0	0
-63.9399	0	0	0			-63.7827	0	0
-63.9259	0	0	0			-63.7687	0	0
-63.9119	0	0	0			-63.7547	0	0
-63.8979	0	0	0			-63.7397	0	0
-63.8829	0	0	0			-63.7257	0	0
-63.8689	0	0	0			-63.7117	0	0
-63.8549	0	0	0			-63.6977	0	0
-63.8409	0	0	0			-63.6827	0	0
-63.8259	0	0	0			-63.6687	0	0
-63.8119	0	0	0			-63.6547	0	0
-63.7979	0	0	0			-63.6407	0	0
-63.7839	0	0	0			-63.6267	0	0
-63.7689	0	0	0			-63.6117	0	0
-63.7549	0	0	0			-63.5977	0	0
-63.7409	0	0	0			-63.5837	0	0
-63.7269	0	0	0			-63.5697	0	0
-63.7129	0	0	0			-63.5547	0	0
-63.6979	0	0	0			-63.5407	0	0
-63.6839	0	0	0			-63.5267	0	0
-63.6699	0	0	0			-63.5127	0	0
-63.6559	0	0	0			-63.4977	0	0
-63.6409	0	0	0			-63.4837	0	0
-63.6269	0	0	0			-63.4697	0	0
-63.6129	0	0	0			-63.4557	0	0
-63.5989	0	0	0			-63.4417	0	0
-63.5839	0	0	0			-63.4267	0	0
-63.5699	0	0	0			-63.4127	0	0
-63.5559	0	0	0			-63.3987	0	0
-63.5419	0	0	0			-63.3847	0	0
-63.5269	0	0	0			-63.3697	0	0
-63.5129	0	0	0			-63.3557	0	0
-63.4989	0	0	0			-63.3417	0	0
-63.4849	0	0	0			-63.3277	0	0
-63.4699	0	0	0			-63.3127	0	0
-63.4559	0	0	0			-63.2987	0	0
-63.4419	0	0	0			-63.2847	0	0
-63.4279	0	0	0			-63.2707	0	0
-63.4139	0	0	0			-63.2567	0	0
-63.3989	0	0	0			-63.2417	0	0
-63.3849	0	0	0			-63.2277	0	0
-63.3709	0	0	0			-63.2137	0	0
-63.3569	0	0	0			-63.1997	0	0
-63.3419	0	0	0			-63.1847	0	0
-63.3279	0	0	0			-63.1707	0	0
-63.3139	0	0	0			-63.1567	0	0
-63.2999	0	0	0			-63.1427	0	0
-63.2849	0	0	0			-63.1277	0	0
-63.2709	0	0	0			-63.1137	0	0
-63.2569	0	0	0			-63.0997	0	0
-63.2429	0	0	0			-63.0857	0	0
-63.2279	0	0	0			-63.0707	0	0
-63.2139	0	0	0			-63.0567	0	0
-63.1999	0	0	0			-63.0427	0	0
-63.1859	0	0	0			-63.0287	0	0
-63.1709	0	0	0			-63.0147	0	0
-63.1569	0	0	0			-62.9997	0	0
-63.1429	0	0	0			-62.9857	0	0
-63.1289	0	0	0			-62.9717	0	0
-63.1149	0	0	0			-62.9577	0	0
-63.0999	0	0	0			-62.9427	0	0
-63.0859	0	0	0			-62.9287	0	0
-63.0719	0	0	0			-62.9147	0	0
-63.0579	0	0	0			-62.9007	0	0
-63.0429	0	0	0			-62.8857	0	0
-63.0289	0	0	0			-62.8717	0	0
-63.0149	0	0	0			-62.8577	0	0
-63.0009	0	0	0			-62.8437	0	0
-62.9859	0	0	0			-62.8297	0	0
-62.9719	0	0	0			-62.8147	0	0
-62.9579	0	0	0			-62.8007	0	0
-62.9439	0	0	0			-62.7867	0	0
-62.9289	0	0	0			-62.7727	0	0
-62.9149	0	0	0			-62.7577	0	0
-62.9009	0	0	0			-62.7437	0	0
-62.8869	0	0	0			-62.7297	0	0
-62.8719	0	0	0			-62.7157	0	0
-62.8579	0	0	0			-62.7007	0	0
-62.8439	0	0	0			-62.6867	0	0
-62.8299	0	0	0			-62.6727	0	0
-62.8159	0	0	0			-62.6587	0	0
-62.8009	0	0	0			-62.6447	0	0
-62.7869	0	0	0			-62.6297	0	0
-62.7729	0	0	0			-62.6157	0	0
-62.7589	0	0	0			-62.6017	0	0
-62.7439	0	0	0			-62.5877	0	0
-62.7299	0	0	0			-62.5727	0	0
-62.7159	0	0	0			-62.5587	0	0
-62.7019	0	0	0			-62.5447	0	0
-62.6869	0	0	0			-62.5307	0	0
-62.6729	0	0	0			-62.5157	0	0
-62.6589	0	0	0			-62.5017	0	0
-62.6449	0	0	0			-62.4877	0	0
-62.6299	0	0	0			-62.4737	0	0
-62.6159	0	0	0			-62.4597	0	0
-62.6019	0	0	0			-62.4447	0	0
-62.5879	0	0	0			-62.4307	0	0
-62.5729	0	0	0			-62.4167	0	0
-62.5589	0	0	0			-62.4027	0	0
-62.5449	0	0	0			-62.3877	0	0
-62.5309	0	0	0			-62.3737	0	0
-62.5169	0	0	0			-62.3597	0	0
-62.5019	0	0	0			-62.3457	0	0
-62.4879	0	0	0			-62.3307	0	0
-62.4739	0	0	0			-62.3167	0	0
-62.4599	0	0	0			-62.3027	0	0
-62.4449	0	0	0			-62.2887	0	0
-62.4309	0	0	0			-62.2747	0	0
-62.4169	0	0	0			-62.2597	0	0
-62.4029	0	0	0			-62.2457	0	0
-62.3879	0	0	0			-62.2317	0	0
-62.3739	0	0	0			-62.2177	0	0
-62.3599	0	0	0			-62.2027	0	0
-62.3459	0	0	0			-62.1887	0	0
-62.3309	0	0	0			-62.1747	0	0
-62.3169	0	0	0			-62.1607	0	0
-62.3029	0	0	0			-62.1457	0	0
-62.2889	0	0	0			-62.1317	0	0
-62.2739	0	0	0			-62.1177	0	0
-62.2599	0	0	0			-62.1037	0	0
-62.2459	0	0	0			-62.0897	0	0
-62.2319	0	0	0			-62.0747	0	0
-62.2169	0	0	0			-62.0607	0	0
-62.2029	0	0	0			-62.0467	0	0
-62.1889	0	0	0			-62.0327	0	0
-62.1749	0	0	0			-62.0177	0	0
-62.1609	0	0	0			-62.0037	0	0
-62.1459	0	0	0			-61.9897	0	0
-62.1319	0	0	0			-61.9757	0	0
-62.1179	0	0	0			-61.9607	0	0
-62.1039	0	0	0			-61.9467	0	0
-62.0889	0	0	0			-61.9327	0	0
-62.0749	0	0	0			-61.9187	0	0
-62.0609	0	0	0			-61.9047	0	0
-62.0469	0	0	0			-61.8897	0	0
-62.0319	0	0	0			-61.8757	0	0
-62.0179	0	0	0			-61.8617	0	0
-62.0039	0	0	0			-61.8477	0	0
-61.9899	0	0	0			-61.8327	0	0
-61.9749	0	0	0			-61.8187	0	0
-61.9609	0	0	0			-61.8047	0	0
-61.9469	0	0	0			-61.7907	0	0
-61.9329	0	0	0			-61.7757	0	0
-61.9179	0	0	0			-61.7617	0	0
-61.9039	0	0	0			-61.7477	0	0
-61.8899	0	0	0			-61.7337	0	0
-61.8759	0	0	0			-61.7197	0	0
-61.8619	0	0	0			-61.7047	0	0
-61.8469	0	0	0			-61.6907	0	0
-61.8329	0	0	0			-61.6767	0	0
-61.8189	0	0	0			-61.6627	0	0
-61.8049	0	0	0			-61.6477	0	0
-61.7899	0	0	0			-61.6337	0	0
-61.7759	0	0	0			-61.6197	0	0
-61.7619	0	0	0			-61.6057	0	0
-61.7479	0	0	0			-61.5907	0	0
-61.7329	0	0	0			-61.5767	0	0
-61.7189	0	0	0			-61.5627	0	0
-61.7049	0	0	0			-61.5487	0	0
-61.6909	0	0	0			-61.5347	0	0
-61.6759	0	0	0			-61.5197	0	0
-61.6619	0	0	0			-61.5057	0	0
-61.6479	0	0	0			-61.4917	0	0
-61.6339	0	0	0			-61.4777	0	0
-61.6189	0	0	0			-61.4627	0	0
-61.6049	0	0	0			-61.4487	0	0
-61.5909	0	0	0			-61.4347	0	0
-61.5769	0	0	0			-61.4207	0	0
-61.5629	0	0	0			-61.4057	0	0
-61.5479	0	0	0			-61.3917	0	0
-61.5339	0	0	0			-61.3777	0	0
-61.5199	0	0	0			-61.3637	0	0
-61.5059	1e-06	0	0			-61.3497	1e-06	0
-61.4909	6e-06	0	0			-61.3347	7e-06	0
-61.4769	4.7e-05	0	0			-61.3207	5.9e-05	0
-61.4629	0.000339	0	0			-61.3067	0.000443	0
-61.4489	0.00206	0	0			-61.2927	0.00283	1e-06
-61.4339	0.01067	2e-06	0			-61.2777	0.01552	4e-06
-61.4199	0.04709	8e-06	1e-06			-61.2637	0.07277	1.9e-05
-61.4059	0.17705	3e-05	5e-06			-61.2497	0.29233	7.4e-05
-61.3919	0.56734	9.7e-05	1.6e-05			-61.2357	1.00789	0.000252
-61.3769	1.54872	0.000266	4.4e-05			-61.2207	2.98734	0.00074
-61.3629	3.60235	0.000618	0.000103			-61.2067	7.62916	0.00186
-61.3489	7.13996	0.00123	0.000204			-61.1927	16.8488	0.00404
-61.3349	12.0604	0.00207	0.000344			-61.1787	32.3495	0.00757
-61.3199	17.3747	0.00298	0.000496			-61.1647	54.4125	0.01231
-61.3059	21.3624	0.00367	0.000608			-61.1497	81.1157	0.0175
-61.2919	22.5569	0.00389	0.000635			-61.1357	108.993	0.02197
-61.2779	20.7761	0.00363	0.000565			-61.1217	134.846	0.02478
-61.2639	17.5772	0.00318	0.000429			-61.1077	157.166	0.0257
-61.2489	15.5138	0.00302	0.000277			-61.0927	175.047	0.02514
-61.2349	16.8847	0.00358	0.000153			-61.0787	185.927	0.02366
-61.2209	22.8412	0.00504	7.2e-05			-61.0647	185.446	0.02146
-61.2069	33.2934	0.00728	2.9e-05			-61.0507	169.605	0.01842
-61.1919	47.4037	0.01001	1.1e-05			-61.0357	139.244	0.01458
-61.1779	64.1078	0.01284	5e-06			-61.0217	100.951	0.01038
-61.1639	82.3332	0.01543	4e-06			-61.0077	63.9318	0.00652
-61.1499	100.831	0.01749	7e-06			-60.9937	35.105	0.00358
-61.1349	117.997	0.01884	1.1e-05			-60.9787	16.6325	0.0017
-61.1209	131.699	0.01939	1.6e-05			-60.9647	6.77879	0.000694
-61.1069	139.61	0.01912	2e-05			-60.9507	2.37126	0.000244
-61.0929	139.73	0.01806	2.2e-05			-60.9367	0.71068	7.3e-05
-61.0779	131.958	0.01633	2.1e-05			-60.9227	0.18237	1.9e-05
-61.0639	118.396	0.01422	1.7e-05			-60.9077	0.04001	4e-06
-61.0499	102.274	0.01205	1.2e-05			-60.8937	0.0075	1e-06
-61.0359	85.793	0.00998	7e-06			-60.8797	0.0012	0
-61.0209	69.3804	0.00802	4e-06			-60.8657	0.000164	0
-61.0069	52.837	0.00609	2e-06			-60.8507	1.9e-05	0
-60.9929	36.7524	0.00423	1e-06			-60.8367	2e-06	0
-60.9789	22.7823	0.00262	0			-60.8227	0	0
-60.9649	12.3556	0.00142	0			-60.8087	0	0
-60.9499	5.79952	0.000667	0			-60.7937	0	0
-60.9359	2.34039	0.000269	0			-60.7797	0	0
-60.9219	0.80918	9.3e-05	0			-60.7657	0	0
-60.9079	0.23914	2.7e-05	0			-60.7517	0	0
-60.8929	0.06032	7e-06	0			-60.7377	0	0
-60.8789	0.01298	1e-06	0			-60.7227	0	0
-60.8649	0.00238	0	0			-60.7087	0	0
-60.8509	0.000372	0	0			-60.6947	0	0
-60.8359	5e-05	0	0			-60.6807	0	0
-60.8219	6e-06	0	0			-60.6657	0	0
-60.8079	1e-06	0	0			-60.6517	0	0
-60.7939	0	0	0			-60.6377	0	0
-60.7789	0	0	0			-60.6237	0	0
-60.7649	0	0	0			-60.6087	0	0
-60.7509	0	0	0			-60.5947	0	0
-60.7369	0	0	0			-60.5807	0	0
-60.7219	0	0	0			-60.5667	0	0
-60.7079	0	0	0			-60.5527	0	0
-60.6939	0	0	0			-60.5377	0	0
-60.6799	0	0	0			-60.5237	0	0
-60.6649	0	0	0			-60.5097	0	0
-60.6509	0	0	0			-60.4957	0	0
-60.6369	0	0	0			-60.4807	0	0
-60.6229	0	0	0			-60.4667	0	0
-60.6089	0	0	0			-60.4527	0	0
-60.5939	0	0	0			-60.4387	0	0
-60.5799	0	0	0			-60.4237	0	0
-60.5659	0	0	0			-60.4097	0	0
-60.5519	0	0	0			-60.3957	0	0
-60.5369	0	0	0			-60.3817	0	0
-60.5229	0	0	0			-60.3677	0	0
-60.5089	0	0	0			-60.3527	0	0
-60.4949	0	0	0			-60.3387	0	0
-60.4799	0	0	0			-60.3247	0	0
-60.4659	0	0	0			-60.3107	0	0
-60.4519	0	0	0			-60.2957	0	0
-60.4379	0	0	0			-60.2817	0	0
-60.4229	0	0	0			-60.2677	0	0
-60.4089	0	0	0			-60.2537	0	0
-60.3949	0	0	0			-60.2387	0	0
-60.3809	0	0	0			-60.2247	0	0
-60.3659	0	0	0			-60.2107	0	0
-60.3519	0	0	0			-60.1967	0	0
-60.3379	0	0	0			-60.1827	0	0
-60.3239	0	0	0			-60.1677	0	0
-60.3099	0	0	0			-60.1537	0	0
-60.2949	0	0	0			-60.1397	0	0
-60.2809	0	0	0			-60.1257	0	0
-60.2669	0	0	0			-60.1107	0	0
-60.2529	0	0	0			-60.0967	0	0
-60.2379	0	0	0			-60.0827	0	0
-60.2239	0	0	0			-60.0687	0	0
-60.2099	0	0	0			-60.0537	0	0
-60.1959	0	0	0			-60.0397	0	0
-60.1809	0	0	0			-60.0257	0	0
-60.1669	0	0	0			-60.0117	0	0
-60.1529	0	0	0			-59.9977	0	0
-60.1389	0	0	0			-59.9827	0	0
-60.1239	0	0	0			-59.9687	0	0
-60.1099	0	0	0			-59.9547	0	0
-60.0959	0	0	0			-59.9407	0	0
-60.0819	0	0	0			-59.9257	0	0
-60.0669	0	0	0			-59.9117	0	0
-60.0529	0	0	0			-59.8977	0	0
-60.0389	0	0	0			-59.8837	0	0
-60.0249	0	0	0			-59.8687	0	0
-60.0109	0	0	0			-59.8547	0	0
-59.9959	0	0	0			-59.8407	0	0
-59.9819	0	0	0			-59.8267	0	0
-59.9679	0	0	0			-59.8127	0	0
-59.9539	0	0	0			-59.7977	0	0
-59.9389	0	0	0			-59.7837	0	0
-59.9249	0	0	0			-59.7697	0	0
-59.9109	0	0	0			-59.7557	0	0
-59.8969	0	0	0			-59.7407	0	0
-59.8819	0	0	0			-59.7267	0	0
-59.8679	0	0	0			-59.7127	0	0
-59.8539	0	0	0			-59.6987	0	0
-59.8399	0	0	0			-59.6837	0	0
-59.8249	0	0	0			-59.6697	0	0
-59.8109	0	0	0			-59.6557	0	0
-59.7969	0	0	0			-59.6417	0	0
-59.7829	0	0	0			-59.6277	0	0
-59.7679	0	0	0			-59.6127	0	0
-59.7539	0	0	0			-59.5987	0	0
-59.7399	0	0	0			-59.5847	0	0
-59.7259	0	0	0			-59.5707	0	0
-59.7119	0	0	0			-59.5557	0	0
-59.6969	0	0	0			-59.5417	0	0
-59.6829	0	0	0			-59.5277	0	0
-59.6689	0	0	0			-59.5137	0	0
-59.6549	0	0	0			-59.4987	0	0
-59.6399	0	0	0			-59.4847	0	0
-59.6259	0	0	0			-59.4707	0	0
-59.6119	0	0	0			-59.4567	0	0
-59.5979	0	0	0			-59.4427	0	0
-59.5829	0	0	0			-59.4277	0	0
-59.5689	0	0	0			-59.4137	0	0
-59.5549	0	0	0			-59.3997	0	0
-59.5409	0	0	0			-59.3857	0	0
-59.5259	0	0	0			-59.3707	0	0
-59.5119	0	0	0			-59.3567	0	0
-59.4979	0	0	0			-59.3427	0	0
-59.4839	0	0	0			-59.3287	0	0
-59.4689	0	0	0			-59.3137	0	0
-59.4549	0	0	0			-59.2997	0	0
-59.4409	0	0	0			-59.2857	0	0
-59.4269	0	0	0			-59.2717	0	0
-59.4129	0	0	0			-59.2577	0	0
-59.3979	0	0	0			-59.2427	0	0
-59.3839	0	0	0			-59.2287	0	0
-59.3699	0	0	0			-59.2147	0	0
-59.3559	0	0	0			-59.2007	0	0
-59.3409	0	0	0			-59.1857	0	0
-59.3269	0	0	0			-59.1717	0	0
-59.3129	0	0	0			-59.1577	0	0
-59.2989	0	0	0			-59.1437	0	0
-59.2839	0	0	0			-59.1287	0	0
-59.2699	0	0	0			-59.1147	0	0
-59.2559	0	0	0			-59.1007	0	0
-59.2419	0	0	0			-59.0867	0	0
-59.2269	0	0	0			-59.0727	0	0
-59.2129	0	0	0			-59.0577	0	0
-59.1989	0	0	0			-59.0437	0	0
-59.1849	0	0	0			-59.0297	0	0
-59.1699	0	0	0			-59.0157	0	0
-59.1559	0	0	0			-59.0007	0	0
-59.1419	0	0	0			-58.9867	0	0
-59.1279	0	0	0			-58.9727	0	0
-59.1129	0	0	0			-58.9587	0	0
-59.0989	0	0	0			-58.9437	0	0
-59.0849	0	0	0			-58.9297	0	0
-59.0709	0	0	0			-58.9157	0	0
-59.0569	0	0	0			-58.9017	0	0
-59.0419	0	0	0			-58.8867	0	0
-59.0279	0	0	0			-58.8727	0	0
-59.0139	0	0	0			-58.8587	0	0
-58.9999	0	0	0			-58.8447	0	0
-58.9849	0	0	0			-58.8307	0	0
-58.9709	0	0	0			-58.8157	0	0
-58.9569	0	0	0			-58.8017	0	0
-58.9429	0	0	0			-58.7877	0	0
-58.9279	0	0	0			-58.7737	0	0
-58.9139	0	0	0			-58.7587	0	0
-58.8999	0	0	0			-58.7447	0	0
-58.8859	0	0	0			-58.7307	0	0
-58.8709	0	0	0			-58.7167	0	0
-58.8569	0	0	0			-58.7017	0	0
-58.8429	0	0	0			-58.6877	0	0
-58.8289	0	0	0			-58.6737	0	0
-58.8139	0	0	0			-58.6597	0	0
-58.7999	0	0	0			-58.6457	0	0
-58.7859	0	0	0			-58.6307	0	0
-58.7719	0	0	0			-58.6167	0	0
-58.7579	0	0	0			-58.6027	0	0
-58.7429	0	0	0			-58.5887	0	0
-58.7289	0	0	0			-58.5737	0	0
-58.7149	0	0	0			-58.5597	0	0
-58.7009	0	0	0			-58.5457	0	0
-58.6859	0	0	0			-58.5317	0	0
-58.6719	0	0	0			-58.5167	0	0
-58.6579	0	0	0			-58.5027	0	0
-58.6439	0	0	0			-58.4887	0	0
-58.6289	0	0	0			-58.4747	0	0
-58.6149	0	0	0			-58.4607	0	0
-58.6009	0	0	0			-58.4457	0	0
-58.5869	0	0	0			-58.4317	0	0
-58.5719	0	0	0			-58.4177	0	0
-58.5579	0	0	0			-58.4037	0	0
-58.5439	0	0	0			-58.3887	0	0
-58.5299	0	0	0			-58.3747	0	0
-58.5149	0	0	0			-58.3607	0	0
-58.5009	0	0	0			-58.3467	0	0
-58.4869	0	0	0			-58.3317	0	0
-58.4729	0	0	0			-58.3177	0	0
-58.4589	0	0	0			-58.3037	0	0
-58.4439	0	0	0			-58.2897	0	0
-58.4299	0	0	0			-58.2757	0	0
-58.4159	0	0	0			-58.2607	0	0
-58.4019	0	0	0			-58.2467	0	0
-58.3869	0	0	0			-58.2327	0	0
-58.3729	0	0	0			-58.2187	0	0
-58.3589	0	0	0			-58.2037	0	0
-58.3449	0	0	0			-58.1897	0	0
-58.3299	0	0	0			-58.1757	0	0
-58.3159	0	0	0			-58.1617	0	0
-58.3019	0	0	0			-58.1467	0	0
-58.2879	0	0	0			-58.1327	0	0
-58.2729	0	0	0			-58.1187	0	0
-58.2589	0	0	0			-58.1047	0	0
-58.2449	0	0	0			-58.0907	0	0
-58.2309	0	0	0			-58.0757	0	0
-58.2159	0	0	0			-58.0617	0	0
-58.2019	0	0	0			-58.0477	0	0
-58.1879	0	0	0			-58.0337	0	0
-58.1739	0	0	0			-58.0187	0	0
-58.1599	0	0	0			-58.0047	0	0
-58.1449	0	0	0			-57.9907	0	0
-58.1309	0	0	0			-57.9767	0	0
-58.1169	0	0	0			-57.9617	0	0
-58.1029	0	0	0			-57.9477	0	0
-58.0879	0	0	0			-57.9337	0	0
-58.0739	0	0	0			-57.9197	0	0
-58.0599	0	0	0			-57.9057	0	0
-58.0459	0	0	0			-57.8907	0	0
-58.0309	0	0	0			-57.8767	0	0
-58.0169	0	0	0			-57.8627	0	0
-58.0029	0	0	0			-57.8487	0	0
-57.9889	0	0	0			-57.8337	0	0
-57.9739	0	0	0			-57.8197	0	0
-57.9599	0	0	0			-57.8057	0	0
-57.9459	0	0	0			-57.7917	0	0
-57.9319	0	0	0			-57.7767	0	0
-57.9169	0	0	0			-57.7627	0	0
-57.9029	0	0	0			-57.7487	0	0
-57.8889	0	0	0			-57.7347	0	0
-57.8749	0	0	0			-57.7207	0	0
-57.8609	0	0	0			-57.7057	0	0
-57.8459	0	0	0			-57.6917	0	0
-57.8319	0	0	0			-57.6777	0	0
-57.8179	0	0	0			-57.6637	0	0
-57.8039	0	0	0			-57.6487	0	0
-57.7889	0	0	0			-57.6347	0	0
-57.7749	0	0	0			-57.6207	0	0
-57.7609	0	0	0			-57.6067	0	0
-57.7469	0	0	0			-57.5917	0	0
-57.7319	0	0	0			-57.5777	0	0
-57.7179	0	0	0			-57.5637	0	0
-57.7039	0	0	0			-57.5497	0	0
-57.6899	0	0	0			-57.5357	0	0
-57.6749	0	0	0			-57.5207	0	0
-57.6609	0	0	0			-57.5067	0	0
-57.6469	0	0	0			-57.4927	0	0
-57.6329	0	0	0			-57.4787	0	0
-57.6179	0	0	0			-57.4637	0	0
-57.6039	0	0	0			-57.4497	0	0
-57.5899	0	0	0			-57.4357	0	0
-57.5759	0	0	0			-57.4217	0	0
-57.5609	0	0	0			-57.4067	0	0
-57.5469	0	0	0			-57.3927	0	0
-57.5329	0	0	0			-57.3787	0	0
-57.5189	0	0	0			-57.3647	0	0
-57.5049	0	0	0			-57.3507	0	0
-57.4899	0	0	0			-57.3357	0	0
-57.4759	0	0	0			-57.3217	0	0
-57.4619	0	0	0			-57.3077	0	0
-57.4479	0	0	0			-57.2937	0	0
-57.4329	0	0	0			-57.2787	0	0
-57.4189	0	0	0			-57.2647	0	0
-57.4049	0	0	0			-57.2507	0	0
-57.3909	0	0	0			-57.2367	0	0
-57.3759	0	0	0			-57.2217	0	0
-57.3619	0	0	0			-57.2077	0	0
-57.3479	0	0	0			-57.1937	0	0
-57.3339	0	0	0			-57.1797	0	0
-57.3189	0	0	0			-57.1657	0	0
-57.3049	0	0	0			-57.1507	0	0
-57.2909	0	0	0			-57.1367	0	0
-57.2769	0	0	0			-57.1227	0	0
-57.2619	0	0	0			-57.1087	0	0
-57.2479	0	0	0			-57.0937	0	0
-57.2339	0	0	0			-57.0797	0	0
-57.2199	0	0	0			-57.0657	0	0
-57.2059	0	0	0			-57.0517	0	0
-57.1909	0	0	0			-57.0367	0	0
-57.1769	0	0	0			-57.0227	0	0
-57.1629	0	0	0			-57.0087	0	0
-57.1489	0	0	0			-56.9947	0	0
-57.1339	0	0	0			-56.9807	0	0
-57.1199	0	0	0			-56.9657	0	0
-57.1059	0	0	0			-56.9517	0	0
-57.0919	0	0	0			-56.9377	0	0
-57.0769	0	0	0			-56.9237	0	0
-57.0629	0	0	0			-56.9087	0	0
-57.0489	0	0	0			-56.8947	0	0
-57.0349	0	0	0			-56.8807	0	0
-57.0199	0	0	0			-56.8667	0	0
-57.0059	0	0	0			-56.8517	0	0
-56.9919	0	0	0			-56.8377	0	0
-56.9779	0	0	0			-56.8237	0	0
-56.9629	0	0	0			-56.8097	0	0
-56.9489	0	0	0			-56.7947	0	0
-56.9349	0	0	0			-56.7807	0	0
-56.9209	0	0	0			-56.7667	0	0
-56.9069	0	0	0			-56.7527	0	0
-56.8919	0	0	0			-56.7387	0	0
-56.8779	0	0	0			-56.7237	0	0
-56.8639	0	0	0			-56.7097	0	0
-56.8499	0	0	0			-56.6957	0	0
-56.8349	0	0	0			-56.6817	0	0
-56.8209	0	0	0			-56.6667	0	0
-56.8069	0	0	0			-56.6527	0	0
-56.7929	0	0	0			-56.6387	0	0
-56.7779	0	0	0			-56.6247	0	0
-56.7639	0	0	0			-56.6097	0	0
-56.7499	0	0	0			-56.5957	0	0
-56.7359	0	0	0			-56.5817	0	0
-56.7209	0	0	0			-56.5677	0	0
-56.7069	0	0	0			-56.5537	0	0
-56.6929	0	0	0			-56.5387	0	0
-56.6789	0	0	0			-56.5247	0	0
-56.6639	0	0	0			-56.5107	0	0
-56.6499	0	0	0			-56.4967	0	0
-56.6359	0	0	0			-56.4817	0	0
-56.6219	0	0	0			-56.4677	0	0
-56.6079	0	0	0			-56.4537	0	0
-56.5929	0	0	0			-56.4397	0	0
-56.5789	0	0	0			-56.4247	0	0
-56.5649	0	0	0			-56.4107	0	0
-56.5509	0	0	0			-56.3967	0	0
-56.5359	0	0	0			-56.3827	0	0
-56.5219	0	0	0			-56.3687	0	0
-56.5079	0	0	0			-56.3537	0	0
-56.4939	0	0	0			-56.3397	0	0
-56.4789	0	0	0			-56.3257	0	0
-56.4649	0	0	0			-56.3117	0	0
-56.4509	0	0	0			-56.2967	0	0
-56.4369	0	0	0			-56.2827	0	0
-56.4219	0	0	0			-56.2687	0	0
-56.4079	0	0	0			-56.2547	0	0
-56.3939	0	0	0			-56.2397	0	0
-56.3799	0	0	0			-56.2257	0	0
-56.3649	0	0	0			-56.2117	0	0
-56.3509	0	0	0			-56.1977	0	0
-56.3369	0	0	0			-56.1837	0	0
-56.3229	0	0	0			-56.1687	0	0
-56.3089	0	0	0			-56.1547	0	0
-56.2939	0	0	0			-56.1407	0	0
-56.2799	0	0	0			-56.1267	0	0
-56.2659	0	0	0			-56.1117	0	0
-56.2519	0	0	0			-56.0977	0	0
-56.2369	0	0	0			-56.0837	0	0
-56.2229	0	0	0			-56.0697	0	0
-56.2089	0	0	0			-56.0547	0	0
-56.1949	0	0	0			-56.0407	0	0
-56.1799	0	0	0			-56.0267	0	0
-56.1659	0	0	0			-56.0127	0	0
-56.1519	0	0	0			-55.9987	0	0
-56.1379	0	0	0			-55.9837	0	0
-56.1229	0	0	0			-55.9697	0	0
-56.1089	0	0	0			-55.9557	0	0
-56.0949	0	0	0			-55.9417	0	0
-56.0809	0	0	0			-55.9267	0	0
-56.0659	0	0	0			-55.9127	0	0
-56.0519	0	0	0			-55.8987	0	0
-56.0379	0	0	0			-55.8847	0	0
-56.0239	0	0	0			-55.8697	0	0
-56.0099	0	0	0			-55.8557	0	0
-55.9949	0	0	0			-55.8417	0	0
-55.9809	0	0	0			-55.8277	0	0
-55.9669	0	0	0			-55.8137	0	0
-55.9529	0	0	0			-55.7987	0	0
-55.9379	0	0	0			-55.7847	0	0
-55.9239	0	0	0			-55.7707	0	0
-55.9099	0	0	0			-55.7567	0	0
-55.8959	0	0	0			-55.7417	0	0
-55.8809	0	0	0			-55.7277	0	0
-55.8669	0	0	0			-55.7137	0	0
-55.8529	0	0	0			-55.6997	0	0
-55.8389	0	0	0			-55.6847	0	0
-55.8239	0	0	0			-55.6707	0	0
-55.8099	0	0	0			-55.6567	0	0
-55.7959	0	0	0			-55.6427	0	0
-55.7819	0	0	0			-55.6287	0	0
-55.7669	0	0	0			-55.6137	0	0
-55.7529	0	0	0			-55.5997	0	0
-55.7389	0	0	0			-55.5857	0	0
-55.7249	0	0	0			-55.5717	0	0
-55.7099	0	0	0			-55.5567	0	0
-55.6959	0	0	0			-55.5427	0	0
-55.6819	0	0	0			-55.5287	0	0
-55.6679	0	0	0			-55.5147	0	0
-55.6539	0	0	0			-55.4997	0	0
-55.6389	0	0	0			-55.4857	0	0
-55.6249	0	0	0			-55.4717	0	0
-55.6109	0	0	0			-55.4577	0	0
-55.5969	0	0	0			-55.4437	0	0
-55.5819	0	0	0			-55.4287	0	0
-55.5679	0	0	0			-55.4147	0	0
-55.5539	0	0	0			-55.4007	0	0
-55.5399	0	0	0			-55.3867	0	0
-55.5249	0	0	0			-55.3717	0	0
-55.5109	0	0	0			-55.3577	0	0
-55.4969	0	0	0			-55.3437	0	0
-55.4829	0	0	0			-55.3297	0	0
-55.4679	0	0	0			-55.3147	0	0
-55.4539	0	0	0			-55.3007	0	0
-55.4399	0	0	0			-55.2867	0	0
-55.4259	0	0	0			-55.2727	0	0
-55.4109	0	0	0			-55.2587	0	0
-55.3969	0	0	0			-55.2437	0	0
-55.3829	0	0	0			-55.2297	0	0
-55.3689	0	0	0			-55.2157	0	0
-55.3549	0	0	0			-55.2017	0	0
-55.3399	0	0	0			-55.1867	0	0
-55.3259	0	0	0			-55.1727	0	0
-55.3119	0	0	0			-55.1587	0	0
-55.2979	0	0	0			-55.1447	0	0
-55.2829	0	0	0			-55.1297	0	0
-55.2689	0	0	0			-55.1157	0	0
-55.2549	0	0	0			-55.1017	0	0
-55.2409	0	0	0			-55.0877	0	0
-55.2259	0	0	0			-55.0737	0	0
-55.2119	0	0	0			-55.0587	0	0
-55.1979	0	0	0			-55.0447	0	0
-55.1839	0	0	0			-55.0307	0	0
-55.1689	0	0	0			-55.0167	0	0
-55.1549	0	0	0			-55.0017	0	0
-55.1409	0	0	0			-54.9877	0	0
-55.1269	0	0	0			-54.9737	0	0
-55.1119	0	0	0			-54.9597	0	0
-55.0979	0	0	0			-54.9447	0	0
-55.0839	0	0	0			-54.9307	0	0
-55.0699	0	0	0			-54.9167	0	0
-55.0559	0	0	0			-54.9027	0	0
-55.0409	0	0	0			-54.8887	0	0
-55.0269	0	0	0			-54.8737	0	0
-55.0129	0	0	0			-54.8597	0	0
-54.9989	0	0	0			-54.8457	0	0
-54.9839	0	0	0			-54.8317	0	0
-54.9699	0	0	0			-54.8167	0	0
-54.9559	0	0	0			-54.8027	0	0
-54.9419	0	0	0			-54.7887	0	0
-54.9269	0	0	0			-54.7747	0	0
-54.9129	0	0	0			-54.7597	0	0
-54.8989	0	0	0			-54.7457	0	0
-54.8849	0	0	0			-54.7317	0	0
-54.8699	0	0	0			-54.7177	0	0
-54.8559	0	0	0			-54.7027	0	0
-54.8419	0	0	0			-54.6887	0	0
-54.8279	0	0	0			-54.6747	0	0
-54.8129	0	0	0			-54.6607	0	0
-54.7989	0	0	0			-54.6467	0	0
-54.7849	0	0	0			-54.6317	0	0
-54.7709	0	0	0			-54.6177	0	0
-54.7569	0	0	0			-54.6037	0	0
-54.7419	0	0	0			-54.5897	0	0
-54.7279	0	0	0			-54.5747	0	0
-54.7139	0	0	0			-54.5607	0	0
-54.6999	0	0	0			-54.5467	0	0
-54.6849	0	0	0			-54.5327	0	0
-54.6709	0	0	0			-54.5177	0	0
-54.6569	0	0	0			-54.5037	0	0
-54.6429	0	0	0			-54.4897	0	0
-54.6279	0	0	0			-54.4757	0	0
-54.6139	0	0	0			-54.4617	0	0
-54.5999	0	0	0			-54.4467	0	0
-54.5859	0	0	0			-54.4327	0	0
-54.5709	0	0	0			-54.4187	0	0
-54.5569	0	0	0			-54.4047	0	0
-54.5429	0	0	0			-54.3897	0	0
-54.5289	0	0	0			-54.3757	0	0
-54.5139	0	0	0			-54.3617	0	0
-54.4999	0	0	0			-54.3477	0	0
-54.4859	0	0	0			-54.3327	0	0
-54.4719	0	0	0			-54.3187	0	0
-54.4579	0	0	0			-54.3047	0	0
-54.4429	0	0	0			-54.2907	0	0
-54.4289	0	0	0			-54.2767	0	0
-54.4149	0	0	0			-54.2617	0	0
-54.4009	0	0	0			-54.2477	0	0
-54.3859	0	0	0			-54.2337	0	0
-54.3719	0	0	0			-54.2197	0	0
-54.3579	0	0	0			-54.2047	0	0
-54.3439	0	0	0			-54.1907	0	0
-54.3289	0	0	0			-54.1767	0	0
-54.3149	0	0	0			-54.1627	0	0
-54.3009	0	0	0			-54.1477	0	0
-54.2869	0	0	0			-54.1337	0	0
-54.2719	0	0	0			-54.1197	0	0
-54.2579	0	0	0			-54.1057	0	0
-54.2439	0	0	0			-54.0917	0	0
-54.2299	0	0	0			-54.0767	0	0
-54.2149	0	0	0			-54.0627	0	0
-54.2009	0	0	0			-54.0487	0	0
-54.1869	0	0	0			-54.0347	0	0
-54.1729	0	0	0			-54.0197	0	0
-54.1579	0	0	0			-54.0057	0	0
-54.1439	0	0	0			-53.9917	0	0
-54.1299	0	0	0			-53.9777	0	0
-54.1159	0	0	0			-53.9627	0	0
-54.1019	0	0	0			-53.9487	0	0
-54.0869	0	0	0			-53.9347	0	0
-54.0729	0	0	0			-53.9207	0	0
-54.0589	0	0	0			-53.9067	0	0
-54.0449	0	0	0			-53.8917	0	0
-54.0299	0	0	0			-53.8777	0	0
-54.0159	0	0	0			-53.8637	0	0
-54.0019	0	0	0			-53.8497	0	0
-53.9879	0	0	0			-53.8347	0	0
-53.9729	0	0	0			-53.8207	0	0
-53.9589	0	0	0			-53.8067	0	0
-53.9449	0	0	0			-53.7927	0	0
-53.9309	0	0	0			-53.7777	0	0
-53.9159	0	0	0			-53.7637	0	0
-53.9019	0	0	0			-53.7497	0	0
-53.8879	0	0	0			-53.7357	0	0
-53.8739	0	0	0			-53.7217	0	0
-53.8589	0	0	0			-53.7067	0	0
-53.8449	0	0	0			-53.6927	0	0
-53.8309	0	0	0			-53.6787	0	0
-53.8169	0	0	0			-53.6647	0	0
-53.8029	0	0	0			-53.6497	0	0
-53.7879	0	0	0			-53.6357	0	0
-53.7739	0	0	0			-53.6217	0	0
-53.7599	0	0	0			-53.6077	0	0
-53.7459	0	0	0			-53.5927	0	0
-53.7309	0	0	0			-53.5787	0	0
-53.7169	0	0	0			-53.5647	0	0
-53.7029	0	0	0			-53.5507	0	0
-53.6889	0	0	0			-53.5367	0	0
-53.6739	0	0	0			-53.5217	0	0
-53.6599	0	0	0			-53.5077	0	0
-53.6459	0	0	0			-53.4937	0	0
-53.6319	0	0	0			-53.4797	0	0
-53.6169	0	0	0			-53.4647	0	0
-53.6029	0	0	0			-53.4507	0	0
-53.5889	0	0	0			-53.4367	0	0
-53.5749	0	0	0			-53.4227	0	0
-53.5599	0	0	0			-53.4077	0	0
-53.5459	0	0	0			-53.3937	0	0
-53.5319	0	0	0			-53.3797	0	0
-53.5179	0	0	0			-53.3657	0	0
-53.5039	0	0	0			-53.3517	0	0
-53.4889	0	0	0			-53.3367	0	0
-53.4749	0	0	0			-53.3227	0	0
-53.4609	0	0	0			-53.3087	0	0
-53.4469	0	0	0			-53.2947	0	0
-53.4319	0	0	0			-53.2797	0	0
-53.4179	0	0	0			-53.2657	0	0
-53.4039	0	0	0			-53.2517	0	0
-53.3899	0	0	0			-53.2377	0	0
-53.3749	0	0	0			-53.2227	0	0
-53.3609	0	0	0			-53.2087	0	0
-53.3469	0	0	0			-53.1947	0	0
-53.3329	0	0	0			-53.1807	0	0
-53.3179	0	0	0			-53.1667	0	0
-53.3039	0	0	0			-53.1517	0	0
-53.2899	0	0	0			-53.1377	0	0
-53.2759	0	0	0			-53.1237	0	0
-53.2609	0	0	0			-53.1097	0	0
-53.2469	0	0	0			-53.0947	0	0
-53.2329	0	0	0			-53.0807	0	0
-53.2189	0	0	0			-53.0667	0	0
-53.2049	0	0	0			-53.0527	0	0
-53.1899	0	0	0			-53.0377	0	0
-53.1759	0	0	0			-53.0237	0	0
-53.1619	0	0	0			-53.0097	0	0
-53.1479	0	0	0			-52.9957	0	0
-53.1329	0	0	0			-52.9817	0	0
-53.1189	0	0	0			-52.9667	0	0
-53.1049	0	0	0			-52.9527	0	0
-53.0909	0	0	0			-52.9387	0	0
-53.0759	0	0	0			-52.9247	0	0
-53.0619	0	0	0			-52.9097	0	0
-53.0479	0	0	0			-52.8957	0	0
-53.0339	0	0	0			-52.8817	0	0
-53.0189	0	0	0			-52.8677	0	0
-53.0049	0	0	0			-52.8527	0	0
-52.9909	0	0	0			-52.8387	0	0
-52.9769	0	0	0			-52.8247	0	0
-52.9619	0	0	0			-52.8107	0	0
-52.9479	0	0	0			-52.7967	0	0
-52.9339	0	0	0			-52.7817	0	0
-52.9199	0	0	0			-52.7677	0	0
-52.9059	0	0	0			-52.7537	0	0
-52.8909	0	0	0			-52.7397	0	0
-52.8769	0	0	0			-52.7247	0	0
-52.8629	0	0	0			-52.7107	0	0
-52.8489	0	0	0			-52.6967	0	0
-52.8339	0	0	0			-52.6827	0	0
-52.8199	0	0	0			-52.6677	0	0
-52.8059	0	0	0			-52.6537	0	0
-52.7919	0	0	0			-52.6397	0	0
-52.7769	0	0	0			-52.6257	0	0
-52.7629	0	0	0			-52.6117	0	0
-52.7489	0	0	0			-52.5967	0	0
-52.7349	0	0	0			-52.5827	0	0
-52.7199	0	0	0			-52.5687	0	0
-52.7059	0	0	0			-52.5547	0	0
-52.6919	0	0	0			-52.5397	0	0
-52.6779	0	0	0			-52.5257	0	0
-52.6629	0	0	0			-52.5117	0	0
-52.6489	0	0	0			-52.4977	0	0
-52.6349	0	0	0			-52.4827	0	0
-52.6209	0	0	0			-52.4687	0	0
-52.6059	0	0	0			-52.4547	0	0
-52.5919	0	0	0			-52.4407	0	0
-52.5779	0	0	0			-52.4257	0	0
-52.5639	0	0	0			-52.4117	0	0
-52.5499	0	0	0			-52.3977	0	0
-52.5349	0	0	0			-52.3837	0	0
-52.5209	0	0	0			-52.3697	0	0
-52.5069	0	0	0			-52.3547	0	0
-52.4929	0	0	0			-52.3407	0	0
-52.4779	0	0	0			-52.3267	0	0
-52.4639	0	0	0			-52.3127	0	0
-52.4499	0	0	0			-52.2977	0	0
-52.4359	0	0	0			-52.2837	0	0
-52.4209	0	0	0			-52.2697	0	0
-52.4069	0	0	0			-52.2557	0	0
-52.3929	0	0	0			-52.2407	0	0
-52.3789	0	0	0			-52.2267	0	0
-52.3639	0	0	0			-52.2127	0	0
-52.3499	0	0	0			-52.1987	0	0
-52.3359	0	0	0			-52.1847	0	0
-52.3219	0	0	0			-52.1697	0	0
-52.3069	0	0	0			-52.1557	0	0
-52.2929	0	0	0			-52.1417	0	0
-52.2789	0	0	0			-52.1277	0	0
-52.2649	0	0	0			-52.1127	0	0
-52.2509	0	0	0			-52.0987	0	0
-52.2359	0	0	0			-52.0847	0	0
-52.2219	0	0	0			-52.0707	0	0
-52.2079	0	0	0			-52.0557	0	0
-52.1939	0	0	0			-52.0417	0	0
-52.1789	0	0	0			-52.0277	0	0
-52.1649	0	0	0			-52.0137	0	0
-52.1509	0	0	0			-51.9997	0	0
-52.1369	0	0	0			-51.9847	0	0
-52.1219	0	0	0			-51.9707	0	0
-52.1079	0	0	0			-51.9567	0	0
-52.0939	0	0	0			-51.9427	0	0
-52.0799	0	0	0			-51.9277	0	0
-52.0649	0	0	0			-51.9137	0	0
-52.0509	0	0	0			-51.8997	0	0
-52.0369	0	0	0			-51.8857	0	0
-52.0229	0	0	0			-51.8707	0	0
-52.0079	0	0	0			-51.8567	0	0
-51.9939	0	0	0			-51.8427	0	0
-51.9799	0	0	0			-51.8287	0	0
-51.9659	0	0	0			-51.8147	0	0
-51.9519	0	0	0			-51.7997	0	0
-51.9369	0	0	0			-51.7857	0	0
-51.9229	0	0	0			-51.7717	0	0
-51.9089	0	0	0			-51.7577	0	0
-51.8949	0	0	0			-51.7427	0	0
-51.8799	0	0	0			-51.7287	0	0
-51.8659	0	0	0			-51.7147	0	0
-51.8519	0	0	0			-51.7007	0	0
-51.8379	0	0	0			-51.6857	0	0
-51.8229	0	0	0			-51.6717	0	0
-51.8089	0	0	0			-51.6577	0	0
-51.7949	0	0	0			-51.6437	0	0
-51.7809	0	0	0			-51.6297	0	0
-51.7659	0	0	0			-51.6147	0	0
-51.7519	0	0	0			-51.6007	0	0
-51.7379	0	0	0			-51.5867	0	0
-51.7239	0	0	0			-51.5727	0	0
-51.7089	0	0	0			-51.5577	0	0
-51.6949	0	0	0			-51.5437	0	0
-51.6809	0	0	0			-51.5297	0	0
-51.6669	0	0	0			-51.5157	0	0
-51.6529	0	0	0			-51.5007	0	0
-51.6379	0	0	0			-51.4867	0	0
-51.6239	0	0	0			-51.4727	0	0
-51.6099	0	0	0			-51.4587	0	0
-51.5959	0	0	0			-51.4447	0	0
-51.5809	0	0	0			-51.4297	0	0
-51.5669	0	0	0			-51.4157	0	0
-51.5529	0	0	0			-51.4017	0	0
-51.5389	0	0	0			-51.3877	0	0
-51.5239	0	0	0			-51.3727	0	0
-51.5099	0	0	0			-51.3587	0	0
-51.4959	0	0	0			-51.3447	0	0
-51.4819	0	0	0			-51.3307	0	0
-51.4669	0	0	0			-51.3157	0	0
-51.4529	0	0	0			-51.3017	0	0
-51.4389	0	0	0			-51.2877	0	0
-51.4249	0	0	0			-51.2737	0	0
-51.4099	0	0	0			-51.2597	0	0
-51.3959	0	0	0			-51.2447	0	0
-51.3819	0	0	0			-51.2307	0	0
-51.3679	0	0	0			-51.2167	0	0
-51.3539	0	0	0			-51.2027	0	0
-51.3389	0	0	0			-51.1877	0	0
-51.3249	0	0	0			-51.1737	0	0
-51.3109	0	0	0			-51.1597	0	0
-51.2969	0	0	0			-51.1457	0	0
-51.2819	0	0	0			-51.1307	0	0
-51.2679	0	0	0			-51.1167	0	0
-51.2539	0	0	0			-51.1027	0	0
-51.2399	0	0	0			-51.0887	0	0
-51.2249	0	0	0			-51.0747	0	0
-51.2109	0	0	0			-51.0597	0	0
-51.1969	0	0	0			-51.0457	0	0
-51.1829	0	0	0			-51.0317	0	0
-51.1679	0	0	0			-51.0177	0	0
-51.1539	0	0	0			-51.0027	0	0
-51.1399	0	0	0			-50.9887	0	0
-51.1259	0	0	0			-50.9747	0	0
-51.1109	0	0	0			-50.9607	0	0
-51.0969	0	0	0			-50.9457	0	0
-51.0829	0	0	0			-50.9317	0	0
-51.0689	0	0	0			-50.9177	0	0
-51.0539	0	0	0			-50.9037	0	0
-51.0399	0	0	0			-50.8897	0	0
-51.0259	0	0	0			-50.8747	0	0
-51.0119	0	0	0			-50.8607	0	0
-50.9979	0	0	0			-50.8467	0	0
-50.9829	0	0	0			-50.8327	0	0
-50.9689	0	0	0			-50.8177	0	0
-50.9549	0	0	0			-50.8037	0	0
-50.9409	0	0	0			-50.7897	0	0
-50.9259	0	0	0			-50.7757	0	0
-50.9119	0	0	0			-50.7607	0	0
-50.8979	0	0	0			-50.7467	0	0
-50.8839	0	0	0			-50.7327	0	0
-50.8689	0	0	0			-50.7187	0	0
-50.8549	0	0	0			-50.7047	0	0
-50.8409	0	0	0			-50.6897	0	0
-50.8269	0	0	0			-50.6757	0	0
-50.8119	0	0	0			-50.6617	0	0
-50.7979	0	0	0			-50.6477	0	0
-50.7839	0	0	0			-50.6327	0	0
-50.7699	0	0	0			-50.6187	0	0
-50.7549	0	0	0			-50.6047	0	0
-50.7409	0	0	0			-50.5907	0	0
-50.7269	0	0	0			-50.5757	0	0
-50.7129	0	0	0			-50.5617	0	0
-50.6989	0	0	0			-50.5477	0	0
-50.6839	0	0	0			-50.5337	0	0
-50.6699	0	0	0			-50.5197	0	0
-50.6559	0	0	0			-50.5047	0	0
-50.6419	0	0	0			-50.4907	0	0
-50.6269	0	0	0			-50.4767	0	0
-50.6129	0	0	0			-50.4627	0	0
-50.5989	0	0	0			-50.4477	0	0
-50.5849	0	0	0			-50.4337	0	0
-50.5699	0	0	0			-50.4197	0	0
-50.5559	0	0	0			-50.4057	0	0
-50.5419	0	0	0			-50.3907	0	0
-50.5279	0	0	0			-50.3767	0	0
-50.5129	0	0	0			-50.3627	0	0
-50.4989	0	0	0			-50.3487	0	0
-50.4849	0	0	0			-50.3337	0	0
-50.4709	0	0	0			-50.3197	0	0
-50.4559	0	0	0			-50.3057	0	0
-50.4419	0	0	0			-50.2917	0	0
-50.4279	0	0	0			-50.2777	0	0
-50.4139	0	0	0			-50.2627	0	0
-50.3999	0	0	0			-50.2487	0	0
-50.3849	0	0	0			-50.2347	0	0
-50.3709	0	0	0			-50.2207	0	0
-50.3569	0	0	0			-50.2057	0	0
-50.3429	0	0	0			-50.1917	0	0
-50.3279	0	0	0			-50.1777	0	0
-50.3139	0	0	0			-50.1637	0	0
-50.2999	0	0	0			-50.1487	0	0
-50.2859	0	0	0			-50.1347	0	0
-50.2709	0	0	0			-50.1207	0	0
-50.2569	0	0	0			-50.1067	0	0
-50.2429	0	0	0			-50.0927	0	0
-50.2289	0	0	0			-50.0777	0	0
-50.2139	0	0	0			-50.0637	0	0
-50.1999	0	0	0			-50.0497	0	0
-50.1859	0	0	0			-50.0357	0	0
-50.1719	0	0	0			-50.0207	0	0
-50.1569	0	0	0			-50.0067	0	0
-50.1429	0	0	0			-49.9927	0	0
-50.1289	0	0	0			-49.9787	0	0
-50.1149	0	0	0			-49.9637	0	0
-50.1009	0	0	0			-49.9497	0	0
-50.0859	0	0	0			-49.9357	0	0
-50.0719	0	0	0			-49.9217	0	0
-50.0579	0	0	0			-49.9077	0	0
-50.0439	0	0	0			-49.8927	0	0
-50.0289	0	0	0			-49.8787	0	0
-50.0149	0	0	0			-49.8647	0	0
-50.0009	0	0	0			-49.8507	0	0
-49.9869	0	0	0			-49.8357	0	0
-49.9719	0	0	0			-49.8217	0	0
-49.9579	0	0	0			-49.8077	0	0
-49.9439	0	0	0			-49.7937	0	0
-49.9299	0	0	0			-49.7787	0	0
-49.9149	0	0	0			-49.7647	0	0
-49.9009	0	0	0			-49.7507	0	0
-49.8869	0	0	0			-49.7367	0	0
-49.8729	0	0	0			-49.7227	0	0
-49.8579	0	0	0			-49.7077	0	0
-49.8439	0	0	0			-49.6937	0	0
-49.8299	0	0	0			-49.6797	0	0
-49.8159	0	0	0			-49.6657	0	0
-49.8019	0	0	0			-49.6507	0	0
-49.7869	0	0	0			-49.6367	0	0
-49.7729	0	0	0			-49.6227	0	0
-49.7589	0	0	0			-49.6087	0	0
-49.7449	0	0	0			-49.5937	0	0
-49.7299	0	0	0			-49.5797	0	0
-49.7159	0	0	0			-49.5657	0	0
-49.7019	0	0	0			-49.5517	0	0
-49.6879	0	0	0			-49.5377	0	0
-49.6729	0	0	0			-49.5227	0	0
-49.6589	0	0	0			-49.5087	0	0
-49.6449	0	0	0			-49.4947	0	0
-49.6309	0	0	0			-49.4807	0	0
-49.6159	0	0	0			-49.4657	0	0
-49.6019	0	0	0			-49.4517	0	0
-49.5879	0	0	0			-49.4377	0	0
-49.5739	0	0	0			-49.4237	0	0
-49.5589	0	0	0			-49.4087	0	0
-49.5449	0	0	0			-49.3947	0	0
-49.5309	0	0	0			-49.3807	0	0
-49.5169	0	0	0			-49.3667	0	0
-49.5019	0	0	0			-49.3527	0	0
-49.4879	0	0	0			-49.3377	0	0
-49.4739	0	0	0			-49.3237	0	0
-49.4599	0	0	0			-49.3097	0	0
-49.4459	0	0	0			-49.2957	0	0
-49.4309	0	0	0			-49.2807	0	0
-49.4169	0	0	0			-49.2667	0	0
-49.4029	0	0	0			-49.2527	0	0
-49.3889	0	0	0			-49.2387	0	0
-49.3739	0	0	0			-49.2237	0	0
-49.3599	0	0	0			-49.2097	0	0
-49.3459	0	0	0			-49.1957	0	0
-49.3319	0	0	0			-49.1817	0	0
-49.3169	0	0	0			-49.1677	0	0
-49.3029	0	0	0			-49.1527	0	0
-49.2889	0	0	0			-49.1387	0	0
-49.2749	0	0	0			-49.1247	0	0
-49.2599	0	0	0			-49.1107	0	0
-49.2459	0	0	0			-49.0957	0	0
-49.2319	0	0	0			-49.0817	0	0
-49.2179	0	0	0			-49.0677	0	0
-49.2029	0	0	0			-49.0537	0	0
-49.1889	0	0	0			-49.0387	0	0
-49.1749	0	0	0			-49.0247	0	0
-49.1609	0	0	0			-49.0107	0	0
-49.1469	0	0	0			-48.9967	0	0
-49.1319	0	0	0			-48.9827	0	0
-49.1179	0	0	0			-48.9677	0	0
-49.1039	0	0	0			-48.9537	0	0
-49.0899	0	0	0			-48.9397	0	0
-49.0749	0	0	0			-48.9257	0	0
-49.0609	0	0	0			-48.9107	0	0
-49.0469	0	0	0			-48.8967	0	0
-49.0329	0	0	0			-48.8827	0	0
-49.0179	0	0	0			-48.8687	0	0
-49.0039	0	0	0			-48.8537	0	0
-48.9899	0	0	0			-48.8397	0	0
-48.9759	0	0	0			-48.8257	0	0
-48.9609	0	0	0			-48.8117	0	0
-48.9469	0	0	0			-48.7977	0	0
-48.9329	0	0	0			-48.7827	0	0
-48.9189	0	0	0			-48.7687	0	0
-48.9039	0	0	0			-48.7547	0	0
-48.8899	0	0	0			-48.7407	0	0
-48.8759	0	0	0			-48.7257	0	0
-48.8619	0	0	0			-48.7117	0	0
-48.8479	0	0	0			-48.6977	0	0
-48.8329	0	0	0			-48.6837	0	0
-48.8189	0	0	0			-48.6687	0	0
-48.8049	0	0	0			-48.6547	0	0
-48.7909	0	0	0			-48.6407	0	0
-48.7759	0	0	0			-48.6267	0	0
-48.7619	0	0	0			-48.6127	0	0
-48.7479	0	0	0			-48.5977	0	0
-48.7339	0	0	0			-48.5837	0	0
-48.7189	0	0	0			-48.5697	0	0
-48.7049	0	0	0			-48.5557	0	0
-48.6909	0	0	0			-48.5407	0	0
-48.6769	0	0	0			-48.5267	0	0
-48.6619	0	0	0			-48.5127	0	0
-48.6479	0	0	0			-48.4987	0	0
-48.6339	0	0	0			-48.4837	0	0
-48.6199	0	0	0			-48.4697	0	0
-48.6049	0	0	0			-48.4557	0	0
-48.5909	0	0	0			-48.4417	0	0
-48.5769	0	0	0			-48.4277	0	0
-48.5629	0	0	0			-48.4127	0	0
-48.5489	0	0	0			-48.3987	0	0
-48.5339	0	0	0			-48.3847	0	0
-48.5199	0	0	0			-48.3707	0	0
-48.5059	0	0	0			-48.3557	0	0
-48.4919	0	0	0			-48.3417	0	0
-48.4769	0	0	0			-48.3277	0	0
-48.4629	0	0	0			-48.3137	0	0
-48.4489	0	0	0			-48.2987	0	0
-48.4349	0	0	0			-48.2847	0	0
-48.4199	0	0	0			-48.2707	0	0
-48.4059	0	0	0			-48.2567	0	0
-48.3919	0	0	0			-48.2417	0	0
-48.3779	0	0	0			-48.2277	0	0
-48.3629	0	0	0			-48.2137	0	0
-48.3489	0	0	0			-48.1997	0	0
-48.3349	0	0	0			-48.1857	0	0
-48.3209	0	0	0			-48.1707	0	0
-48.3059	0	0	0			-48.1567	0	0
-48.2919	0	0	0			-48.1427	0	0
-48.2779	0	0	0			-48.1287	0	0
-48.2639	0	0	0			-48.1137	0	0
-48.2499	0	0	0			-48.0997	0	0
-48.2349	0	0	0			-48.0857	0	0
-48.2209	0	0	0			-48.0717	0	0
-48.2069	0	0	0			-48.0567	0	0
-48.1929	0	0	0			-48.0427	0	0
-48.1779	0	0	0			-48.0287	0	0
-48.1639	0	0	0			-48.0147	0	0
-48.1499	0	0	0			-48.0007	0	0
-48.1359	0	0	0			-47.9857	0	0
-48.1209	0	0	0			-47.9717	0	0
-48.1069	0	0	0			-47.9577	0	0
-48.0929	0	0	0			-47.9437	0	0
-48.0789	0	0	0			-47.9287	0	0
-48.0639	0	0	0			-47.9147	0	0
-48.0499	0	0	0			-47.9007	0	0
-48.0359	0	0	0			-47.8867	0	0
-48.0219	0	0	0			-47.8717	0	0
-48.0069	0	0	0			-47.8577	0	0
-47.9929	0	0	0			-47.8437	0	0
-47.9789	0	0	0			-47.8297	0	0
-47.9649	0	0	0			-47.8157	0	0
-47.9499	0	0	0			-47.8007	0	0
-47.9359	0	0	0			-47.7867	0	0
-47.9219	0	0	0			-47.7727	0	0
-47.9079	0	0	0			-47.7587	0	0
-47.8939	0	0	0			-47.7437	0	0
-47.8789	0	0	0			-47.7297	0	0
-47.8649	0	0	0			-47.7157	0	0
-47.8509	0	0	0			-47.7017	0	0
-47.8369	0	0	0			-47.6867	0	0
-47.8219	0	0	0			-47.6727	0	0
-47.8079	0	0	0			-47.6587	0	0
-47.7939	0	0	0			-47.6447	0	0
-47.7799	0	0	0			-47.6307	0	0
-47.7649	0	0	0			-47.6157	0	0
-47.7509	0	0	0			-47.6017	0	0
-47.7369	0	0	0			-47.5877	0	0
-47.7229	0	0	0			-47.5737	0	0
-47.7079	0	0	0			-47.5587	0	0
-47.6939	0	0	0			-47.5447	0	0
-47.6799	0	0	0			-47.5307	0	0
-47.6659	0	0	0			-47.5167	0	0
-47.6509	0	0	0			-47.5017	0	0
-47.6369	0	0	0			-47.4877	0	0
-47.6229	0	0	0			-47.4737	0	0
-47.6089	0	0	0			-47.4597	0	0
-47.5949	0	0	0			-47.4457	0	0
-47.5799	0	0	0			-47.4307	0	0
-47.5659	0	0	0			-47.4167	0	0
-47.5519	0	0	0			-47.4027	0	0
-47.5379	0	0	0			-47.3887	0	0
-47.5229	0	0	0			-47.3737	0	0
-47.5089	0	0	0			-47.3597	0	0
-47.4949	0	0	0			-47.3457	0	0
-47.4809	0	0	0			-47.3317	0	0
-47.4659	0	0	0			-47.3167	0	0
-47.4519	0	0	0			-47.3027	0	0
-47.4379	0	0	0			-47.2887	0	0
-47.4239	0	0	0			-47.2747	0	0
-47.4089	0	0	0			-47.2607	0	0
-47.3949	0	0	0			-47.2457	0	0
-47.3809	0	0	0			-47.2317	0	0
-47.3669	0	0	0			-47.2177	0	0
-47.3519	0	0	0			-47.2037	0	0
-47.3379	0	0	0			-47.1887	0	0
-47.3239	0	0	0			-47.1747	0	0
-47.3099	0	0	0			-47.1607	0	0
-47.2959	0	0	0			-47.1467	0	0
-47.2809	0	0	0			-47.1317	0	0
-47.2669	0	0	0			-47.1177	0	0
-47.2529	0	0	0			-47.1037	0	0
-47.2389	0	0	0			-47.0897	0	0
-47.2239	0	0	0			-47.0757	0	0
-47.2099	0	0	0			-47.0607	0	0
-47.1959	0	0	0			-47.0467	0	0
-47.1819	0	0	0			-47.0327	0	0
-47.1669	0	0	0			-47.0187	0	0
-47.1529	0	0	0			-47.0037	0	0
-47.1389	0	0	0			-46.9897	0	0
-47.1249	0	0	0			-46.9757	0	0
-47.1099	0	0	0			-46.9617	0	0
-47.0959	0	0	0			-46.9467	0	0
-47.0819	0	0	0			-46.9327	0	0
-47.0679	0	0	0			-46.9187	0	0
-47.0529	0	0	0			-46.9047	0	0
-47.0389	0	0	0			-46.8907	0	0
-47.0249	0	0	0			-46.8757	0	0
-47.0109	0	0	0			-46.8617	0	0
-46.9969	0	0	0			-46.8477	0	0
-46.9819	0	0	0			-46.8337	0	0
-46.9679	0	0	0			-46.8187	0	0
-46.9539	0	0	0			-46.8047	0	0
-46.9399	0	0	0			-46.7907	0	0
-46.9249	0	0	0			-46.7767	0	0
-46.9109	0	0	0			-46.7617	0	0
-46.8969	0	0	0			-46.7477	0	0
-46.8829	0	0	0			-46.7337	0	0
-46.8679	0	0	0			-46.7197	0	0
-46.8539	0	0	0			-46.7057	0	0
-46.8399	0	0	0			-46.6907	0	0
-46.8259	0	0	0			-46.6767	0	0
-46.8109	0	0	0			-46.6627	0	0
-46.7969	0	0	0			-46.6487	0	0
-46.7829	0	0	0			-46.6337	0	0
-46.7689	0	0	0			-46.6197	0	0
-46.7539	0	0	0			-46.6057	0	0
-46.7399	0	0	0			-46.5917	0	0
-46.7259	0	0	0			-46.5767	0	0
-46.7119	0	0	0			-46.5627	0	0
-46.6979	0	0	0			-46.5487	0	0
-46.6829	0	0	0			-46.5347	0	0
-46.6689	0	0	0			-46.5207	0	0
-46.6549	0	0	0			-46.5057	0	0
-46.6409	0	0	0			-46.4917	0	0
-46.6259	0	0	0			-46.4777	0	0
-46.6119	0	0	0			-46.4637	0	0
-46.5979	0	0	0			-46.4487	0	0
-46.5839	0	0	0			-46.4347	0	0
-46.5689	0	0	0			-46.4207	0	0
-46.5549	0	0	0			-46.4067	0	0
-46.5409	0	0	0			-46.3917	0	0
-46.5269	0	0	0			-46.3777	0	0
-46.5119	0	0	0			-46.3637	0	0
-46.4979	0	0	0			-46.3497	0	0
-46.4839	0	0	0			-46.3357	0	0
-46.4699	0	0	0			-46.3207	0	0
-46.4549	0	0	0			-46.3067	0	0
-46.4409	0	0	0			-46.2927	0	0
-46.4269	0	0	0			-46.2787	0	0
-46.4129	0	0	0			-46.2637	0	0
-46.3989	0	0	0			-46.2497	0	0
-46.3839	0	0	0			-46.2357	0	0
-46.3699	0	0	0			-46.2217	0	0
-46.3559	0	0	0			-46.2067	0	0
-46.3419	0	0	0			-46.1927	0	0
-46.3269	0	0	0			-46.1787	0	0
-46.3129	0	0	0			-46.1647	0	0
-46.2989	0	0	0			-46.1497	0	0
-46.2849	0	0	0			-46.1357	0	0
-46.2699	0	0	0			-46.1217	0	0
-46.2559	0	0	0			-46.1077	0	0
-46.2419	0	0	0			-46.0937	0	0
-46.2279	0	0	0			-46.0787	0	0
-46.2129	0	0	0			-46.0647	0	0
-46.1989	0	0	0			-46.0507	0	0
-46.1849	0	0	0			-46.0367	0	0
-46.1709	0	0	0			-46.0217	0	0
-46.1559	0	0	0			-46.0077	0	0
-46.1419	0	0	0			-45.9937	0	0
-46.1279	0	0	0			-45.9797	0	0
-46.1139	0	0	0			-45.9647	0	0
-46.0989	0	0	0			-45.9507	0	0
-46.0849	0	0	0			-45.9367	0	0
-46.0709	0	0	0			-45.9227	0	0
-46.0569	0	0	0			-45.9087	0	0
-46.0429	0	0	0			-45.8937	0	0
-46.0279	0	0	0			-45.8797	0	0
-46.0139	0	0	0			-45.8657	0	0
-45.9999	0	0	0			-45.8517	0	0
-45.9859	0	0	0			-45.8367	0	0
-45.9709	0	0	0			-45.8227	0	0
-45.9569	0	0	0			-45.8087	0	0
-45.9429	0	0	0			-45.7947	0	0
-45.9289	0	0	0			-45.7797	0	0
-45.9139	0	0	0			-45.7657	0	0
-45.8999	0	0	0			-45.7517	0	0
-45.8859	0	0	0			-45.7377	0	0
-45.8719	0	0	0			-45.7237	0	0
-45.8569	0	0	0			-45.7087	0	0
-45.8429	0	0	0			-45.6947	0	0
-45.8289	0	0	0			-45.6807	0	0
-45.8149	0	0	0			-45.6667	0	0
-45.7999	0	0	0			-45.6517	0	0
-45.7859	0	0	0			-45.6377	0	0
-45.7719	0	0	0			-45.6237	0	0
-45.7579	0	0	0			-45.6097	0	0
-45.7439	0	0	0			-45.5947	0	0
-45.7289	0	0	0			-45.5807	0	0
-45.7149	0	0	0			-45.5667	0	0
-45.7009	0	0	0			-45.5527	0	0
-45.6869	0	0	0			-45.5387	0	0
-45.6719	0	0	0			-45.5237	0	0
-45.6579	0	0	0			-45.5097	0	0
-45.6439	0	0	0			-45.4957	0	0
-45.6299	0	0	0			-45.4817	0	0
-45.6149	0	0	0			-45.4667	0	0
-45.6009	0	0	0			-45.4527	0	0
-45.5869	0	0	0			-45.4387	0	0
-45.5729	0	0	0			-45.4247	0	0
-45.5579	0	0	0			-45.4097	0	0
-45.5439	0	0	0			-45.3957	0	0
-45.5299	0	0	0			-45.3817	0	0
-45.5159	0	0	0			-45.3677	0	0
-45.5009	0	0	0			-45.3537	0	0
-45.4869	0	0	0			-45.3387	0	0
-45.4729	0	0	0			-45.3247	0	0
-45.4589	0	0	0			-45.3107	0	0
-45.4449	0	0	0			-45.2967	0	0
-45.4299	0	0	0			-45.2817	0	0
-45.4159	0	0	0			-45.2677	0	0
-45.4019	0	0	0			-45.2537	0	0
-45.3879	0	0	0			-45.2397	0	0
-45.3729	0	0	0			-45.2247	0	0
-45.3589	0	0	0			-45.2107	0	0
-45.3449	0	0	0			-45.1967	0	0
-45.3309	0	0	0			-45.1827	0	0
-45.3159	0	0	0			-45.1687	0	0
-45.3019	0	0	0			-45.1537	0	0
-45.2879	0	0	0			-45.1397	0	0
-45.2739	0	0	0			-45.1257	0	0
-45.2589	0	0	0			-45.1117	0	0
-45.2449	0	0	0			-45.0967	0	0
-45.2309	0	0	0			-45.0827	0	0
-45.2169	0	0	0			-45.0687	0	0
-45.2019	0	0	0			-45.0547	0	0
-45.1879	0	0	0			-45.0397	0	0
-45.1739	0	0	0			-45.0257	0	0
-45.1599	0	0	0			-45.0117	0	0
-45.1459	0	0	0			-44.9977	0	0
-45.1309	0	0	0			-44.9837	0	0
-45.1169	0	0	0			-44.9687	0	0
-45.1029	0	0	0			-44.9547	0	0
-45.0889	0	0	0			-44.9407	0	0
-45.0739	0	0	0			-44.9267	0	0
-45.0599	0	0	0			-44.9117	0	0
-45.0459	0	0	0			-44.8977	0	0
-45.0319	0	0	0			-44.8837	0	0
-45.0169	0	0	0			-44.8697	0	0
-45.0029	0	0	0			-44.8547	0	0
-44.9889	0	0	0			-44.8407	0	0
-44.9749	0	0	0			-44.8267	0	0
-44.9599	0	0	0			-44.8127	0	0
-44.9459	0	0	0			-44.7987	0	0
-44.9319	0	0	0			-44.7837	0	0
-44.9179	0	0	0			-44.7697	0	0
-44.9029	0	0	0			-44.7557	0	0
-44.8889	0	0	0			-44.7417	0	0
-44.8749	0	0	0			-44.7267	0	0
-44.8609	0	0	0			-44.7127	0	0
-44.8469	0	0	0			-44.6987	0	0
-44.8319	0	0	0			-44.6847	0	0
-44.8179	0	0	0			-44.6697	0	0
-44.8039	0	0	0			-44.6557	0	0
-44.7899	0	0	0			-44.6417	0	0
-44.7749	0	0	0			-44.6277	0	0
-44.7609	0	0	0			-44.6137	0	0
-44.7469	0	0	0			-44.5987	0	0
-44.7329	0	0	0			-44.5847	0	0
-44.7179	0	0	0			-44.5707	0	0
-44.7039	0	0	0			-44.5567	0	0
-44.6899	0	0	0			-44.5417	0	0
-44.6759	0	0	0			-44.5277	0	0
-44.6609	0	0	0			-44.5137	0	0
-44.6469	0	0	0			-44.4997	0	0
-44.6329	0	0	0			-44.4847	0	0
-44.6189	0	0	0			-44.4707	0	0
-44.6039	0	0	0			-44.4567	0	0
-44.5899	0	0	0			-44.4427	0	0
-44.5759	0	0	0			-44.4287	0	0
-44.5619	0	0	0			-44.4137	0	0
-44.5469	0	0	0			-44.3997	0	0
-44.5329	0	0	0			-44.3857	0	0
-44.5189	0	0	0			-44.3717	0	0
-44.5049	0	0	0			-44.3567	0	0
-44.4909	0	0	0			-44.3427	0	0
-44.4759	0	0	0			-44.3287	0	0
-44.4619	0	0	0			-44.3147	0	0
-44.4479	0	0	0			-44.2997	0	0
-44.4339	0	0	0			-44.2857	0	0
-44.4189	0	0	0			-44.2717	0	0
-44.4049	0	0	0			-44.2577	0	0
-44.3909	0	0	0			-44.2437	0	0
-44.3769	0	0	0			-44.2287	0	0
-44.3619	0	0	0			-44.2147	0	0
-44.3479	0	0	0			-44.2007	0	0
-44.3339	0	0	0			-44.1867	0	0
-44.3199	0	0	0			-44.1717	0	0
-44.3049	0	0	0			-44.1577	0	0
-44.2909	0	0	0			-44.1437	0	0
-44.2769	0	0	0			-44.1297	0	0
-44.2629	0	0	0			-44.1147	0	0
-44.2479	0	0	0			-44.1007	0	0
-44.2339	0	0	0			-44.0867	0	0
-44.2199	0	0	0			-44.0727	0	0
-44.2059	0	0	0			-44.0577	0	0
-44.1919	0	0	0			-44.0437	0	0
-44.1769	0	0	0			-44.0297	0	0
-44.1629	0	0	0			-44.0157	0	0
-44.1489	0	0	0			-44.0017	0	0
-44.1349	0	0	0			-43.9867	0	0
-44.1199	0	0	0			-43.9727	0	0
-44.1059	0	0	0			-43.9587	0	0
-44.0919	0	0	0			-43.9447	0	0
-44.0779	0	0	0			-43.9297	0	0
-44.0629	0	0	0			-43.9157	0	0
-44.0489	0	0	0			-43.9017	0	0
-44.0349	0	0	0			-43.8877	0	0
-44.0209	0	0	0			-43.8727	0	0
-44.0059	0	0	0			-43.8587	0	0
-43.9919	0	0	0			-43.8447	0	0
-43.9779	0	0	0			-43.8307	0	0
-43.9639	0	0	0			-43.8167	0	0
-43.9489	0	0	0			-43.8017	0	0
-43.9349	0	0	0			-43.7877	0	0
-43.9209	0	0	0			-43.7737	0	0
-43.9069	0	0	0			-43.7597	0	0
-43.8929	0	0	0			-43.7447	0	0
-43.8779	0	0	0			-43.7307	0	0
-43.8639	0	0	0			-43.7167	0	0
-43.8499	0	0	0			-43.7027	0	0
-43.8359	0	0	0			-43.6877	0	0
-43.8209	0	0	0			-43.6737	0	0
-43.8069	0	0	0			-43.6597	0	0
-43.7929	0	0	0			-43.6457	0	0
-43.7789	0	0	0			-43.6317	0	0
-43.7639	0	0	0			-43.6167	0	0
-43.7499	0	0	0			-43.6027	0	0
-43.7359	0	0	0			-43.5887	0	0
-43.7219	0	0	0			-43.5747	0	0
-43.7069	0	0	0			-43.5597	0	0
-43.6929	0	0	0			-43.5457	0	0
-43.6789	0	0	0			-43.5317	0	0
-43.6649	0	0	0			-43.5177	0	0
-43.6499	0	0	0			-43.5027	0	0
-43.6359	0	0	0			-43.4887	0	0
-43.6219	0	0	0			-43.4747	0	0
-43.6079	0	0	0			-43.4607	0	0
-43.5939	0	0	0			-43.4467	0	0
-43.5789	0	0	0			-43.4317	0	0
-43.5649	0	0	0			-43.4177	0	0
-43.5509	0	0	0			-43.4037	0	0
-43.5369	0	0	0			-43.3897	0	0
-43.5219	0	0	0			-43.3747	0	0
-43.5079	0	0	0			-43.3607	0	0
-43.4939	0	0	0			-43.3467	0	0
-43.4799	0	0	0			-43.3327	0	0
-43.4649	0	0	0			-43.3177	0	0
-43.4509	0	0	0			-43.3037	0	0
-43.4369	0	0	0			-43.2897	0	0
-43.4229	0	0	0			-43.2757	0	0
-43.4079	0	0	0			-43.2617	0	0
-43.3939	0	0	0			-43.2467	0	0
-43.3799	0	0	0			-43.2327	0	0
-43.3659	0	0	0			-43.2187	0	0
-43.3509	0	0	0			-43.2047	0	0
-43.3369	0	0	0			-43.1897	0	0
-43.3229	0	0	0			-43.1757	0	0
-43.3089	0	0	0			-43.1617	0	0
-43.2949	0	0	0			-43.1477	0	0
-43.2799	0	0	0			-43.1327	0	0
-43.2659	0	0	0			-43.1187	0	0
-43.2519	0	0	0			-43.1047	0	0
-43.2379	0	0	0			-43.0907	0	0
-43.2229	0	0	0			-43.0767	0	0
-43.2089	0	0	0			-43.0617	0	0
-43.1949	0	0	0			-43.0477	0	0
-43.1809	0	0	0			-43.0337	0	0
-43.1659	0	0	0			-43.0197	0	0
-43.1519	0	0	0			-43.0047	0	0
-43.1379	0	0	0			-42.9907	0	0
-43.1239	0	0	0			-42.9767	0	0
-43.1089	0	0	0			-42.9627	0	0
-43.0949	0	0	0			-42.9477	0	0
-43.0809	0	0	0			-42.9337	0	0
-43.0669	0	0	0			-42.9197	0	0
-43.0519	0	0	0			-42.9057	0	0
-43.0379	0	0	0			-42.8917	0	0
-43.0239	0	0	0			-42.8767	0	0
-43.0099	0	0	0			-42.8627	0	0
-42.9949	0	0	0			-42.8487	0	0
-42.9809	0	0	0			-42.8347	0	0
-42.9669	0	0	0			-42.8197	0	0
-42.9529	0	0	0			-42.8057	0	0
-42.9389	0	0	0			-42.7917	0	0
-42.9239	0	0	0			-42.7777	0	0
-42.9099	0	0	0			-42.7627	0	0
-42.8959	0	0	0			-42.7487	0	0
-42.8819	0	0	0			-42.7347	0	0
-42.8669	0	0	0			-42.7207	0	0
-42.8529	0	0	0			-42.7067	0	0
-42.8389	0	0	0			-42.6917	0	0
-42.8249	0	0	0			-42.6777	0	0
-42.8099	0	0	0			-42.6637	0	0
-42.7959	0	0	0			-42.6497	0	0
-42.7819	0	0	0			-42.6347	0	0
-42.7679	0	0	0			-42.6207	0	0
-42.7529	0	0	0			-42.6067	0	0
-42.7389	0	0	0			-42.5927	0	0
-42.7249	0	0	0			-42.5777	0	0
-42.7109	0	0	0			-42.5637	0	0
-42.6959	0	0	0			-42.5497	0	0
-42.6819	0	0	0			-42.5357	0	0
-42.6679	0	0	0			-42.5217	0	0
-42.6539	0	0	0			-42.5067	0	0
-42.6399	0	0	0			-42.4927	0	0
-42.6249	0	0	0			-42.4787	0	0
-42.6109	0	0	0			-42.4647	0	0
-42.5969	0	0	0			-42.4497	0	0
-42.5829	0	0	0			-42.4357	0	0
-42.5679	0	0	0			-42.4217	0	0
-42.5539	0	0	0			-42.4077	0	0
-42.5399	0	0	0			-42.3927	0	0
-42.5259	0	0	0			-42.3787	0	0
-42.5109	0	0	0			-42.3647	0	0
-42.4969	0	0	0			-42.3507	0	0
-42.4829	0	0	0			-42.3367	0	0
-42.4689	0	0	0			-42.3217	0	0
-42.4539	0	0	0			-42.3077	0	0
-42.4399	0	0	0			-42.2937	0	0
-42.4259	0	0	0			-42.2797	0	0
-42.4119	0	0	0			-42.2647	0	0
-42.3969	0	0	0			-42.2507	0	0
-42.3829	0	0	0			-42.2367	0	0
-42.3689	0	0	0			-42.2227	0	0
-42.3549	0	0	0			-42.2077	0	0
-42.3409	0	0	0			-42.1937	0	0
-42.3259	0	0	0			-42.1797	0	0
-42.3119	0	0	0			-42.1657	0	0
-42.2979	0	0	0			-42.1517	0	0
-42.2839	0	0	0			-42.1367	0	0
-42.2689	0	0	0			-42.1227	0	0
-42.2549	0	0	0			-42.1087	0	0
-42.2409	0	0	0			-42.0947	0	0
-42.2269	0	0	0			-42.0797	0	0
-42.2119	0	0	0			-42.0657	0	0
-42.1979	0	0	0			-42.0517	0	0
-42.1839	0	0	0			-42.0377	0	0
-42.1699	0	0	0			-42.0227	0	0
-42.1549	0	0	0			-42.0087	0	0
-42.1409	0	0	0			-41.9947	0	0
-42.1269	0	0	0			-41.9807	0	0
-42.1129	0	0	0			-41.9667	0	0
-42.0979	0	0	0			-41.9517	0	0
-42.0839	0	0	0			-41.9377	0	0
-42.0699	0	0	0			-41.9237	0	0
-42.0559	0	0	0			-41.9097	0	0
-42.0419	0	0	0			-41.8947	0	0
-42.0269	0	0	0			-41.8807	0	0
-42.0129	0	0	0			-41.8667	0	0
-41.9989	0	0	0			-41.8527	0	0
-41.9849	0	0	0			-41.8377	0	0
-41.9699	0	0	0			-41.8237	0	0
-41.9559	0	0	0			-41.8097	0	0
-41.9419	0	0	0			-41.7957	0	0
-41.9279	0	0	0			-41.7807	0	0
-41.9129	0	0	0			-41.7667	0	0
-41.8989	0	0	0			-41.7527	0	0
-41.8849	0	0	0			-41.7387	0	0
-41.8709	0	0	0			-41.7247	0	0
-41.8559	0	0	0			-41.7097	0	0
-41.8419	0	0	0			-41.6957	0	0
-41.8279	0	0	0			-41.6817	0	0
-41.8139	0	0	0			-41.6677	0	0
-41.7989	0	0	0			-41.6527	0	0
-41.7849	0	0	0			-41.6387	0	0
-41.7709	0	0	0			-41.6247	0	0
-41.7569	0	0	0			-41.6107	0	0
-41.7429	0	0	0			-41.5957	0	0
-41.7279	0	0	0			-41.5817	0	0
-41.7139	0	0	0			-41.5677	0	0
-41.6999	0	0	0			-41.5537	0	0
-41.6859	0	0	0			-41.5397	0	0
-41.6709	0	0	0			-41.5247	0	0
-41.6569	0	0	0			-41.5107	0	0
-41.6429	0	0	0			-41.4967	0	0
-41.6289	0	0	0			-41.4827	0	0
-41.6139	0	0	0			-41.4677	0	0
-41.5999	0	0	0			-41.4537	0	0
-41.5859	0	0	0			-41.4397	0	0
-41.5719	0	0	0			-41.4257	0	0
-41.5569	0	0	0			-41.4107	0	0
-41.5429	0	0	0			-41.3967	0	0
-41.5289	0	0	0			-41.3827	0	0
-41.5149	0	0	0			-41.3687	0	0
-41.4999	0	0	0			-41.3547	0	0
-41.4859	0	0	0			-41.3397	0	0
-41.4719	0	0	0			-41.3257	0	0
-41.4579	0	0	0			-41.3117	0	0
-41.4429	0	0	0			-41.2977	0	0
-41.4289	0	0	0			-41.2827	0	0
-41.4149	0	0	0			-41.2687	0	0
-41.4009	0	0	0			-41.2547	0	0
-41.3869	0	0	0			-41.2407	0	0
-41.3719	0	0	0			-41.2257	0	0
-41.3579	0	0	0			-41.2117	0	0
-41.3439	0	0	0			-41.1977	0	0
-41.3299	0	0	0			-41.1837	0	0
-41.3149	0	0	0			-41.1697	0	0
-41.3009	0	0	0			-41.1547	0	0
-41.2869	0	0	0			-41.1407	0	0
-41.2729	0	0	0			-41.1267	0	0
-41.2579	0	0	0			-41.1127	0	0
-41.2439	0	0	0			-41.0977	0	0
-41.2299	0	0	0			-41.0837	0	0
-41.2159	0	0	0			-41.0697	0	0
-41.2009	0	0	0			-41.0557	0	0
-41.1869	0	0	0			-41.0407	0	0
-41.1729	0	0	0			-41.0267	0	0
-41.1589	0	0	0			-41.0127	0	0
-41.1439	0	0	0			-40.9987	0	0
-41.1299	0	0	0			-40.9847	0	0
-41.1159	0	0	0			-40.9697	0	0
-41.1019	0	0	0			-40.9557	0	0
-41.0879	0	0	0			-40.9417	0	0
-41.0729	0	0	0			-40.9277	0	0
-41.0589	0	0	0			-40.9127	0	0
-41.0449	0	0	0			-40.8987	0	0
-41.0309	0	0	0			-40.8847	0	0
-41.0159	0	0	0			-40.8707	0	0
-41.0019	0	0	0			-40.8557	0	0
-40.9879	0	0	0			-40.8417	0	0
-40.9739	0	0	0			-40.8277	0	0
-40.9589	0	0	0			-40.8137	0	0
-40.9449	0	0	0			-40.7997	0	0
-40.9309	0	0	0			-40.7847	0	0
-40.9169	0	0	0			-40.7707	0	0
-40.9019	0	0	0			-40.7567	0	0
-40.8879	0	0	0			-40.7427	0	0
-40.8739	0	0	0			-40.7277	0	0
-40.8599	0	0	0			-40.7137	0	0
-40.8449	0	0	0			-40.6997	0	0
-40.8309	0	0	0			-40.6857	0	0
-40.8169	0	0	0			-40.6707	0	0
-40.8029	0	0	0			-40.6567	0	0
-40.7889	0	0	0			-40.6427	0	0
-40.7739	0	0	0			-40.6287	0	0
-40.7599	0	0	0			-40.6147	0	0
-40.7459	0	0	0			-40.5997	0	0
-40.7319	0	0	0			-40.5857	0	0
-40.7169	0	0	0			-40.5717	0	0
-40.7029	0	0	0			-40.5577	0	0
-40.6889	0	0	0			-40.5427	0	0
-40.6749	0	0	0			-40.5287	0	0
-40.6599	0	0	0			-40.5147	0	0
-40.6459	0	0	0			-40.5007	0	0
-40.6319	0	0	0			-40.4857	0	0
-40.6179	0	0	0			-40.4717	0	0
-40.6029	0	0	0			-40.4577	0	0
-40.5889	0	0	0			-40.4437	0	0
-40.5749	0	0	0			-40.4297	0	0
-40.5609	0	0	0			-40.4147	0	0
-40.5459	0	0	0			-40.4007	0	0
-40.5319	0	0	0			-40.3867	0	0
-40.5179	0	0	0			-40.3727	0	0
-40.5039	0	0	0			-40.3577	0	0
-40.4899	0	0	0			-40.3437	0	0
-40.4749	0	0	0			-40.3297	0	0
-40.4609	0	0	0			-40.3157	0	0
-40.4469	0	0	0			-40.3007	0	0
-40.4329	0	0	0			-40.2867	0	0
-40.4179	0	0	0			-40.2727	0	0
-40.4039	0	0	0			-40.2587	0	0
-40.3899	0	0	0			-40.2447	0	0
-40.3759	0	0	0			-40.2297	0	0
-40.3609	0	0	0			-40.2157	0	0
-40.3469	0	0	0			-40.2017	0	0
-40.3329	0	0	0			-40.1877	0	0
-40.3189	0	0	0			-40.1727	0	0
-40.3039	0	0	0			-40.1587	0	0
-40.2899	0	0	0			-40.1447	0	0
-40.2759	0	0	0			-40.1307	0	0
-40.2619	0	0	0			-40.1157	0	0
-40.2469	0	0	0			-40.1017	0	0
-40.2329	0	0	0			-40.0877	0	0
-40.2189	0	0	0			-40.0737	0	0
-40.2049	0	0	0			-40.0597	0	0
-40.1909	0	0	0			-40.0447	0	0
-40.1759	0	0	0			-40.0307	0	0
-40.1619	0	0	0			-40.0167	0	0
-40.1479	0	0	0			-40.0027	0	0
-40.1339	0	0	0			-39.9877	0	0
-40.1189	0	0	0			-39.9737	0	0
-40.1049	0	0	0			-39.9597	0	0
-40.0909	0	0	0			-39.9457	0	0
-40.0769	0	0	0			-39.9307	0	0
-40.0619	0	0	0			-39.9167	0	0
-40.0479	0	0	0			-39.9027	0	0
-40.0339	0	0	0			-39.8887	0	0
-40.0199	0	0	0			-39.8747	0	0
-40.0049	0	0	0			-39.8597	0	0
-39.9909	0	0	0			-39.8457	0	0
-39.9769	0	0	0			-39.8317	0	0
-39.9629	0	0	0			-39.8177	0	0
-39.9479	0	0	0			-39.8027	0	0
-39.9339	0	0	0			-39.7887	0	0
-39.9199	0	0	0			-39.7747	0	0
-39.9059	0	0	0			-39.7607	0	0
-39.8909	0	0	0			-39.7457	0	0
-39.8769	0	0	0			-39.7317	0	0
-39.8629	0	0	0			-39.7177	0	0
-39.8489	0	0	0			-39.7037	0	0
-39.8349	0	0	0			-39.6887	0	0
-39.8199	0	0	0			-39.6747	0	0
-39.8059	0	0	0			-39.6607	0	0
-39.7919	0	0	0			-39.6467	0	0
-39.7779	0	0	0			-39.6327	0	0
-39.7629	0	0	0			-39.6177	0	0
-39.7489	0	0	0			-39.6037	0	0
-39.7349	0	0	0			-39.5897	0	0
-39.7209	0	0	0			-39.5757	0	0
-39.7059	0	0	0			-39.5607	0	0
-39.6919	0	0	0			-39.5467	0	0
-39.6779	0	0	0			-39.5327	0	0
-39.6639	0	0	0			-39.5187	0	0
-39.6489	0	0	0			-39.5037	0	0
-39.6349	0	0	0			-39.4897	0	0
-39.6209	0	0	0			-39.4757	0	0
-39.6069	0	0	0			-39.4617	0	0
-39.5919	0	0	0			-39.4477	0	0
-39.5779	0	0	0			-39.4327	0	0
-39.5639	0	0	0			-39.4187	0	0
-39.5499	0	0	0			-39.4047	0	0
-39.5359	0	0	0			-39.3907	0	0
-39.5209	0	0	0			-39.3757	0	0
-39.5069	0	0	0			-39.3617	0	0
-39.4929	0	0	0			-39.3477	0	0
-39.4789	0	0	0			-39.3337	0	0
-39.4639	0	0	0			-39.3187	0	0
-39.4499	0	0	0			-39.3047	0	0
-39.4359	0	0	0			-39.2907	0	0
-39.4219	0	0	0			-39.2767	0	0
-39.4069	0	0	0			-39.2627	0	0
-39.3929	0	0	0			-39.2477	0	0
-39.3789	0	0	0			-39.2337	0	0
-39.3649	0	0	0			-39.2197	0	0
-39.3499	0	0	0			-39.2057	0	0
-39.3359	0	0	0			-39.1907	0	0
-39.3219	0	0	0			-39.1767	0	0
-39.3079	0	0	0			-39.1627	0	0
-39.2929	0	0	0			-39.1487	0	0
-39.2789	0	0	0			-39.1337	0	0
-39.2649	0	0	0			-39.1197	0	0
-39.2509	0	0	0			-39.1057	0	0
-39.2369	0	0	0			-39.0917	0	0
-39.2219	0	0	0			-39.0777	0	0
-39.2079	0	0	0			-39.0627	0	0
-39.1939	0	0	0			-39.0487	0	0
-39.1799	0	0	0			-39.0347	0	0
-39.1649	0	0	0			-39.0207	0	0
-39.1509	0	0	0			-39.0057	0	0
-39.1369	0	0	0			-38.9917	0	0
-39.1229	0	0	0			-38.9777	0	0
-39.1079	0	0	0			-38.9637	0	0
-39.0939	0	0	0			-38.9487	0	0
-39.0799	0	0	0			-38.9347	0	0
-39.0659	0	0	0			-38.9207	0	0
-39.0509	0	0	0			-38.9067	0	0
-39.0369	0	0	0			-38.8927	0	0
-39.0229	0	0	0			-38.8777	0	0
-39.0089	0	0	0			-38.8637	0	0
-38.9939	0	0	0			-38.8497	0	0
-38.9799	0	0	0			-38.8357	0	0
-38.9659	0	0	0			-38.8207	0	0
-38.9519	0	0	0			-38.8067	0	0
-38.9379	0	0	0			-38.7927	0	0
-38.9229	0	0	0			-38.7787	0	0
-38.9089	0	0	0			-38.7637	0	0
-38.8949	0	0	0			-38.7497	0	0
-38.8809	0	0	0			-38.7357	0	0
-38.8659	0	0	0			-38.7217	0	0
-38.8519	0	0	0			-38.7077	0	0
-38.8379	0	0	0			-38.6927	0	0
-38.8239	0	0	0			-38.6787	0	0
-38.8089	0	0	0			-38.6647	0	0
-38.7949	0	0	0			-38.6507	0	0
-38.7809	0	0	0			-38.6357	0	0
-38.7669	0	0	0			-38.6217	0	0
-38.7519	0	0	0			-38.6077	0	0
-38.7379	0	0	0			-38.5937	0	0
-38.7239	0	0	0			-38.5787	0	0
-38.7099	0	0	0			-38.5647	0	0
-38.6949	0	0	0			-38.5507	0	0
-38.6809	0	0	0			-38.5367	0	0
-38.6669	0	0	0			-38.5227	0	0
-38.6529	0	0	0			-38.5077	0	0
-38.6389	0	0	0			-38.4937	0	0
-38.6239	0	0	0			-38.4797	0	0
-38.6099	0	0	0			-38.4657	0	0
-38.5959	0	0	0			-38.4507	0	0
-38.5819	0	0	0			-38.4367	0	0
-38.5669	0	0	0			-38.4227	0	0
-38.5529	0	0	0			-38.4087	0	0
-38.5389	0	0	0			-38.3937	0	0
-38.5249	0	0	0			-38.3797	0	0
-38.5099	0	0	0			-38.3657	0	0
-38.4959	0	0	0			-38.3517	0	0
-38.4819	0	0	0			-38.3377	0	0
-38.4679	0	0	0			-38.3227	0	0
-38.4529	0	0	0			-38.3087	0	0
-38.4389	0	0	0			-38.2947	0	0
-38.4249	0	0	0			-38.2807	0	0
-38.4109	0	0	0			-38.2657	0	0
-38.3959	0	0	0			-38.2517	0	0
-38.3819	0	0	0			-38.2377	0	0
-38.3679	0	0	0			-38.2237	0	0
-38.3539	0	0	0			-38.2087	0	0
-38.3399	0	0	0			-38.1947	0	0
-38.3249	0	0	0			-38.1807	0	0
-38.3109	0	0	0			-38.1667	0	0
-38.2969	0	0	0			-38.1527	0	0
-38.2829	0	0	0			-38.1377	0	0
-38.2679	0	0	0			-38.1237	0	0
-38.2539	0	0	0			-38.1097	0	0
-38.2399	0	0	0			-38.0957	0	0
-38.2259	0	0	0			-38.0807	0	0
-38.2109	0	0	0			-38.0667	0	0
-38.1969	0	0	0			-38.0527	0	0
-38.1829	0	0	0			-38.0387	0	0
-38.1689	0	0	0			-38.0237	0	0
-38.1539	0	0	0			-38.0097	0	0
-38.1399	0	0	0			-37.9957	0	0
-38.1259	0	0	0			-37.9817	0	0
-38.1119	0	0	0			-37.9677	0	0
-38.0969	0	0	0			-37.9527	0	0
-38.0829	0	0	0			-37.9387	0	0
-38.0689	0	0	0			-37.9247	0	0
-38.0549	0	0	0			-37.9107	0	0
-38.0399	0	0	0			-37.8957	0	0
-38.0259	0	0	0			-37.8817	0	0
-38.0119	0	0	0			-37.8677	0	0
-37.9979	0	0	0			-37.8537	0	0
-37.9839	0	0	0			-37.8387	0	0
-37.9689	0	0	0			-37.8247	0	0
-37.9549	0	0	0			-37.8107	0	0
-37.9409	0	0	0			-37.7967	0	0
-37.9269	0	0	0			-37.7827	0	0
-37.9119	0	0	0			-37.7677	0	0
-37.8979	0	0	0			-37.7537	0	0
-37.8839	0	0	0			-37.7397	0	0
-37.8699	0	0	0			-37.7257	0	0
-37.8549	0	0	0			-37.7107	0	0
-37.8409	0	0	0			-37.6967	0	0
-37.8269	0	0	0			-37.6827	0	0
-37.8129	0	0	0			-37.6687	0	0
-37.7979	0	0	0			-37.6537	0	0
-37.7839	0	0	0			-37.6397	0	0
-37.7699	0	0	0			-37.6257	0	0
-37.7559	0	0	0			-37.6117	0	0
-37.7409	0	0	0			-37.5967	0	0
-37.7269	0	0	0			-37.5827	0	0
-37.7129	0	0	0			-37.5687	0	0
-37.6989	0	0	0			-37.5547	0	0
-37.6849	0	0	0			-37.5407	0	0
-37.6699	0	0	0			-37.5257	0	0
-37.6559	0	0	0			-37.5117	0	0
-37.6419	0	0	0			-37.4977	0	0
-37.6279	0	0	0			-37.4837	0	0
-37.6129	0	0	0			-37.4687	0	0
-37.5989	0	0	0			-37.4547	0	0
-37.5849	0	0	0			-37.4407	0	0
-37.5709	0	0	0			-37.4267	0	0
-37.5559	0	0	0			-37.4117	0	0
-37.5419	0	0	0			-37.3977	0	0
-37.5279	0	0	0			-37.3837	0	0
-37.5139	0	0	0			-37.3697	0	0
-37.4989	0	0	0			-37.3557	0	0
-37.4849	0	0	0			-37.3407	0	0
-37.4709	0	0	0			-37.3267	0	0
-37.4569	0	0	0			-37.3127	0	0
-37.4419	0	0	0			-37.2987	0	0
-37.4279	0	0	0			-37.2837	0	0
-37.4139	0	0	0			-37.2697	0	0
-37.3999	0	0	0			-37.2557	0	0
-37.3859	0	0	0			-37.2417	0	0
-37.3709	0	0	0			-37.2267	0	0
-37.3569	0	0	0			-37.2127	0	0
-37.3429	0	0	0			-37.1987	0	0
-37.3289	0	0	0			-37.1847	0	0
-37.3139	0	0	0			-37.1707	0	0
-37.2999	0	0	0			-37.1557	0	0
-37.2859	0	0	0			-37.1417	0	0
-37.2719	0	0	0			-37.1277	0	0
-37.2569	0	0	0			-37.1137	0	0
-37.2429	0	0	0			-37.0987	0	0
-37.2289	0	0	0			-37.0847	0	0
-37.2149	0	0	0			-37.0707	0	0
-37.1999	0	0	0			-37.0567	0	0
-37.1859	0	0	0			-37.0417	0	0
-37.1719	0	0	0			-37.0277	0	0
-37.1579	0	0	0			-37.0137	0	0
-37.1429	0	0	0			-36.9997	0	0
-37.1289	0	0	0			-36.9857	0	0
-37.1149	0	0	0			-36.9707	0	0
-37.1009	0	0	0			-36.9567	0	0
-37.0869	0	0	0			-36.9427	0	0
-37.0719	0	0	0			-36.9287	0	0
-37.0579	0	0	0			-36.9137	0	0
-37.0439	0	0	0			-36.8997	0	0
-37.0299	0	0	0			-36.8857	0	0
-37.0149	0	0	0			-36.8717	0	0
-37.0009	0	0	0			-36.8567	0	0
-36.9869	0	0	0			-36.8427	0	0
-36.9729	0	0	0			-36.8287	0	0
-36.9579	0	0	0			-36.8147	0	0
-36.9439	0	0	0			-36.8007	0	0
-36.9299	0	0	0			-36.7857	0	0
-36.9159	0	0	0			-36.7717	0	0
-36.9009	0	0	0			-36.7577	0	0
-36.8869	0	0	0			-36.7437	0	0
-36.8729	0	0	0			-36.7287	0	0
-36.8589	0	0	0			-36.7147	0	0
-36.8439	0	0	0			-36.7007	0	0
-36.8299	0	0	0			-36.6867	0	0
-36.8159	0	0	0			-36.6717	0	0
-36.8019	0	0	0			-36.6577	0	0
-36.7879	0	0	0			-36.6437	0	0
-36.7729	0	0	0			-36.6297	0	0
-36.7589	0	0	0			-36.6157	0	0
-36.7449	0	0	0			-36.6007	0	0
-36.7309	0	0	0			-36.5867	0	0
-36.7159	0	0	0			-36.5727	0	0
-36.7019	0	0	0			-36.5587	0	0
-36.6879	0	0	0			-36.5437	0	0
-36.6739	0	0	0			-36.5297	0	0
-36.6589	0	0	0			-36.5157	0	0
-36.6449	0	0	0			-36.5017	0	0
-36.6309	0	0	0			-36.4867	0	0
-36.6169	0	0	0			-36.4727	0	0
-36.6019	0	0	0			-36.4587	0	0
-36.5879	0	0	0			-36.4447	0	0
-36.5739	0	0	0			-36.4307	0	0
-36.5599	0	0	0			-36.4157	0	0
-36.5449	0	0	0			-36.4017	0	0
-36.5309	0	0	0			-36.3877	0	0
-36.5169	0	0	0			-36.3737	0	0
-36.5029	0	0	0			-36.3587	0	0
-36.4879	0	0	0			-36.3447	0	0
-36.4739	0	0	0			-36.3307	0	0
-36.4599	0	0	0			-36.3167	0	0
-36.4459	0	0	0			-36.3017	0	0
-36.4319	0	0	0			-36.2877	0	0
-36.4169	0	0	0			-36.2737	0	0
-36.4029	0	0	0			-36.2597	0	0
-36.3889	0	0	0			-36.2457	0	0
-36.3749	0	0	0			-36.2307	0	0
-36.3599	0	0	0			-36.2167	0	0
-36.3459	0	0	0			-36.2027	0	0
-36.3319	0	0	0			-36.1887	0	0
-36.3179	0	0	0			-36.1737	0	0
-36.3029	0	0	0			-36.1597	0	0
-36.2889	0	0	0			-36.1457	0	0
-36.2749	0	0	0			-36.1317	0	0
-36.2609	0	0	0			-36.1167	0	0
-36.2459	0	0	0			-36.1027	0	0
-36.2319	0	0	0			-36.0887	0	0
-36.2179	0	0	0			-36.0747	0	0
-36.2039	0	0	0			-36.0607	0	0
-36.1889	0	0	0			-36.0457	0	0
-36.1749	0	0	0			-36.0317	0	0
-36.1609	0	0	0			-36.0177	0	0
-36.1469	0	0	0			-36.0037	0	0
-36.1329	0	0	0			-35.9887	0	0
-36.1179	0	0	0			-35.9747	0	0
-36.1039	0	0	0			-35.9607	0	0
-36.0899	0	0	0			-35.9467	0	0
[truncated: 3,002 more rows]

[truncated: 51 more sheets: Fig 4g, Fig S3c, Fig S3d, Fig S3g, Fig S3h, Fig S4a, Fig S4b, Fig S4c, Fig S4d, Fig S4e, Fig S4f, Fig S4h, Fig S4i, Fig S5b, Fig S5c, Fig S6d, Fig S6f, Fig S6g, Fig S6h, Fig S6i …]
